# Supplementary material for: Crystal structure of unsymmetrical α-di­imine palladium(II) complex cis-[{ArN=C(Me)–(Et)C=NAr}PdCl2] [Ar = 2,6-(iPr)2C6H3]
Source: Acta Crystallogr E Crystallogr Commun. 2017 Jul 7;73(Pt 8):1148–50. doi: 10.1107/S2056989017009616 (PMC5598837; doi:10.1107/S2056989017009616)
Supplement: Supplementary file 1 [file e-73-01148-sup1.cif]

##############################################################################
#                                                                            #
# This CIF contains the data in a paper accepted for publication in          #
# Acta Crystallographica Section E. It conforms to the requirements of       #
# Notes for Authors for Acta Crystallographica Section E, and has been       #
# peer reviewed under the auspices of the IUCr Commission on Journals.       #
#                                                                            #
# Full details of the Crystallographic Information File format               #
# are given in the paper "The Crystallographic Information File (CIF):       #
# a New Standard Archive File for Crystallography" by S. R. Hall, F. H.      #
# Allen and I. D. Brown [Acta Cryst. (1991), A47, 655-685].                  #
#                                                                            #
# The current version of the core CIF dictionary is obtainable from          #
# ftp://ftp.iucr.org/pub/cif_core.dic.                                       #
#                                                                            #
# Software is freely available for graphical display of the structure(s)     #
# in this CIF. For information consult the CIF software page                 #
# http://www.iucr.org/resources/cif/software.                                #
#                                                                            #
# This file may be used for bona fide research purposes within the           #
# scientific community so long as proper attribution is given to the journal # 
# article from which it was obtained.                                        #
#                                                                            #
##############################################################################
data_global
_audit_creation_method     'APEX2 v2014.1-1'
_journal_date_recd_electronic     2017-06-06
_journal_date_accepted     2017-06-28
_journal_name_full     'Acta Crystallographica, Section E'
_journal_year     2017
_journal_volume     73
_journal_issue      8
_journal_page_first     1148
_journal_page_last     1150
_journal_paper_category     GM
_journal_paper_doi     10.1107/S2056989017009616
_journal_coeditor_code     NK2238
_publ_contact_author_name     'Perumalreddy Chandrasekaran'
_publ_contact_author_address
;
Department of Chemistry and Biochemistry, Lamar University, PO Box 10022,
Beaumont, TX 77710, USA
;
_publ_contact_author_email     chandru@lamar.edu
_publ_contact_author_fax     '409-880-8270'
_publ_contact_author_phone     '409-880-7514'
_publ_section_title
;
Crystal structure of unsymmetrical \a-diimine palladium(II) complex
<i>cis</i>-[{ArN\\db C(Me)--(Et)C\\db NAr}PdCl~2~] (Ar = 2,6-iPr~2~C~6~H~3~)
;
loop_
    _publ_author_name
    _publ_author_footnote
    _publ_author_address
    'Ellandula, Shravan Kumar' .
;
Department of Chemistry and Biochemistry, Lamar University, Beaumont, TX 77710,
USA
;
    'Opoku Amoako, Cosmos' .
;
Department of Chemistry and Biochemistry, Lamar University, Beaumont, TX 77710,
USA
;
    'Mague, Joel T.' .
;
Department of Chemistry, Tulane University, 6400 Freret Street, New Orleans,
LA 70118,
USA
;
    'Chandrasekaran, Perumalreddy' .
;
Department of Chemistry and Biochemistry, Lamar University, Beaumont, TX 77710,
USA
;
_publ_section_synopsis
;
The synthesis and crystal structure of palladium(II) complex,
<i>cis</i>-[{ArN\\db C(Me)-(Et)C\\db NAr}PdCl~2~] (Ar = 2,6-iPr~2~C~6~H~3~),
containing unsymmetrical \a-diimine ligand, is reported.
;
data_I
_database_code_depnum_ccdc_archive 'CCDC 1559154'
_audit_creation_method     SHELXL-2013
_chemical_name_systematic
;
<i>cis</i>-(<i>N</i>-{2-[2,6-bis(propan-2-yl)phenylimino]pentan-3-ylidene}-\
2,6-bis(propan-2-yl)aniline)dichloridopalladium(II) 1,2-dichloroethane
monosolvate
;
_chemical_name_common     ?
_chemical_formula_moiety     'C29 H42 Cl2 N2 Pd, C2 H4 Cl2'
_chemical_formula_sum     'C31 H46 Cl4 N2 Pd'
_chemical_formula_iupac     '[Pd Cl2 (C29 H42 N2)], C2 H4 Cl2'
_chemical_formula_weight     694.90
_chemical_melting_point     ?
_shelx_space_group_comment
;
The symmetry employed for this shelxl refinement is uniquely defined
by the following loop, which should always be used as a source of
symmetry information in preference to the above space-group names.
They are only intended as comments.
;
_space_group_crystal_system     monoclinic
_space_group_name_H-M_alt     'P 21/c'
_space_group_name_Hall     '-P 2ybc'
loop_
    _space_group_symop_operation_xyz
    'x, y, z'
    '-x, y+1/2, -z+1/2'
    '-x, -y, -z'
    'x, -y-1/2, z-1/2'
_cell_length_a     8.7203(12)
_cell_length_b     20.124(3)
_cell_length_c     19.526(3)
_cell_angle_alpha     90
_cell_angle_beta     100.405(2)
_cell_angle_gamma     90
_cell_volume     3370.2(8)
_cell_formula_units_Z     4
_cell_measurement_reflns_used     9868
_cell_measurement_theta_min     2.2851
_cell_measurement_theta_max     29.0353
_cell_measurement_temperature     150(2)
_exptl_crystal_description     block
_exptl_crystal_colour     orange
_exptl_crystal_size_max     0.120
_exptl_crystal_size_mid     0.070
_exptl_crystal_size_min     0.060
_exptl_crystal_density_diffrn     1.370
_exptl_crystal_density_meas     ?
_exptl_crystal_density_method     'not measured'
_exptl_crystal_F_000     1440
_exptl_absorpt_coefficient_mu     0.890
_exptl_absorpt_correction_type     multi-scan
_exptl_absorpt_process_details
;
(<i>SADABS</i>; Bruker, 2013)
;
_shelx_estimated_absorpt_T_min     0.901
_shelx_estimated_absorpt_T_max     0.949
_exptl_absorpt_correction_T_min     0.75
_exptl_absorpt_correction_T_max     0.95
_exptl_special_details
;
The diffraction data were obtained from 3 sets of 400 frames,
each of width 0.5\% in \w, collected at \f = 0.00,
90.00 and 180.00\% and 2 sets of 800 frames, each of
width 0.45\% in \f, collected at \w = --30.00 and 210.00\%.
The scan time was 15 sec/frame.
;
_diffrn_ambient_temperature     150(2)
_diffrn_radiation_type     MoK\a
_diffrn_radiation_wavelength     0.71073
_diffrn_radiation_monochromator     graphite
_diffrn_measurement_device_type     'Bruker SMART APEX CCD'
_diffrn_measurement_method     '\f and \w scans'
_diffrn_detector_area_resol_mean     8.3660
_diffrn_reflns_number     61138
_diffrn_reflns_av_R_equivalents     0.0655
_diffrn_reflns_theta_min     2.024
_diffrn_reflns_theta_max     29.078
_diffrn_reflns_theta_full     28.875
_diffrn_measured_fraction_theta_max     0.987
_diffrn_measured_fraction_theta_full     0.993
_diffrn_reflns_limit_h_min     -11
_diffrn_reflns_limit_h_max     11
_diffrn_reflns_limit_k_min     -27
_diffrn_reflns_limit_k_max     27
_diffrn_reflns_limit_l_min     -26
_diffrn_reflns_limit_l_max     26
_refine_special_details
;
Refinement of F^2^ against ALL reflections.  The weighted R-factor wR and
goodness of fit S are based on F^2^, conventional R-factors R are based
on F, with F set to zero for negative F^2^. The threshold expression of
F^2^ > 2sigma(F^2^) is used only for calculating R-factors(gt) etc. and is
not relevant to the choice of reflections for refinement.  R-factors based
on F^2^ are statistically about twice as large as those based on F, and R-
factors based on ALL data will be even larger. H-atoms attached to carbon
were placed in calculated positions (C---H = 0.95 - 1.00 \%A).
All were included as riding contributions with isotropic displacement
parameters 1.2 - 1.5 times those of the attached atoms. The dichloroethane
solvent molecule is disordered over two resolved sites in an 86:14 ratio.
The minor component was refined with restraints that its geometry appoximate
that of the major component.
;
_reflns_number_total     8905
_reflns_number_gt     7064
_reflns_threshold_expression     'I > 2\s(I)'
_refine_ls_structure_factor_coef     Fsqd
_refine_ls_matrix_type     full
_refine_ls_R_factor_all     0.0526
_refine_ls_R_factor_gt     0.0362
_refine_ls_wR_factor_gt     0.0763
_refine_ls_wR_factor_ref     0.0841
_refine_ls_goodness_of_fit_ref     1.023
_refine_ls_restrained_S_all     1.022
_refine_ls_number_reflns     8905
_refine_ls_number_parameters     366
_refine_ls_number_restraints     3
_refine_ls_hydrogen_treatment     constr
_refine_ls_weighting_scheme     calc
_refine_ls_weighting_details
              'w=1/[\s^2^(Fo^2^)+(0.0262P)^2^+4.3833P] where P=(Fo^2^+2Fc^2^)/3'
_atom_sites_solution_hydrogens     geom
_atom_sites_solution_primary     direct
_atom_sites_solution_secondary     difmap
_refine_ls_shift/su_max     0.001
_refine_ls_shift/su_mean     0.000
_refine_diff_density_max     1.046
_refine_diff_density_min     -0.721
_refine_ls_extinction_method     none
_refine_ls_extinction_coef     .
loop_
    _atom_type_symbol
    _atom_type_description
    _atom_type_scat_dispersion_real
    _atom_type_scat_dispersion_imag
    _atom_type_scat_source
    'C' 'C' 0.0033 0.0016
                         'International Tables Vol C Tables 4.2.6.8 and 6.1.1.4'
    'H' 'H' 0.0000 0.0000
                         'International Tables Vol C Tables 4.2.6.8 and 6.1.1.4'
    'N' 'N' 0.0061 0.0033
                         'International Tables Vol C Tables 4.2.6.8 and 6.1.1.4'
    'Cl' 'Cl' 0.1484 0.1585
                         'International Tables Vol C Tables 4.2.6.8 and 6.1.1.4'
    'Pd' 'Pd' -0.9988 1.0072
                         'International Tables Vol C Tables 4.2.6.8 and 6.1.1.4'
_computing_data_collection
;
<i>APEX2</i> (Bruker, 2013)
;
_computing_cell_refinement
;
<i>SAINT</i> (Bruker, 2013)
;
_computing_data_reduction
;
<i>SAINT</i> (Bruker, 2013)
;
_computing_structure_solution
;
<i>SHELXT</i> (Sheldrick, 2015a)
;
_computing_structure_refinement
;
SHELXL2013 (Sheldrick, 2015b)
;
_computing_molecular_graphics
;
<i>Mercury</i> (Macrae et al., 2006)
;
_computing_publication_material
;
<i>SHELXTL</i> (Sheldrick, 2008)
;
loop_
    _atom_site_type_symbol
    _atom_site_label
    _atom_site_fract_x
    _atom_site_fract_y
    _atom_site_fract_z
    _atom_site_U_iso_or_equiv
    _atom_site_adp_type
    _atom_site_calc_flag
    _atom_site_occupancy
    _atom_site_disorder_assembly
    _atom_site_disorder_group
    Pd Pd1 0.58521(2) 0.59694(2) 0.75141(2) 0.01564(5) Uani d 1 . .
    Cl Cl1 0.37729(6) 0.66529(3) 0.75421(4) 0.02564(14) Uani d 1 . .
    Cl Cl2 0.41985(7) 0.51846(3) 0.69488(4) 0.03261(16) Uani d 1 . .
    N N1 0.7481(2) 0.66321(9) 0.79623(10) 0.0149(4) Uani d 1 . .
    N N2 0.7819(2) 0.54249(9) 0.75778(10) 0.0161(4) Uani d 1 . .
    C C1 0.8916(3) 0.64435(11) 0.79990(12) 0.0169(4) Uani d 1 . .
    C C2 0.9110(3) 0.57412(11) 0.77849(12) 0.0164(4) Uani d 1 . .
    C C3 1.0301(3) 0.68623(12) 0.82792(15) 0.0255(5) Uani d 1 . .
    H H3A 0.9973 0.7326 0.8309 0.038 Uiso calc 1 . .
    H H3B 1.1064 0.6832 0.7969 0.038 Uiso calc 1 . .
    H H3C 1.0774 0.6704 0.8744 0.038 Uiso calc 1 . .
    C C4 1.0697(3) 0.54369(12) 0.78581(13) 0.0219(5) Uani d 1 . .
    H H4A 1.1408 0.5757 0.7690 0.026 Uiso calc 1 . .
    H H4B 1.0635 0.5036 0.7560 0.026 Uiso calc 1 . .
    C C5 1.1381(4) 0.52428(17) 0.86098(18) 0.0447(8) Uani d 1 . .
    H H5A 1.1389 0.5632 0.8912 0.067 Uiso calc 1 . .
    H H5B 1.2449 0.5081 0.8634 0.067 Uiso calc 1 . .
    H H5C 1.0742 0.4892 0.8764 0.067 Uiso calc 1 . .
    C C6 0.7112(2) 0.72682(11) 0.82331(13) 0.0185(5) Uani d 1 . .
    C C7 0.6592(3) 0.72574(13) 0.88714(14) 0.0244(5) Uani d 1 . .
    C C8 0.6266(3) 0.78723(15) 0.91504(16) 0.0360(7) Uani d 1 . .
    H H8 0.5945 0.7887 0.9590 0.043 Uiso calc 1 . .
    C C9 0.6403(3) 0.84530(15) 0.87975(18) 0.0406(8) Uani d 1 . .
    H H9 0.6177 0.8865 0.8995 0.049 Uiso calc 1 . .
    C C10 0.6868(3) 0.84447(13) 0.81571(17) 0.0341(7) Uani d 1 . .
    H H10 0.6935 0.8851 0.7917 0.041 Uiso calc 1 . .
    C C11 0.7240(3) 0.78526(12) 0.78559(14) 0.0228(5) Uani d 1 . .
    C C12 0.6414(3) 0.66100(14) 0.92528(14) 0.0305(6) Uani d 1 . .
    H H12 0.6311 0.6245 0.8900 0.037 Uiso calc 1 . .
    C C13 0.7856(4) 0.6460(2) 0.97959(19) 0.0546(9) Uani d 1 . .
    H H13A 0.8762 0.6414 0.9567 0.082 Uiso calc 1 . .
    H H13B 0.7698 0.6046 1.0037 0.082 Uiso calc 1 . .
    H H13C 0.8037 0.6825 1.0134 0.082 Uiso calc 1 . .
    C C14 0.4941(4) 0.6598(2) 0.95766(19) 0.0508(9) Uani d 1 . .
    H H14A 0.5043 0.6923 0.9956 0.076 Uiso calc 1 . .
    H H14B 0.4802 0.6153 0.9760 0.076 Uiso calc 1 . .
    H H14C 0.4034 0.6711 0.9221 0.076 Uiso calc 1 . .
    C C15 0.7721(3) 0.78374(13) 0.71450(14) 0.0273(6) Uani d 1 . .
    H H15 0.8556 0.7494 0.7165 0.033 Uiso calc 1 . .
    C C16 0.8396(4) 0.84954(16) 0.69451(19) 0.0442(8) Uani d 1 . .
    H H16A 0.7579 0.8836 0.6881 0.066 Uiso calc 1 . .
    H H16B 0.8794 0.8439 0.6510 0.066 Uiso calc 1 . .
    H H16C 0.9249 0.8634 0.7316 0.066 Uiso calc 1 . .
    C C17 0.6363(4) 0.76249(16) 0.65765(16) 0.0384(7) Uani d 1 . .
    H H17A 0.5981 0.7189 0.6693 0.058 Uiso calc 1 . .
    H H17B 0.6720 0.7598 0.6129 0.058 Uiso calc 1 . .
    H H17C 0.5520 0.7952 0.6544 0.058 Uiso calc 1 . .
    C C18 0.7773(3) 0.47125(11) 0.74689(13) 0.0189(5) Uani d 1 . .
    C C19 0.7886(3) 0.44508(12) 0.68145(14) 0.0237(5) Uani d 1 . .
    C C20 0.7675(3) 0.37677(13) 0.67250(16) 0.0322(6) Uani d 1 . .
    H H20 0.7749 0.3574 0.6289 0.039 Uiso calc 1 . .
    C C21 0.7363(3) 0.33683(14) 0.72531(18) 0.0382(7) Uani d 1 . .
    H H21 0.7187 0.2906 0.7175 0.046 Uiso calc 1 . .
    C C22 0.7304(3) 0.36388(13) 0.78997(17) 0.0338(7) Uani d 1 . .
    H H22 0.7125 0.3354 0.8266 0.041 Uiso calc 1 . .
    C C23 0.7499(3) 0.43164(12) 0.80269(14) 0.0233(5) Uani d 1 . .
    C C24 0.8220(3) 0.48775(14) 0.62187(14) 0.0321(6) Uani d 1 . .
    H H24 0.8367 0.5346 0.6389 0.038 Uiso calc 1 . .
    C C25 0.6858(4) 0.4866(2) 0.56041(18) 0.0575(10) Uani d 1 . .
    H H25A 0.6683 0.4410 0.5433 0.086 Uiso calc 1 . .
    H H25B 0.7103 0.5150 0.5230 0.086 Uiso calc 1 . .
    H H25C 0.5916 0.5032 0.5755 0.086 Uiso calc 1 . .
    C C26 0.9727(4) 0.46537(18) 0.59885(17) 0.0437(8) Uani d 1 . .
    H H26A 1.0602 0.4699 0.6379 0.066 Uiso calc 1 . .
    H H26B 0.9916 0.4931 0.5599 0.066 Uiso calc 1 . .
    H H26C 0.9627 0.4188 0.5840 0.066 Uiso calc 1 . .
    C C27 0.7369(3) 0.46004(14) 0.87351(15) 0.0303(6) Uani d 1 . .
    H H27 0.7809 0.5061 0.8761 0.036 Uiso calc 1 . .
    C C28 0.8298(5) 0.4201(2) 0.93406(19) 0.0575(10) Uani d 1 . .
    H H28A 0.7837 0.3757 0.9352 0.086 Uiso calc 1 . .
    H H28B 0.8267 0.4430 0.9780 0.086 Uiso calc 1 . .
    H H28C 0.9382 0.4159 0.9276 0.086 Uiso calc 1 . .
    C C29 0.5665(4) 0.46518(17) 0.88211(18) 0.0448(8) Uani d 1 . .
    H H29A 0.5082 0.4916 0.8439 0.067 Uiso calc 1 . .
    H H29B 0.5608 0.4867 0.9266 0.067 Uiso calc 1 . .
    H H29C 0.5212 0.4206 0.8813 0.067 Uiso calc 1 . .
    C C30 0.2422(5) 0.6816(2) 0.5728(2) 0.0542(11) Uani d 0.8596(15) A 1
    H H30A 0.3380 0.6585 0.5652 0.065 Uiso calc 0.8596(15) A 1
    H H30B 0.2716 0.7124 0.6126 0.065 Uiso calc 0.8596(15) A 1
    C C31 0.1302(4) 0.63193(19) 0.5906(2) 0.0400(8) Uani d 0.8596(15) A 1
    H H31A 0.1851 0.6022 0.6274 0.048 Uiso calc 0.8596(15) A 1
    H H31B 0.0916 0.6044 0.5490 0.048 Uiso calc 0.8596(15) A 1
    Cl Cl3 0.1657(2) 0.72810(7) 0.49755(7) 0.0786(4) Uani d 0.8596(15) A 1
    Cl Cl4 -0.03082(14) 0.66888(7) 0.61983(7) 0.0674(4) Uani d 0.8596(15) A 1
    C C30A 0.221(3) 0.6435(9) 0.5775(14) 0.0542(11) Uani d 0.1404(15) A 2
    H H30C 0.1800 0.6054 0.5478 0.065 Uiso calc 0.1404(15) A 2
    H H30D 0.3091 0.6269 0.6127 0.065 Uiso calc 0.1404(15) A 2
    C C31A 0.0988(15) 0.6665(12) 0.6140(9) 0.0400(8) Uani d 0.1404(15) A 2
    H H31C 0.1251 0.7116 0.6330 0.048 Uiso calc 0.1404(15) A 2
    H H31D 0.0927 0.6364 0.6535 0.048 Uiso calc 0.1404(15) A 2
    Cl Cl3A 0.2944(13) 0.7025(4) 0.5251(4) 0.0786(4) Uani d 0.1404(15) A 2
    Cl Cl4A -0.0833(8) 0.6687(4) 0.5576(4) 0.0674(4) Uani d 0.1404(15) A 2
loop_
    _atom_site_aniso_label
    _atom_site_aniso_U_11
    _atom_site_aniso_U_22
    _atom_site_aniso_U_33
    _atom_site_aniso_U_12
    _atom_site_aniso_U_13
    _atom_site_aniso_U_23
    Pd1 0.01196(8) 0.01091(8) 0.02380(10) -0.00011(6) 0.00254(6) -0.00023(7)
    Cl1 0.0149(2) 0.0192(3) 0.0426(4) 0.0026(2) 0.0049(2) -0.0047(3)
    Cl2 0.0189(3) 0.0178(3) 0.0571(5) -0.0020(2) -0.0040(3) -0.0095(3)
    N1 0.0152(8) 0.0123(9) 0.0173(9) 0.0000(7) 0.0029(7) 0.0009(7)
    N2 0.0143(8) 0.0135(9) 0.0212(10) 0.0008(7) 0.0046(8) 0.0024(8)
    C1 0.0158(10) 0.0155(11) 0.0197(11) -0.0001(8) 0.0038(9) 0.0003(9)
    C2 0.0173(10) 0.0144(11) 0.0183(11) 0.0005(8) 0.0051(9) 0.0013(9)
    C3 0.0163(11) 0.0200(12) 0.0392(15) -0.0007(9) 0.0023(11) -0.0067(11)
    C4 0.0132(10) 0.0201(12) 0.0326(14) 0.0021(9) 0.0050(10) -0.0045(10)
    C5 0.0336(16) 0.0442(19) 0.053(2) 0.0115(14) 0.0008(15) 0.0008(16)
    C6 0.0129(10) 0.0150(11) 0.0268(13) 0.0009(8) 0.0017(9) -0.0033(9)
    C7 0.0209(11) 0.0260(13) 0.0254(13) 0.0028(10) 0.0015(10) -0.0062(10)
    C8 0.0333(14) 0.0381(17) 0.0370(16) 0.0069(12) 0.0075(13) -0.0174(13)
    C9 0.0378(16) 0.0240(15) 0.059(2) 0.0068(12) 0.0051(15) -0.0209(14)
    C10 0.0300(14) 0.0151(13) 0.0554(19) 0.0022(10) 0.0026(13) -0.0025(12)
    C11 0.0172(11) 0.0149(11) 0.0347(14) 0.0003(9) 0.0003(10) 0.0010(10)
    C12 0.0357(14) 0.0342(15) 0.0235(13) 0.0018(12) 0.0101(12) -0.0009(11)
    C13 0.049(2) 0.068(3) 0.045(2) 0.0088(18) 0.0030(16) 0.0187(18)
    C14 0.0477(19) 0.064(2) 0.047(2) -0.0008(17) 0.0233(17) 0.0024(17)
    C15 0.0246(12) 0.0206(13) 0.0367(15) 0.0009(10) 0.0061(11) 0.0094(11)
    C16 0.0363(16) 0.0362(18) 0.057(2) -0.0141(13) -0.0009(15) 0.0167(15)
    C17 0.0381(16) 0.0409(18) 0.0355(16) -0.0128(13) 0.0043(13) 0.0061(14)
    C18 0.0136(10) 0.0115(10) 0.0310(13) 0.0004(8) 0.0026(9) -0.0005(9)
    C19 0.0219(11) 0.0187(12) 0.0298(14) 0.0000(9) 0.0026(10) -0.0052(10)
    C20 0.0293(13) 0.0214(13) 0.0458(18) -0.0015(11) 0.0062(13) -0.0126(12)
    C21 0.0302(14) 0.0146(13) 0.071(2) -0.0030(11) 0.0135(15) -0.0070(13)
    C22 0.0282(13) 0.0176(13) 0.059(2) 0.0010(10) 0.0180(13) 0.0119(13)
    C23 0.0165(11) 0.0199(12) 0.0344(14) 0.0043(9) 0.0069(10) 0.0068(10)
    C24 0.0440(16) 0.0282(15) 0.0230(13) -0.0005(12) 0.0034(12) -0.0029(11)
    C25 0.059(2) 0.074(3) 0.0342(18) 0.009(2) -0.0053(17) 0.0033(18)
    C26 0.0471(18) 0.055(2) 0.0325(16) -0.0054(16) 0.0156(15) -0.0039(15)
    C27 0.0309(14) 0.0307(15) 0.0315(15) 0.0014(11) 0.0116(12) 0.0090(12)
    C28 0.057(2) 0.076(3) 0.0402(19) 0.017(2) 0.0103(17) 0.0219(19)
    C29 0.0393(17) 0.047(2) 0.054(2) 0.0057(14) 0.0258(16) 0.0071(16)
    C30 0.048(2) 0.069(3) 0.045(2) -0.008(2) 0.0088(19) -0.006(2)
    C31 0.048(2) 0.034(2) 0.036(2) 0.0034(17) 0.0031(17) -0.0031(16)
    Cl3 0.1267(13) 0.0573(8) 0.0562(7) -0.0177(8) 0.0283(8) 0.0119(6)
    Cl4 0.0621(7) 0.0740(8) 0.0735(8) 0.0170(6) 0.0320(6) 0.0125(7)
    C30A 0.048(2) 0.069(3) 0.045(2) -0.008(2) 0.0088(19) -0.006(2)
    C31A 0.048(2) 0.034(2) 0.036(2) 0.0034(17) 0.0031(17) -0.0031(16)
    Cl3A 0.1267(13) 0.0573(8) 0.0562(7) -0.0177(8) 0.0283(8) 0.0119(6)
    Cl4A 0.0621(7) 0.0740(8) 0.0735(8) 0.0170(6) 0.0320(6) 0.0125(7)
_geom_special_details
;
 All esds (except the esd in the dihedral angle between two l.s. planes)
 are estimated using the full covariance matrix.  The cell esds are taken
 into account individually in the estimation of esds in distances, angles
 and torsion angles; correlations between esds in cell parameters are only
 used when they are defined by crystal symmetry.  An approximate (isotropic)
 treatment of cell esds is used for estimating esds involving l.s. planes.
;
loop_
    _geom_bond_atom_site_label_1
    _geom_bond_atom_site_label_2
    _geom_bond_site_symmetry_2
    _geom_bond_distance
    _geom_bond_publ_flag
    Pd1 N2 . 2.0200(18) ?
    Pd1 N1 . 2.0280(19) ?
    Pd1 Cl2 . 2.2840(7) ?
    Pd1 Cl1 . 2.2843(6) ?
    N1 C1 . 1.297(3) ?
    N1 C6 . 1.443(3) ?
    N2 C2 . 1.293(3) ?
    N2 C18 . 1.449(3) ?
    C1 C2 . 1.492(3) ?
    C1 C3 . 1.493(3) ?
    C2 C4 . 1.497(3) ?
    C3 H3A . 0.9800 ?
    C3 H3B . 0.9800 ?
    C3 H3C . 0.9800 ?
    C4 C5 . 1.532(4) ?
    C4 H4A . 0.9900 ?
    C4 H4B . 0.9900 ?
    C5 H5A . 0.9800 ?
    C5 H5B . 0.9800 ?
    C5 H5C . 0.9800 ?
    C6 C7 . 1.401(3) ?
    C6 C11 . 1.403(3) ?
    C7 C8 . 1.402(4) ?
    C7 C12 . 1.522(4) ?
    C8 C9 . 1.373(5) ?
    C8 H8 . 0.9500 ?
    C9 C10 . 1.383(4) ?
    C9 H9 . 0.9500 ?
    C10 C11 . 1.393(4) ?
    C10 H10 . 0.9500 ?
    C11 C15 . 1.521(4) ?
    C12 C13 . 1.521(4) ?
    C12 C14 . 1.531(4) ?
    C12 H12 . 1.0000 ?
    C13 H13A . 0.9800 ?
    C13 H13B . 0.9800 ?
    C13 H13C . 0.9800 ?
    C14 H14A . 0.9800 ?
    C14 H14B . 0.9800 ?
    C14 H14C . 0.9800 ?
    C15 C16 . 1.528(4) ?
    C15 C17 . 1.530(4) ?
    C15 H15 . 1.0000 ?
    C16 H16A . 0.9800 ?
    C16 H16B . 0.9800 ?
    C16 H16C . 0.9800 ?
    C17 H17A . 0.9800 ?
    C17 H17B . 0.9800 ?
    C17 H17C . 0.9800 ?
    C18 C19 . 1.402(3) ?
    C18 C23 . 1.405(3) ?
    C19 C20 . 1.394(4) ?
    C19 C24 . 1.516(4) ?
    C20 C21 . 1.373(4) ?
    C20 H20 . 0.9500 ?
    C21 C22 . 1.384(4) ?
    C21 H21 . 0.9500 ?
    C22 C23 . 1.391(4) ?
    C22 H22 . 0.9500 ?
    C23 C27 . 1.519(4) ?
    C24 C25 . 1.528(4) ?
    C24 C26 . 1.531(4) ?
    C24 H24 . 1.0000 ?
    C25 H25A . 0.9800 ?
    C25 H25B . 0.9800 ?
    C25 H25C . 0.9800 ?
    C26 H26A . 0.9800 ?
    C26 H26B . 0.9800 ?
    C26 H26C . 0.9800 ?
    C27 C29 . 1.529(4) ?
    C27 C28 . 1.535(4) ?
    C27 H27 . 1.0000 ?
    C28 H28A . 0.9800 ?
    C28 H28B . 0.9800 ?
    C28 H28C . 0.9800 ?
    C29 H29A . 0.9800 ?
    C29 H29B . 0.9800 ?
    C29 H29C . 0.9800 ?
    C30 C31 . 1.482(6) ?
    C30 Cl3 . 1.768(5) ?
    C30 H30A . 0.9900 ?
    C30 H30B . 0.9900 ?
    C31 Cl4 . 1.772(4) ?
    C31 H31A . 0.9900 ?
    C31 H31B . 0.9900 ?
    C30A C31A . 1.460(8) ?
    C30A Cl3A . 1.761(6) ?
    C30A H30C . 0.9900 ?
    C30A H30D . 0.9900 ?
    C31A Cl4A . 1.762(5) ?
    C31A H31C . 0.9900 ?
    C31A H31D . 0.9900 ?
loop_
    _geom_angle_atom_site_label_1
    _geom_angle_atom_site_label_2
    _geom_angle_atom_site_label_3
    _geom_angle_site_symmetry_1
    _geom_angle_site_symmetry_3
    _geom_angle
    _geom_angle_publ_flag
    N2 Pd1 N1 . . 79.01(8) ?
    N2 Pd1 Cl2 . . 96.29(6) ?
    N1 Pd1 Cl2 . . 174.30(5) ?
    N2 Pd1 Cl1 . . 173.66(6) ?
    N1 Pd1 Cl1 . . 95.21(5) ?
    Cl2 Pd1 Cl1 . . 89.62(2) ?
    C1 N1 C6 . . 121.05(19) ?
    C1 N1 Pd1 . . 115.15(15) ?
    C6 N1 Pd1 . . 123.80(14) ?
    C2 N2 C18 . . 122.18(19) ?
    C2 N2 Pd1 . . 115.72(15) ?
    C18 N2 Pd1 . . 121.80(14) ?
    N1 C1 C2 . . 114.7(2) ?
    N1 C1 C3 . . 124.3(2) ?
    C2 C1 C3 . . 120.83(19) ?
    N2 C2 C1 . . 114.69(19) ?
    N2 C2 C4 . . 124.5(2) ?
    C1 C2 C4 . . 120.7(2) ?
    C1 C3 H3A . . 109.5 ?
    C1 C3 H3B . . 109.5 ?
    H3A C3 H3B . . 109.5 ?
    C1 C3 H3C . . 109.5 ?
    H3A C3 H3C . . 109.5 ?
    H3B C3 H3C . . 109.5 ?
    C2 C4 C5 . . 112.9(2) ?
    C2 C4 H4A . . 109.0 ?
    C5 C4 H4A . . 109.0 ?
    C2 C4 H4B . . 109.0 ?
    C5 C4 H4B . . 109.0 ?
    H4A C4 H4B . . 107.8 ?
    C4 C5 H5A . . 109.5 ?
    C4 C5 H5B . . 109.5 ?
    H5A C5 H5B . . 109.5 ?
    C4 C5 H5C . . 109.5 ?
    H5A C5 H5C . . 109.5 ?
    H5B C5 H5C . . 109.5 ?
    C7 C6 C11 . . 123.3(2) ?
    C7 C6 N1 . . 116.2(2) ?
    C11 C6 N1 . . 120.5(2) ?
    C6 C7 C8 . . 116.9(3) ?
    C6 C7 C12 . . 121.8(2) ?
    C8 C7 C12 . . 121.3(2) ?
    C9 C8 C7 . . 120.9(3) ?
    C9 C8 H8 . . 119.5 ?
    C7 C8 H8 . . 119.5 ?
    C8 C9 C10 . . 120.7(3) ?
    C8 C9 H9 . . 119.7 ?
    C10 C9 H9 . . 119.7 ?
    C9 C10 C11 . . 121.4(3) ?
    C9 C10 H10 . . 119.3 ?
    C11 C10 H10 . . 119.3 ?
    C10 C11 C6 . . 116.7(2) ?
    C10 C11 C15 . . 121.7(2) ?
    C6 C11 C15 . . 121.6(2) ?
    C13 C12 C7 . . 111.5(3) ?
    C13 C12 C14 . . 111.0(3) ?
    C7 C12 C14 . . 112.5(2) ?
    C13 C12 H12 . . 107.2 ?
    C7 C12 H12 . . 107.2 ?
    C14 C12 H12 . . 107.2 ?
    C12 C13 H13A . . 109.5 ?
    C12 C13 H13B . . 109.5 ?
    H13A C13 H13B . . 109.5 ?
    C12 C13 H13C . . 109.5 ?
    H13A C13 H13C . . 109.5 ?
    H13B C13 H13C . . 109.5 ?
    C12 C14 H14A . . 109.5 ?
    C12 C14 H14B . . 109.5 ?
    H14A C14 H14B . . 109.5 ?
    C12 C14 H14C . . 109.5 ?
    H14A C14 H14C . . 109.5 ?
    H14B C14 H14C . . 109.5 ?
    C11 C15 C16 . . 113.5(2) ?
    C11 C15 C17 . . 111.3(2) ?
    C16 C15 C17 . . 109.9(2) ?
    C11 C15 H15 . . 107.3 ?
    C16 C15 H15 . . 107.3 ?
    C17 C15 H15 . . 107.3 ?
    C15 C16 H16A . . 109.5 ?
    C15 C16 H16B . . 109.5 ?
    H16A C16 H16B . . 109.5 ?
    C15 C16 H16C . . 109.5 ?
    H16A C16 H16C . . 109.5 ?
    H16B C16 H16C . . 109.5 ?
    C15 C17 H17A . . 109.5 ?
    C15 C17 H17B . . 109.5 ?
    H17A C17 H17B . . 109.5 ?
    C15 C17 H17C . . 109.5 ?
    H17A C17 H17C . . 109.5 ?
    H17B C17 H17C . . 109.5 ?
    C19 C18 C23 . . 122.9(2) ?
    C19 C18 N2 . . 120.0(2) ?
    C23 C18 N2 . . 116.9(2) ?
    C20 C19 C18 . . 117.1(2) ?
    C20 C19 C24 . . 120.1(2) ?
    C18 C19 C24 . . 122.8(2) ?
    C21 C20 C19 . . 121.5(3) ?
    C21 C20 H20 . . 119.2 ?
    C19 C20 H20 . . 119.2 ?
    C20 C21 C22 . . 120.0(3) ?
    C20 C21 H21 . . 120.0 ?
    C22 C21 H21 . . 120.0 ?
    C21 C22 C23 . . 121.7(3) ?
    C21 C22 H22 . . 119.2 ?
    C23 C22 H22 . . 119.2 ?
    C22 C23 C18 . . 116.8(3) ?
    C22 C23 C27 . . 120.3(2) ?
    C18 C23 C27 . . 122.9(2) ?
    C19 C24 C25 . . 111.4(3) ?
    C19 C24 C26 . . 110.6(2) ?
    C25 C24 C26 . . 110.6(3) ?
    C19 C24 H24 . . 108.0 ?
    C25 C24 H24 . . 108.0 ?
    C26 C24 H24 . . 108.0 ?
    C24 C25 H25A . . 109.5 ?
    C24 C25 H25B . . 109.5 ?
    H25A C25 H25B . . 109.5 ?
    C24 C25 H25C . . 109.5 ?
    H25A C25 H25C . . 109.5 ?
    H25B C25 H25C . . 109.5 ?
    C24 C26 H26A . . 109.5 ?
    C24 C26 H26B . . 109.5 ?
    H26A C26 H26B . . 109.5 ?
    C24 C26 H26C . . 109.5 ?
    H26A C26 H26C . . 109.5 ?
    H26B C26 H26C . . 109.5 ?
    C23 C27 C29 . . 111.0(2) ?
    C23 C27 C28 . . 112.8(3) ?
    C29 C27 C28 . . 109.8(2) ?
    C23 C27 H27 . . 107.6 ?
    C29 C27 H27 . . 107.6 ?
    C28 C27 H27 . . 107.6 ?
    C27 C28 H28A . . 109.5 ?
    C27 C28 H28B . . 109.5 ?
    H28A C28 H28B . . 109.5 ?
    C27 C28 H28C . . 109.5 ?
    H28A C28 H28C . . 109.5 ?
    H28B C28 H28C . . 109.5 ?
    C27 C29 H29A . . 109.5 ?
    C27 C29 H29B . . 109.5 ?
    H29A C29 H29B . . 109.5 ?
    C27 C29 H29C . . 109.5 ?
    H29A C29 H29C . . 109.5 ?
    H29B C29 H29C . . 109.5 ?
    C31 C30 Cl3 . . 112.7(3) ?
    C31 C30 H30A . . 109.1 ?
    Cl3 C30 H30A . . 109.1 ?
    C31 C30 H30B . . 109.1 ?
    Cl3 C30 H30B . . 109.1 ?
    H30A C30 H30B . . 107.8 ?
    C30 C31 Cl4 . . 112.7(3) ?
    C30 C31 H31A . . 109.0 ?
    Cl4 C31 H31A . . 109.0 ?
    C30 C31 H31B . . 109.0 ?
    Cl4 C31 H31B . . 109.0 ?
    H31A C31 H31B . . 107.8 ?
    C31A C30A Cl3A . . 116.3(16) ?
    C31A C30A H30C . . 108.2 ?
    Cl3A C30A H30C . . 108.2 ?
    C31A C30A H30D . . 108.2 ?
    Cl3A C30A H30D . . 108.2 ?
    H30C C30A H30D . . 107.4 ?
    C30A C31A Cl4A . . 111.0(17) ?
    C30A C31A H31C . . 109.4 ?
    Cl4A C31A H31C . . 109.4 ?
    C30A C31A H31D . . 109.4 ?
    Cl4A C31A H31D . . 109.4 ?
    H31C C31A H31D . . 108.0 ?
loop_
    _geom_hbond_atom_site_label_D
    _geom_hbond_atom_site_label_H
    _geom_hbond_atom_site_label_A
    _geom_hbond_site_symmetry_A
    _geom_hbond_distance_DH
    _geom_hbond_distance_HA
    _geom_hbond_distance_DA
    _geom_hbond_angle_DHA
    C3 H3B Cl1 1_655 0.98 2.67 3.604(3) 160
    C4 H4A Cl1 1_655 0.99 2.79 3.763(3) 166
    C15 H15 Cl4 1_655 1.00 2.80 3.586(3) 136
    C21 H21 Cl1 2_646 0.95 2.74 3.633(3) 156
_shelx_hkl_file
;
   1   0   0  884.31   42.70
   1   0   0  968.60   40.80
  -1   0   0  857.01   39.40
   1   0   0  891.11   42.50
  -2   0   0  896.61   42.30
  -2   0   0  875.01   39.20
   2   0   0  887.01   42.90
   2   0   0  858.51   43.10
   2   0   0  883.61   40.20
  -2   0   0  843.02   43.00
  -3   0   0  119.49    7.90
   3   0   0  150.58    8.10
   3   0   0  122.59   10.00
   3   0   0  122.59    7.70
  -3   0   0  125.89    8.40
  -3   0   0  127.29   10.30
  -4   0   0  221.78   16.20
   4   0   0  226.98   12.70
   4   0   0  198.78   15.60
   4   0   0  274.77   13.20
  -4   0   0  230.48   13.20
  -4   0   0  222.88   13.90
  -5   0   0 1890.81   87.59
  -5   0   0 1733.23   89.99
  -5   0   0 1712.73   81.49
   5   0   0 1934.31   82.59
   5   0   0 1795.72   82.19
   5   0   0 1643.34   88.99
   6   0   0 1582.14   66.79
  -6   0   0 1412.16   67.19
   6   0   0 1435.26   66.29
   6   0   0 1346.47   74.39
  -6   0   0 1308.87   74.89
  -7   0   0  203.08   15.00
   7   0   0  219.78   12.00
  -7   0   0  211.18   19.60
   7   0   0  202.38   18.40
   8   0   0    8.40    5.30
  -8   0   0    0.80    4.40
  -8   0   0    1.50    3.10
  -9   0   0   29.40   10.20
   9   0   0   13.40    7.80
  -9   0   0   11.70    5.60
 -10   0   0   66.19   16.50
  10   0   0   58.99   14.00
 -10   0   0   78.79   11.30
 -11   0   0  171.18   21.40
  11   0   0  143.69   19.80
 -11   0   0  144.09   16.00
  -1  -1   0  301.17   15.80
  -1  -1   0  312.07   15.90
   1  -1   0  320.27   14.60
  -1  -1   0  302.47   14.30
   1  -1   0  310.47   15.90
  -1   1   0  302.57   14.20
   1   1   0  323.67   16.00
   1   1   0  303.07   15.70
   1   1   0  312.27   14.80
  -2  -1   0 1216.78   59.29
  -2  -1   0 1257.47   54.59
   2  -1   0 1196.78   59.19
   2  -1   0 1269.07   55.89
  -2  -1   0 1304.77   59.49
  -2   1   0 1128.29   58.99
   2   1   0 1271.67   59.39
   2   1   0 1274.57   56.29
   2   1   0 1183.58   58.89
  -2   1   0 1180.28   54.29
   3  -1   0  522.45   25.50
   3  -1   0  596.04   25.80
   3  -1   0  507.55   28.80
  -3  -1   0  516.55   27.70
  -3  -1   0  517.35   25.50
  -3   1   0  486.55   28.60
   3   1   0  520.15   25.80
  -3   1   0  533.15   26.60
   3   1   0  514.25   28.90
   3   1   0  565.64   26.00
  -3   1   0  532.65   25.30
  -4  -1   0    4.60    3.20
  -4  -1   0    1.80    2.00
   4  -1   0    1.50    1.50
   4  -1   0   -0.70    2.30
   4  -1   0    1.90    1.60
  -4  -1   0    2.20    2.10
  -4   1   0    2.80    2.10
   4   1   0    3.90    3.20
   4   1   0    2.60    1.90
  -4   1   0    2.50    1.60
  -4   1   0    1.90    2.60
   4   1   0    4.30    2.90
   4   1   0    6.40    2.10
   5  -1   0   35.60    4.10
  -5  -1   0   29.70    5.00
  -5  -1   0   29.40    7.40
   5  -1   0   33.30    7.20
  -5  -1   0   40.30    5.20
   5  -1   0   34.50    3.80
   5   1   0   49.20    4.60
   5   1   0   39.00    4.20
  -5   1   0   34.50    7.40
  -5   1   0   41.80    5.10
  -5   1   0   32.10    4.20
   5   1   0   30.60    7.00
   6  -1   0   -3.20    1.50
  -6  -1   0    2.00    2.80
   6  -1   0   -1.60    2.20
  -6  -1   0    3.80    4.10
  -6  -1   0    1.20    2.20
   6  -1   0    0.40    1.50
   6   1   0    0.40    3.40
  -6   1   0    0.90    3.50
   6   1   0   -1.70    1.30
  -6   1   0    0.20    2.40
   6   1   0   -0.90    1.80
  -7  -1   0    9.90    4.00
   7  -1   0    4.30    1.90
   7  -1   0    5.10    2.20
  -7  -1   0    6.70    5.00
   7  -1   0    5.90    4.50
   7   1   0    4.40    2.00
   7   1   0    5.30    4.60
  -7   1   0    5.20    3.30
  -7   1   0    5.60    5.90
  -8  -1   0   34.30   10.60
  -8  -1   0   33.90    7.10
   8  -1   0   29.40    9.00
  -8   1   0   42.10   10.60
   8   1   0   22.80    2.80
   8   1   0   34.80    9.30
  -8   1   0   31.70    7.20
  -9  -1   0  125.79   13.20
   9  -1   0  140.59   16.90
  -9  -1   0  156.88   18.90
  -9   1   0  138.79   13.60
   9   1   0  111.49   15.60
  -9   1   0  118.49   17.30
 -10  -1   0   82.49   11.60
 -10  -1   0   99.19   19.80
  10  -1   0   74.09   15.50
  10   1   0   95.39   15.80
 -10   1   0  103.49   12.10
 -10   1   0   97.99   20.40
  11  -1   0    8.00    5.80
 -11  -1   0   16.50    8.50
 -11  -1   0   19.00    8.00
 -11   1   0   19.40    7.60
  11   1   0   18.80    9.00
 -11   1   0   10.70    9.20
   0  -2   0   17.70    2.20
   0   2   0   19.30    2.30
  -1  -2   0   52.49    3.60
   1  -2   0   50.19    4.20
   1  -2   0   50.79    3.40
  -1  -2   0   47.60    4.30
   1   2   0   47.10    3.60
   1   2   0   56.59    4.60
   1   2   0   48.50    4.10
  -1   2   0   48.70    3.40
  -1   2   0   48.40    4.00
  -2  -2   0  375.26   18.40
  -2  -2   0  388.86   20.60
  -2  -2   0  393.46   20.80
   2  -2   0  399.76   18.50
   2  -2   0  354.26   20.60
   2   2   0  390.96   20.90
  -2   2   0  367.06   18.00
  -2   2   0  360.36   20.40
   2   2   0  374.96   20.50
   3  -2   0  694.33   30.70
  -3  -2   0  615.54   34.00
  -3  -2   0  598.94   30.30
  -3  -2   0  641.04   33.50
   3  -2   0  656.33   34.40
   3  -2   0  632.34   30.40
  -3   2   0  653.43   31.10
  -3   2   0  637.64   34.10
   3   2   0  600.54   33.60
   3   2   0  644.54   31.10
   3   2   0  642.64   34.20
  -3   2   0  649.93   30.20
  -4  -2   0    0.60    1.80
   4  -2   0   -0.10    2.40
  -4  -2   0    3.20    2.40
   4  -2   0    2.60    1.70
   4  -2   0    2.40    1.40
  -4  -2   0    2.80    3.00
  -4   2   0    0.30    2.60
  -4   2   0    1.60    1.70
   4   2   0   -0.40    2.30
  -4   2   0    0.70    0.90
   4   2   0   -0.30    1.30
   4   2   0    4.10    1.90
   4   2   0   -3.90    1.80
   5  -2   0  252.47   13.40
  -5  -2   0  233.08   14.90
  -5  -2   0  215.68   15.80
  -5  -2   0  228.48   18.30
   5  -2   0  259.37   13.60
   5  -2   0  204.78   17.30
  -5   2   0  244.28   14.00
   5   2   0  232.78   17.90
  -5   2   0  230.28   18.10
   5   2   0  261.97   14.20
   5   2   0  266.87   14.30
  -5   2   0  237.48   14.60
   6  -2   0  484.95   23.60
  -6  -2   0  464.35   26.10
  -6  -2   0  452.05   30.90
  -6  -2   0  468.85   28.00
   6  -2   0  508.55   23.80
   6  -2   0  453.25   30.40
  -6   2   0  434.36   30.50
  -6   2   0  490.35   26.10
   6   2   0  484.35   30.90
   6   2   0  454.45   24.40
   7  -2   0  124.39   14.20
  -7  -2   0  114.99   14.10
  -7  -2   0  135.79   11.50
   7  -2   0  144.19    7.90
   7  -2   0  129.09    7.60
  -7   2   0  109.09   14.20
   7   2   0  109.29    8.30
  -7   2   0  125.99   11.00
   7   2   0  138.69   14.70
   8  -2   0  174.78   18.60
  -8  -2   0  196.08   20.00
  -8  -2   0  182.98   15.30
  -8   2   0  197.28   15.50
   8   2   0  186.58   19.20
  -8   2   0  213.48   20.90
   8   2   0  207.58   11.30
  -9  -2   0   26.50   10.70
  -9  -2   0   23.60    7.10
   9  -2   0   22.10    8.70
   9   2   0   30.00   10.10
  -9   2   0   33.90    8.20
  -9   2   0   37.40   12.00
 -10  -2   0   28.40    7.80
 -10  -2   0   26.30   11.10
  10  -2   0   10.60    7.50
  10   2   0   30.00   10.20
 -10   2   0   13.70    5.90
 -10   2   0   27.40   11.10
 -11  -2   0   89.19   19.90
 -11  -2   0  112.49   14.20
  11  -2   0  113.19   16.70
  11   2   0  125.29   17.50
 -11   2   0   97.29   20.70
 -11   2   0  100.29   13.40
   0  -3   0   -0.30    1.10
   0  -3   0   -0.40    1.50
   0   3   0   -0.20    1.30
   0   3   0    0.30    1.70
   0   3   0   -1.50    1.00
   1  -3   0  252.77   13.30
  -1  -3   0  276.37   13.40
   1  -3   0  261.37   14.60
  -1  -3   0  262.97   15.00
  -1   3   0  276.47   14.70
   1   3   0  256.67   13.80
   1   3   0  263.77   14.20
  -1   3   0  255.67   13.00
   1   3   0  287.97   15.10
  -1   3   0  264.87   14.10
   2  -3   0  133.79   10.30
  -2  -3   0  154.58   10.60
   2  -3   0  171.08    9.00
  -2  -3   0  154.78    9.20
  -2   3   0  148.89   10.40
  -2   3   0  158.28    8.90
   2   3   0  159.48    9.50
   2   3   0  154.78   10.40
   2   3   0  183.48   11.30
  -3  -3   0 1625.04   77.49
   3  -3   0 1564.24   77.29
  -3  -3   0 1529.65   71.19
  -3  -3   0 1511.05   77.69
   3  -3   0 1733.83   72.69
   3  -3   0 1651.03   72.39
   3   3   0 1502.35   73.09
  -3   3   0 1552.94   70.79
   3   3   0 1699.23   77.99
   3   3   0 1534.95   77.09
  -3   3   0 1512.35   76.99
   4  -3   0  615.04   35.60
   4  -3   0  648.64   30.90
  -4  -3   0  619.44   34.80
  -4  -3   0  607.04   31.50
  -4  -3   0  640.44   35.90
   4  -3   0  699.13   31.20
  -4   3   0  590.04   35.30
  -4   3   0  621.54   31.10
   4   3   0  658.63   36.00
   4   3   0  636.54   31.90
   4   3   0  621.34   35.50
  -4   3   0  634.44   31.20
   4   3   0  713.63   32.20
   5  -3   0   19.60    5.70
   5  -3   0   17.30    2.80
   5  -3   0   24.20    3.30
  -5  -3   0   13.40    4.50
  -5  -3   0   21.30    6.30
  -5  -3   0   14.70    4.00
   5   3   0   27.20    6.80
  -5   3   0   14.20    2.40
   5   3   0    6.60    3.90
   5   3   0   18.20    3.70
   5   3   0   25.00    3.70
  -5   3   0   19.60    4.10
  -5   3   0    8.90    4.70
  -6  -3   0    0.70    2.90
  -6  -3   0    2.20    4.50
   6  -3   0    1.90    3.40
   6  -3   0   -0.30    1.60
   6  -3   0   -0.70    1.30
  -6  -3   0    1.20    2.70
   6   3   0   -2.80    2.50
  -6   3   0    2.00    3.50
   6   3   0    0.70    1.90
  -6   3   0    0.10    2.20
   7  -3   0   74.89    5.10
   7  -3   0   89.09    5.30
   7  -3   0   86.59   11.60
  -7  -3   0   94.39   12.40
  -7  -3   0   79.59    8.80
   7   3   0   73.89    6.70
  -7   3   0   76.59   11.70
   7   3   0   69.89   10.50
  -7   3   0   68.39    8.20
   8  -3   0  205.78   19.70
  -8  -3   0  216.98   21.10
  -8  -3   0  222.08   16.40
   8   3   0  183.78   11.70
   8   3   0  185.68   19.00
  -8   3   0  213.68   21.00
  -8   3   0  205.78   15.80
   9  -3   0  339.17   27.70
  -9  -3   0  317.87   22.70
  -9  -3   0  312.57   28.40
  -9   3   0  323.97   22.60
   9   3   0  285.37   26.40
  -9   3   0  323.67   28.60
 -10  -3   0  104.49   13.00
  10  -3   0  129.89   17.10
 -10  -3   0  110.79   17.50
 -10   3   0  122.09   13.30
 -10   3   0  129.89   18.70
  10   3   0  118.89   16.70
  11  -3   0   -0.10    4.90
 -11  -3   0   -6.30    4.00
 -11  -3   0   12.70   10.30
 -11   3   0   16.30    8.50
  11   3   0   12.00    8.10
 -11   3   0    6.60    5.60
   0  -4   0  374.76   18.70
   0  -4   0  382.46   20.50
   0  -4   0  377.76   19.40
   0   4   0  387.86   19.00
   0   4   0  398.46   20.80
   0   4   0  404.16   19.70
   0   4   0  392.26   19.70
  -1  -4   0  239.78   13.90
  -1  -4   0  216.68   12.30
   1  -4   0  222.18   12.20
   1  -4   0  220.98   13.30
  -1  -4   0  239.88   12.10
   1   4   0  208.68   12.30
   1   4   0  212.58   12.00
  -1   4   0  227.48   12.60
  -1   4   0  211.18   11.70
   1   4   0  230.48   12.70
   1   4   0  219.48   13.50
  -1   4   0  231.98   13.40
   2  -4   0  149.79   10.80
  -2  -4   0  171.58    9.80
   2  -4   0  145.79    9.10
  -2  -4   0  152.88   11.10
   2   4   0  158.98    9.80
  -2   4   0  161.28    9.30
  -2   4   0  167.58   11.30
   2   4   0  174.18   11.50
  -2   4   0  144.59   10.40
   2   4   0  157.48   10.80
  -3  -4   0   23.20    4.00
   3  -4   0   21.40    3.00
  -3  -4   0   17.40    4.50
   3  -4   0   10.60    3.90
  -3  -4   0   23.90    5.30
   3  -4   0   20.80    3.00
   3   4   0   17.40    4.70
   3   4   0   17.60    3.50
   3   4   0   17.60    4.50
  -3   4   0   19.90    4.80
  -3   4   0   15.70    3.20
  -4  -4   0  139.19   12.00
  -4  -4   0  131.09    9.70
   4  -4   0  125.49   11.40
  -4  -4   0  108.79   10.50
   4  -4   0  160.08    8.90
   4  -4   0  137.29    8.50
   4   4   0  115.19    9.00
   4   4   0  125.19   11.60
  -4   4   0  127.79    9.10
   4   4   0  157.68    9.80
   4   4   0  113.69   10.90
  -4   4   0  123.39   11.40
  -5  -4   0  102.39   11.50
   5  -4   0   77.39    9.80
   5  -4   0  112.09    7.30
  -5  -4   0  100.09   10.00
  -5  -4   0  103.19    9.00
   5  -4   0  113.79    7.20
   5   4   0   97.79    8.10
  -5   4   0   97.29    8.30
   5   4   0   99.99   11.00
   5   4   0   84.59   10.20
  -5   4   0   83.89   10.40
   5   4   0  119.99    8.50
  -6  -4   0  266.07   17.40
   6  -4   0  290.27   14.50
  -6  -4   0  278.97   21.40
   6  -4   0  273.17   14.20
   6  -4   0  219.68   19.30
  -6  -4   0  255.67   18.90
   6   4   0  262.57   15.80
  -6   4   0  258.37   20.80
   6   4   0  231.58   19.70
  -6   4   0  250.17   16.60
   6   4   0  246.78   20.30
  -7  -4   0   30.20    6.50
   7  -4   0   23.80    2.60
  -7  -4   0   16.40    6.50
  -7  -4   0   12.90    6.40
   7  -4   0   31.30    2.90
   7  -4   0   20.20    6.70
   7   4   0   26.80    4.70
   7   4   0   17.20    7.20
  -7   4   0   33.90    9.20
  -7   4   0   24.20    5.70
  -8  -4   0   14.30    7.80
   8  -4   0   17.40    7.50
  -8  -4   0   11.50    5.10
  -8   4   0    8.50    6.90
   8   4   0   10.50    2.90
   8   4   0   14.40    6.20
  -8   4   0   19.80    5.70
  -9  -4   0   11.00    7.00
   9  -4   0   15.50    8.20
  -9  -4   0   29.40    7.50
  -9   4   0   12.10    8.20
  -9   4   0   12.80    5.80
   9   4   0   14.60    2.30
   9   4   0   12.80    7.20
 -10  -4   0   37.30   13.10
  10  -4   0   36.70   11.20
 -10  -4   0   44.90    9.30
 -10   4   0   42.90   13.30
 -10   4   0   37.10    8.90
  10   4   0   16.30    7.80
  11  -4   0   24.00    8.80
 -11  -4   0    8.50    5.90
 -11  -4   0   28.60   13.90
  11   4   0   28.60   11.20
 -11   4   0   15.10    7.30
 -11   4   0   41.60   13.20
   0  -5   0   -0.60    1.50
   0  -5   0    2.40    2.50
   0  -5   0    1.30    1.70
   0   5   0    1.90    1.60
   0   5   0   -0.80    2.10
   0   5   0    0.70    1.60
   0   5   0    2.20    2.00
   1  -5   0  308.97   17.00
   1  -5   0  326.57   16.70
  -1  -5   0  319.17   16.40
  -1  -5   0  306.07   16.90
  -1  -5   0  339.97   18.80
  -1   5   0  303.37   18.10
   1   5   0  305.27   17.00
   1   5   0  335.07   18.50
   1   5   0  298.27   17.10
  -1   5   0  308.37   17.10
  -1   5   0  310.37   16.20
   1   5   0  316.27   16.40
  -2  -5   0  841.62   44.60
   2  -5   0  890.71   41.50
   2  -5   0  878.31   40.80
  -2  -5   0  854.61   41.70
  -2  -5   0  887.41   40.40
   2  -5   0  826.32   43.60
  -2   5   0  838.02   43.70
  -2   5   0  855.11   43.00
   2   5   0  894.71   44.20
   2   5   0  850.91   43.10
  -2   5   0  816.62   39.70
   3  -5   0   43.00    4.20
   3  -5   0   38.80    4.10
  -3  -5   0   32.90    4.80
   3  -5   0   30.60    6.00
  -3  -5   0   34.40    6.40
   3   5   0   35.50    4.70
  -3   5   0   39.90    4.50
   3   5   0   32.80    6.10
  -3   5   0   31.70    6.00
   3   5   0   38.60    6.00
  -4  -5   0   22.80    5.60
   4  -5   0   19.70    5.40
   4  -5   0   33.10    3.80
  -4  -5   0   21.40    5.80
  -4  -5   0   22.70    4.60
   4  -5   0   31.30    3.70
   4   5   0   23.50    5.50
  -4   5   0   28.50    4.30
   4   5   0   20.30    4.20
   4   5   0   24.90    6.20
  -4   5   0   26.50    6.10
   5  -5   0   32.20    3.90
   5  -5   0   17.80    6.00
  -5  -5   0   25.20    6.60
  -5  -5   0   39.90    5.80
  -5  -5   0   32.70    7.40
   5  -5   0   36.20    4.10
   5   5   0   28.00    7.10
  -5   5   0   28.10    6.90
   5   5   0   32.20    4.80
  -5   5   0   34.60    5.20
   5   5   0   30.10    7.10
   6  -5   0    7.80    2.20
   6  -5   0    9.60    2.70
  -6  -5   0    7.50    4.00
  -6  -5   0    4.20    3.90
  -6  -5   0    2.30    4.30
   6  -5   0   10.00    5.10
   6   5   0    1.80    3.80
  -6   5   0    5.20    4.60
  -6   5   0    8.90    3.60
   6   5   0    3.00    3.60
   6   5   0    5.50    2.70
   7  -5   0   94.69   12.30
   7  -5   0   90.99    5.40
  -7  -5   0   76.99   10.30
  -7  -5   0   77.99    9.30
  -7  -5   0   85.79   12.30
   7  -5   0   79.89    5.20
  -7   5   0   98.59   13.00
   7   5   0   81.99    7.70
  -7   5   0  103.39    9.70
   7   5   0   78.29   11.50
   8  -5   0    4.50    4.80
  -8  -5   0   11.90    6.90
  -8  -5   0    3.40    4.10
   8   5   0    0.80    2.10
   8   5   0    0.30    4.60
  -8   5   0    3.40    6.60
  -8   5   0    8.30    4.30
  -9  -5   0    2.90    6.70
  -9  -5   0    0.70    3.40
   9  -5   0    4.00    5.50
   9   5   0    7.60    6.10
  -9   5   0    6.60    4.50
  -9   5   0    9.50    7.50
   9   5   0    4.30    2.10
 -10  -5   0   52.99   14.50
  10  -5   0   52.79   13.30
 -10  -5   0   56.39   11.30
 -10   5   0   51.19   10.60
  10   5   0   52.99   13.30
 -10   5   0   51.79   14.40
 -11  -5   0   35.20    9.40
 -11  -5   0   31.30   14.30
  11  -5   0   21.80    9.50
  11   5   0   34.90   13.00
 -11   5   0   33.90   13.80
 -11   5   0   30.20    8.80
   0  -6   0 1002.30   49.30
   0  -6   0 1007.80   45.20
   0  -6   0  900.31   46.60
   0   6   0  926.21   48.80
   0   6   0  973.50   45.40
   0   6   0 1026.50   47.60
   0   6   0 1012.70   47.20
   1  -6   0  285.77   15.90
  -1  -6   0  284.07   18.00
   1  -6   0  306.67   16.60
  -1  -6   0  289.17   16.40
  -1  -6   0  281.17   15.70
   1   6   0  287.67   15.80
   1   6   0  290.77   16.50
   1   6   0  286.27   17.70
  -1   6   0  304.17   16.70
  -1   6   0  287.97   16.30
   1   6   0  293.17   16.70
  -2  -6   0   23.60    3.90
  -2  -6   0   28.90    4.80
   2  -6   0   21.70    5.00
  -2  -6   0   26.70    5.60
   2  -6   0   17.60    3.50
   2  -6   0   26.90    3.20
   2   6   0   18.90    4.10
   2   6   0   27.40    3.90
  -2   6   0   25.40    4.80
   2   6   0   22.90    4.60
   2   6   0   27.80    5.70
  -2   6   0   25.30    5.30
  -2   6   0   26.90    3.90
   3  -6   0  205.68   15.80
  -3  -6   0  250.67   14.40
   3  -6   0  237.28   13.40
   3  -6   0  252.37   13.60
  -3  -6   0  244.18   15.00
   3  -6   0  239.88   12.20
  -3  -6   0  219.58   16.10
   3   6   0  223.58   16.30
   3   6   0  214.98   14.10
  -3   6   0  228.08   16.30
   3   6   0  216.38   15.40
  -3   6   0  224.58   13.50
  -3   6   0  213.78   15.20
   4  -6   0  145.89    9.20
  -4  -6   0  146.59   11.30
   4  -6   0  173.58    9.80
  -4  -6   0  139.19   10.50
   4  -6   0  117.29   11.70
  -4  -6   0  117.09   11.60
  -4  -6   0  142.59   12.50
   4   6   0  149.49   12.80
   4   6   0  133.99   11.90
  -4   6   0  135.59   10.00
   4   6   0  115.49    9.70
  -4   6   0  112.89   11.40
   5  -6   0   95.89    7.10
  -5  -6   0   96.09   10.40
   5  -6   0  106.99    7.40
  -5  -6   0  109.29   11.60
   5  -6   0   62.79    9.30
  -5  -6   0   97.89    9.00
   5   6   0   96.19   10.70
   5   6   0   79.19    7.80
   5   6   0   98.49   11.20
  -5   6   0   94.29    8.40
  -5   6   0   89.09   10.40
  -6  -6   0  189.38   17.50
   6  -6   0  253.37   13.60
  -6  -6   0  221.68   19.20
   6  -6   0  238.58   19.60
   6  -6   0  252.47   13.30
  -6  -6   0  228.58   16.30
   6   6   0  211.78   18.60
   6   6   0  229.58   19.50
   6   6   0  233.48   15.30
  -6   6   0  225.18   19.50
  -6   6   0  217.38   15.50
  -7  -6   0  194.48   19.10
   7  -6   0  207.88   10.30
  -7  -6   0  177.78   17.10
  -7  -6   0  214.58   16.00
   7  -6   0  191.08   10.10
   7  -6   0  164.88   17.30
   7   6   0  175.58   13.00
  -7   6   0  196.48   15.10
   7   6   0  175.48   17.90
  -7   6   0  214.98   19.50
  -8  -6   0  145.89   17.80
   8  -6   0  160.68   17.50
  -8  -6   0  139.79   13.70
   8   6   0  149.29   11.10
  -8   6   0  153.18   13.80
   8   6   0  143.09   16.80
  -8   6   0  148.99   17.60
  -9  -6   0   -4.60    3.20
  -9  -6   0   -1.70    5.80
   9  -6   0    0.30    5.50
  -9   6   0    6.50    4.50
   9   6   0    9.10    7.40
  -9   6   0   13.20    8.30
   9   6   0    0.00    2.00
  10  -6   0   45.50   12.40
 -10  -6   0   59.29   15.00
 -10  -6   0   52.99   10.70
 -10   6   0   94.39   18.70
 -10   6   0   60.99   11.60
  10   6   0   36.00   11.80
  11  -6   0   71.49   16.00
 -11  -6   0   56.69   16.80
 -11  -6   0   69.39   12.80
 -11   6   0   59.59   12.30
  11   6   0   86.79   18.30
 -11   6   0   83.09   19.10
   0  -7   0   -0.20    1.90
   0  -7   0   -1.80    1.50
   0  -7   0   -1.20    2.00
   0   7   0    1.90    1.80
   0   7   0   -0.20    1.70
   0   7   0   -5.90    1.80
   0   7   0    0.20    2.00
  -1  -7   0 1294.87   59.99
  -1  -7   0 1299.87   65.89
  -1  -7   0 1330.97   62.29
   1  -7   0 1335.77   64.29
   1  -7   0 1278.97   61.59
  -1   7   0 1301.97   63.19
   1   7   0 1308.07   62.49
  -1   7   0 1361.96   62.49
   1   7   0 1317.47   60.29
  -1   7   0 1221.18   64.49
   1   7   0 1317.87   63.29
   1   7   0 1286.87   64.99
  -1   7   0 1343.57   60.19
  -2  -7   0 2699.23  121.49
   2  -7   0 2745.83  130.39
  -2  -7   0 2854.01  126.09
   2  -7   0 2834.22  129.49
   2  -7   0 2636.44  124.59
  -2  -7   0 2654.23  132.59
   2   7   0 2771.12  130.59
  -2   7   0 2627.84  121.09
   2   7   0 2724.33  125.89
  -2   7   0 2803.72  129.09
   2   7   0 2592.64  121.29
  -2   7   0 2790.82  130.59
   2   7   0 2787.82  129.19
  -3  -7   0 1682.03   89.39
   3  -7   0 1782.72   82.79
   3  -7   0 1935.91   84.89
  -3  -7   0 1799.12   81.69
  -3  -7   0 1766.12   84.59
   3  -7   0 1750.32   88.09
   3  -7   0 1946.91   83.09
  -3   7   0 1748.33   88.19
   3   7   0 1813.42   84.09
  -3   7   0 1678.43   80.69
   3   7   0 1814.22   87.39
   3   7   0 1688.03   87.99
  -3   7   0 1723.33   86.89
  -4  -7   0  590.54   31.80
  -4  -7   0  626.24   34.00
   4  -7   0  612.84   29.20
  -4  -7   0  560.94   30.10
   4  -7   0  598.84   29.20
  -4  -7   0  540.95   33.80
   4  -7   0  504.65   33.00
  -4   7   0  579.64   29.60
   4   7   0  568.54   34.00
   4   7   0  561.54   33.00
   4   7   0  552.64   30.40
  -4   7   0  529.85   32.60
  -4   7   0  583.24   34.40
   5  -7   0  160.28   15.20
  -5  -7   0  169.88   15.30
   5  -7   0  209.78   11.80
  -5  -7   0  181.08   13.70
  -5  -7   0  176.38   15.60
   5  -7   0  197.98   11.70
   5   7   0  192.88   16.40
  -5   7   0  168.78   15.30
  -5   7   0  198.98   13.40
   5   7   0  148.99   14.50
   5   7   0  171.48   12.80
  -6  -7   0   15.20    4.80
   6  -7   0   18.70    3.40
  -6  -7   0   19.40    6.80
  -6  -7   0   12.90    6.00
   6  -7   0   19.00    6.50
   6   7   0   16.80    4.50
  -6   7   0   21.60    5.20
  -6   7   0    4.90    4.60
   6   7   0   25.90    7.20
   6   7   0   22.00    7.20
  -7  -7   0  282.37   24.10
  -7  -7   0  297.57   20.20
   7  -7   0  266.87   22.90
   7  -7   0  277.87   14.30
  -7  -7   0  287.37   22.90
  -7   7   0  305.77   24.50
   7   7   0  285.67   23.60
   7   7   0  274.37   17.90
  -7   7   0  285.97   19.20
   7   7   0  275.27   23.40
   8  -7   0  315.37   26.80
  -8  -7   0  345.07   23.60
  -8  -7   0  319.67   27.80
  -8   7   0  360.96   28.80
   8   7   0  314.67   27.50
  -8   7   0  365.46   23.20
   8   7   0  325.47   20.00
  -9  -7   0  247.98   20.30
  -9  -7   0  292.07   27.00
   9  -7   0  248.28   24.10
   9   7   0  253.17   24.50
  -9   7   0  232.78   24.70
  -9   7   0  280.67   20.50
   9   7   0  252.37   15.60
  10  -7   0   75.89   15.80
 -10  -7   0   52.39   14.90
 -10  -7   0   74.89   11.60
 -10   7   0   62.09   16.10
 -10   7   0   83.99   11.80
  10   7   0   67.39   15.80
 -11  -7   0    8.40    5.90
 -11  -7   0   25.10   12.00
 -11   7   0   12.10    9.60
   0  -8   0   10.70    3.60
   0  -8   0   13.30    4.50
   0  -8   0    4.00    2.90
   0   8   0    3.60    3.70
   0   8   0    5.00    3.20
   0   8   0    6.50    2.80
   0   8   0   12.00    3.70
  -1  -8   0  238.38   15.50
  -1  -8   0  270.47   17.70
  -1  -8   0  271.27   15.40
   1  -8   0  266.87   15.00
   1  -8   0  268.57   16.00
   1  -8   0  235.38   15.10
  -1   8   0  254.07   15.40
   1   8   0  256.07   16.20
   1   8   0  259.17   15.50
  -1   8   0  263.27   15.30
  -1   8   0  246.48   15.80
  -1   8   0  245.38   17.00
   1   8   0  262.97   15.70
   1   8   0  252.57   17.20
   2  -8   0   17.20    3.70
  -2  -8   0   11.90    3.70
  -2  -8   0   14.60    4.90
   2  -8   0   12.70    3.50
  -2  -8   0   20.20    4.60
  -2   8   0   14.60    4.10
   2   8   0   17.30    4.40
  -2   8   0   14.10    4.80
   2   8   0   19.20    4.10
   2   8   0   15.20    4.80
   2   8   0   16.90    4.30
  -2   8   0   18.60    4.10
  -3  -8   0   99.99    8.60
   3  -8   0   66.59    8.60
  -3  -8   0   78.79    8.10
   3  -8   0   90.39    7.40
   3  -8   0   97.69    7.80
   3  -8   0   97.79    6.70
  -3  -8   0   83.39    9.60
   3   8   0   82.99    8.80
  -3   8   0   86.49    7.80
   3   8   0  103.99    8.30
  -3   8   0   75.09    9.00
   3   8   0   77.99    7.90
   3   8   0   94.29   10.00
  -3   8   0   81.59    8.70
   4  -8   0  135.99   13.00
  -4  -8   0  173.88   13.90
   4  -8   0  170.68   10.60
  -4  -8   0  168.58   12.00
  -4  -8   0  112.79   11.20
  -4  -8   0  136.59   13.20
   4  -8   0  145.89   10.10
   4   8   0  153.68   13.80
   4   8   0  132.39   12.30
  -4   8   0  159.48   11.30
  -4   8   0  119.89   12.00
  -4   8   0  148.79   13.80
   4   8   0  133.99   11.10
  -5  -8   0   -1.80    2.10
  -5  -8   0   -1.30    2.70
  -5  -8   0    0.30    3.50
   5  -8   0   -2.40    2.40
   5  -8   0    1.00    1.70
  -5   8   0    0.60    2.70
   5   8   0   -0.40    1.80
   5   8   0   -3.40    1.80
  -5   8   0    0.70    3.00
   5   8   0    0.00    3.40
  -5   8   0    0.00    3.40
  -6  -8   0   10.30    5.60
   6  -8   0    4.10    3.70
  -6  -8   0    7.90    5.00
  -6  -8   0   -1.00    2.70
   6  -8   0    5.70    2.30
   6   8   0    1.40    2.60
  -6   8   0    5.70    3.30
  -6   8   0    0.90    4.50
   6   8   0    5.90    4.60
   6   8   0    5.30    4.30
  -7  -8   0  126.79   15.10
   7  -8   0  137.89   15.30
   7  -8   0  115.39    7.20
  -7  -8   0  107.99   11.70
  -7  -8   0  133.29   15.00
   7   8   0  103.29   14.00
   7   8   0  110.99   14.00
   7   8   0  117.99   10.70
  -7   8   0  118.89   11.70
  -7   8   0  140.49   15.60
   8  -8   0   31.90    9.90
  -8  -8   0   37.90    8.60
  -8  -8   0   44.70   10.90
  -8  -8   0   39.70   10.70
   8   8   0   32.00    6.30
  -8   8   0   34.60    7.80
  -8   8   0   51.79   13.50
   8   8   0   32.00   10.00
   9  -8   0   10.60    7.80
  -9  -8   0    3.00    7.60
  -9  -8   0   -2.20    3.50
  -9   8   0    7.40    4.80
   9   8   0    0.60    2.60
   9   8   0    4.40    6.00
  -9   8   0   -5.80    5.00
  10  -8   0    7.40    7.00
 -10  -8   0    8.80    5.60
 -10  -8   0   18.20   10.20
 -10   8   0    7.90    5.70
 -10   8   0   -1.80    5.90
  10   8   0    2.20    6.00
 -11  -8   0   19.60    7.90
 -11   8   0   36.20   12.90
   0  -9   0   -1.80    1.60
   0  -9   0   -0.90    2.00
   0  -9   0    3.80    3.10
   0   9   0    0.20    2.10
   0   9   0    0.70    1.80
   0   9   0   -1.60    1.80
   0   9   0   -0.10    3.20
   1  -9   0  350.36   20.80
   1  -9   0  323.27   19.60
  -1  -9   0  327.67   20.10
  -1  -9   0  361.76   22.40
  -1  -9   0  340.47   19.50
   1  -9   0  367.36   19.30
   1   9   0  348.87   20.10
   1   9   0  342.87   22.10
  -1   9   0  355.56   19.70
  -1   9   0  347.87   22.00
   1   9   0  374.96   20.20
  -1   9   0  322.77   19.80
  -1   9   0  359.46   20.70
   1   9   0  327.07   20.60
  -2  -9   0  548.05   29.80
  -2  -9   0  602.84   34.20
   2  -9   0  587.44   30.90
  -2  -9   0  570.24   31.40
   2  -9   0  551.64   30.00
  -2   9   0  636.34   31.70
  -2   9   0  568.34   31.60
  -2   9   0  596.94   30.10
   2   9   0  588.24   30.10
  -2   9   0  585.74   33.50
   2   9   0  582.84   31.60
   2   9   0  584.94   33.50
   2   9   0  543.65   31.30
   3  -9   0  895.11   43.10
  -3  -9   0  894.41   43.00
  -3  -9   0  922.11   45.00
   3  -9   0  812.72   46.60
  -3  -9   0  734.93   46.90
   3  -9   0  816.32   42.40
   3   9   0  956.70   43.10
  -3   9   0  879.91   47.30
  -3   9   0  866.81   42.30
   3   9   0  877.51   47.50
   3   9   0  852.51   45.60
   3   9   0  820.32   43.90
  -3   9   0  833.12   45.50
   4  -9   0  569.04   29.40
  -4  -9   0  555.44   34.60
   4  -9   0  497.45   33.40
  -4  -9   0  612.34   31.20
  -4   9   0  557.04   30.10
   4   9   0  568.94   33.30
   4   9   0  554.14   31.00
  -4   9   0  560.74   33.20
   4   9   0  609.04   35.20
  -4   9   0  542.45   34.40
   5  -9   0  240.18   20.00
   5  -9   0  263.77   15.20
  -5  -9   0  246.48   19.80
  -5  -9   0  239.98   19.90
  -5  -9   0  283.07   18.20
  -5   9   0  254.27   20.90
   5   9   0  262.47   19.80
   5   9   0  244.18   20.20
  -5   9   0  251.17   16.90
   5   9   0  221.68   16.60
  -5   9   0  258.07   19.60
   6  -9   0    5.20    2.40
  -6  -9   0    7.80    5.20
   6  -9   0    5.20    5.00
  -6  -9   0    8.10    3.70
  -6  -9   0   13.60    6.20
   6   9   0   -1.00    3.80
   6   9   0    2.00    4.00
  -6   9   0    4.30    3.90
  -6   9   0    0.00    3.90
  -6   9   0    6.20    5.10
   6   9   0    9.70    3.70
   7  -9   0  139.19   16.30
   7  -9   0  144.29    8.90
  -7  -9   0  137.19   16.10
  -7  -9   0  146.39   13.80
  -7  -9   0  166.78   17.50
   7   9   0  152.08   12.50
  -7   9   0  160.38   17.00
  -7   9   0  147.99   13.50
   7   9   0  178.38   17.50
  -7   9   0  150.58   17.50
   7   9   0  143.79   16.70
   8  -9   0  217.08   22.20
  -8  -9   0  304.47   24.40
  -8  -9   0  234.98   23.30
  -8  -9   0  215.38   19.10
   8   9   0  227.78   23.10
  -8   9   0  262.37   24.30
  -8   9   0  270.37   19.80
  -8   9   0  225.48   23.40
   8   9   0  252.07   17.20
   9  -9   0  220.78   23.10
  -9  -9   0  242.18   20.20
  -9  -9   0  230.28   24.00
   9   9   0  221.08   23.50
  -9   9   0  230.08   19.40
   9   9   0  226.28   15.30
  -9   9   0  253.57   25.40
  -9   9   0  207.28   23.40
  10  -9   0   94.89   15.30
 -10  -9   0   80.29   12.20
 -10  -9   0   98.59   19.40
 -10   9   0   77.59   13.50
 -10   9   0   56.39   15.90
 -10   9   0  132.39   20.10
  10   9   0   75.49   17.20
  10   9   0   73.09    6.40
 -11   9   0   53.49   16.40
   0 -10   0    5.30    3.10
   0 -10   0    3.50    2.40
   0 -10   0    5.40    3.60
   0  10   0    5.40    3.00
   0  10   0    7.80    4.60
   0  10   0    3.60    2.50
   0  10   0    6.60    3.20
   1 -10   0  916.71   47.20
   1 -10   0  896.61   49.20
  -1 -10   0  955.20   47.90
   1 -10   0  946.71   45.60
  -1 -10   0  957.10   46.20
  -1 -10   0  911.91   50.99
  -1  10   0  988.00   48.40
   1  10   0  960.10   48.60
   1  10   0  951.10   46.50
   1  10   0  979.30   50.89
   1  10   0  948.11   48.10
  -1  10   0  953.00   46.30
  -1  10   0  965.70   50.59
  -1  10   0  946.01   48.00
   2 -10   0  617.14   33.80
  -2 -10   0  597.04   34.10
   2 -10   0  606.14   33.00
  -2 -10   0  663.33   37.70
  -2 -10   0  686.13   33.40
  -2  10   0  628.94   36.50
   2  10   0  625.14   33.00
  -2  10   0  668.33   34.60
   2  10   0  663.53   36.90
   2  10   0  593.34   34.10
  -2  10   0  640.64   34.50
  -2  10   0  625.84   32.70
   2  10   0  632.94   34.50
  -3 -10   0    3.30    2.90
   3 -10   0    0.00    1.80
  -3 -10   0    6.80    3.60
  -3 -10   0    0.10    3.30
   3 -10   0    3.50    2.30
   3  10   0   -1.80    1.80
  -3  10   0    0.20    2.50
  -3  10   0   -0.70    3.10
   3  10   0    3.20    3.60
   3  10   0    1.30    2.30
   3  10   0    9.90    3.60
  -3  10   0   -0.70    2.70
  -4 -10   0  121.09   10.80
   4 -10   0  110.49    9.10
   4 -10   0  115.29   12.20
  -4 -10   0  109.69   12.30
  -4  10   0  122.69   10.40
   4  10   0  106.79   11.20
  -4  10   0  112.19   12.50
   4  10   0  116.99   10.60
  -4  10   0  101.99   11.20
   4  10   0  111.99   12.50
  -5 -10   0  490.75   27.20
   5 -10   0  437.76   24.30
  -5 -10   0  479.05   30.10
   5 -10   0  440.96   30.40
  -5 -10   0  445.26   30.70
  -5  10   0  439.76   26.20
   5  10   0  437.56   26.60
  -5  10   0  456.15   29.70
  -5  10   0  438.56   30.80
   5  10   0  445.36   29.40
   5  10   0  421.36   30.10
  -6 -10   0  429.06   30.10
  -6 -10   0  428.66   26.90
  -6 -10   0  435.66   30.90
   6 -10   0  387.46   29.80
   6 -10   0  428.36   23.00
   6  10   0  427.86   29.60
  -6  10   0  461.25   30.60
  -6  10   0  420.26   26.00
   6  10   0  414.56   30.40
  -6  10   0  425.16   31.30
   6  10   0  421.46   25.80
  -7 -10   0  570.44   36.90
  -7 -10   0  481.65   31.20
  -7 -10   0  494.55   35.50
   7 -10   0  507.95   36.20
   7 -10   0  496.55   25.20
  -7  10   0  567.04   31.60
  -7  10   0  535.25   37.80
  -7  10   0  570.04   36.70
   7  10   0  517.45   35.70
   7  10   0  462.25   35.40
   7  10   0  473.95   29.50
  -8 -10   0  140.89   18.60
  -8 -10   0  172.48   18.70
   8 -10   0  171.28   19.50
  -8 -10   0  182.98   16.60
  -8  10   0  180.68   20.00
  -8  10   0  154.48   19.50
  -8  10   0  163.18   15.40
   8  10   0  151.68   18.80
   8  10   0  159.08   13.60
  -9 -10   0   -1.40    4.60
   9 -10   0    2.30    5.90
  -9 -10   0   11.80    7.70
  -9  10   0    1.00    4.20
  -9  10   0   -7.60    5.20
  -9  10   0    2.40    7.30
   9  10   0    1.10    6.30
   9  10   0    2.80    3.20
 -10 -10   0   96.59   19.30
  10 -10   0   64.29   15.40
 -10 -10   0   93.99   13.40
 -10  10   0   80.69   19.30
  10  10   0   94.59    8.10
 -10  10   0   91.89   13.40
  10  10   0   90.49   19.10
 -10  10   0  102.89   17.10
   0 -11   0   -2.90    1.70
   0 -11   0   -2.10    2.00
   0 -11   0   -0.30    3.10
   0  11   0   -3.50    2.00
   0  11   0    0.20    2.20
   0  11   0    2.70    3.90
   0  11   0    3.00    1.90
  -1 -11   0   17.40    4.60
  -1 -11   0   22.30    6.10
  -1 -11   0   18.50    4.90
   1 -11   0   17.60    5.10
   1 -11   0   23.50    4.70
   1 -11   0   20.10    4.90
   1  11   0   21.30    4.90
  -1  11   0   27.80    5.40
  -1  11   0   27.90    5.50
   1  11   0   19.40    5.90
  -1  11   0   20.10    5.40
   1  11   0   25.10    6.10
  -1  11   0   11.10    4.80
   1  11   0   32.50    6.10
   2 -11   0  276.07   17.30
  -2 -11   0  254.97   17.80
  -2 -11   0  272.57   17.20
   2 -11   0  250.47   16.70
  -2 -11   0  259.97   19.80
   2  11   0  250.87   17.30
  -2  11   0  283.57   19.90
   2  11   0  280.67   19.80
  -2  11   0  248.88   17.60
   2  11   0  277.87   17.50
   2  11   0  252.07   18.00
  -2  11   0  248.48   16.80
  -2  11   0  261.87   17.50
   3 -11   0   -2.20    1.70
  -3 -11   0    1.70    2.90
  -3 -11   0   -0.80    3.40
  -3 -11   0   -1.10    2.40
   3 -11   0    2.70    2.30
  -3  11   0    1.50    2.70
  -3  11   0    0.90    2.80
  -3  11   0    4.30    4.10
   3  11   0    1.90    2.70
   3  11   0    2.20    3.80
   3  11   0   -0.90    2.10
   4 -11   0   61.69    9.30
  -4 -11   0   58.69    8.00
  -4 -11   0   53.89   10.60
   4 -11   0   72.29    7.30
   4  11   0   78.49   10.50
   4  11   0   60.49    8.40
  -4  11   0   65.29    9.80
  -4  11   0   71.89    8.30
  -4  11   0   59.69    8.90
   4  11   0   77.69    8.80
   5 -11   0    6.40    3.00
  -5 -11   0   12.20    5.80
  -5 -11   0    5.40    4.30
   5 -11   0    7.10    5.10
  -5 -11   0    0.10    4.00
  -5  11   0   19.10    6.90
  -5  11   0   10.40    5.70
   5  11   0    2.80    3.40
   5  11   0    6.20    4.50
  -5  11   0   10.50    4.20
   5  11   0    3.50    3.60
   6 -11   0   16.70    6.90
  -6 -11   0   18.50    7.00
   6 -11   0   14.20    3.70
  -6 -11   0   13.70    5.20
  -6 -11   0   16.10    7.00
   6  11   0   17.80    7.10
   6  11   0   19.90    7.20
  -6  11   0    7.80    6.10
   6  11   0   28.20    6.40
  -6  11   0   22.20    8.50
  -6  11   0   10.20    4.70
  -7 -11   0   97.89   13.70
  -7 -11   0   67.29   10.20
   7 -11   0  105.69   14.30
  -7 -11   0   89.29   13.00
   7 -11   0   76.09    6.30
   7  11   0  103.99   14.10
  -7  11   0   64.59    9.40
   7  11   0   87.59   13.40
  -7  11   0   84.99   16.10
  -7  11   0   99.69   13.90
   7  11   0   70.19    9.40
  -8 -11   0   24.50    9.30
   8 -11   0   14.40    8.50
  -8 -11   0   14.10    8.20
  -8 -11   0   16.40    7.00
  -8  11   0   30.50    8.20
   8  11   0   28.20    6.50
   8  11   0   21.30    8.60
   8  11   0   25.10    9.00
  -8  11   0   20.30    9.30
  -8  11   0   15.90    8.40
  -9 -11   0    3.90    7.00
   9 -11   0   -3.60    4.50
  -9 -11   0    9.10    5.10
  -9  11   0    4.10    4.60
  -9  11   0    0.10    6.40
   9  11   0    4.00    6.50
  -9  11   0   11.20    7.50
   9  11   0   -0.50    2.90
  10 -11   0   50.39   13.30
 -10 -11   0   17.50    7.80
 -10 -11   0   33.00   13.00
  10  11   0    9.30    9.00
 -10  11   0   40.90   14.30
 -10  11   0   39.90   12.90
  10  11   0   18.20    4.50
 -10  11   0   15.00    7.40
   0 -12   0  582.84   32.90
   0 -12   0  611.24   35.20
   0 -12   0  600.74   31.60
   0  12   0  627.34   34.10
   0  12   0  572.64   35.40
   0  12   0  572.84   32.30
   0  12   0  599.74   32.10
   1 -12   0  289.37   20.40
   1 -12   0  347.97   19.30
  -1 -12   0  295.97   20.00
  -1 -12   0  316.77   22.20
   1 -12   0  300.17   19.60
  -1 -12   0  315.77   19.60
   1  12   0  308.17   20.90
   1  12   0  313.77   19.70
  -1  12   0  305.37   22.20
   1  12   0  331.67   20.30
  -1  12   0  332.77   20.00
  -1  12   0  322.97   20.70
  -1  12   0  300.07   19.60
  -2 -12   0  268.47   19.20
  -2 -12   0  302.47   18.70
   2 -12   0  285.87   18.60
  -2 -12   0  274.87   21.30
   2 -12   0  243.68   17.50
   2  12   0  298.17   19.00
  -2  12   0  276.87   18.60
  -2  12   0  294.27   21.20
  -2  12   0  294.37   18.60
   2  12   0  308.77   19.20
   2  12   0  256.67   19.00
   2  12   0  283.77   21.00
  -3 -12   0   86.69   11.50
  -3 -12   0  124.09   10.90
   3 -12   0   94.49    9.20
   3 -12   0  113.49    9.20
  -3 -12   0   96.09   10.50
  -3  12   0  105.19   10.10
   3  12   0   94.89   10.40
   3  12   0  102.99   12.00
   3  12   0   91.29   10.00
  -3  12   0  115.89   12.50
  -3  12   0  103.89   10.70
  -4 -12   0  358.36   26.20
   4 -12   0  340.47   20.60
  -4 -12   0  367.06   22.40
   4  12   0  302.67   24.30
  -4  12   0  349.77   25.80
   4  12   0  310.97   22.80
   4  12   0  341.87   22.60
  -4  12   0  326.57   23.20
  -4  12   0  339.67   21.60
   5 -12   0  163.28   16.40
   5 -12   0  146.29   11.30
  -5 -12   0  151.78   14.80
  -5 -12   0  160.18   14.00
  -5 -12   0  174.98   17.30
   5  12   0  147.89   15.90
   5  12   0  150.08   13.50
  -5  12   0  139.79   12.90
  -5  12   0  135.09   14.50
   5  12   0  133.19   14.00
  -5  12   0  146.09   16.20
  -6 -12   0   35.30    8.10
   6 -12   0   40.70   10.50
   6 -12   0   30.30    5.50
  -6 -12   0   48.80   10.40
  -6 -12   0   31.80    9.70
   6  12   0   36.00   10.00
   6  12   0   39.20    8.00
   6  12   0   36.80    8.90
  -6  12   0   24.60    6.90
  -6  12   0   24.90    8.90
  -6  12   0   37.30   10.20
  -7 -12   0   53.39   12.20
  -7 -12   0   41.90   11.10
   7 -12   0   38.00   10.90
   7 -12   0   35.70    4.40
  -7 -12   0   20.90    7.00
  -7  12   0   52.49   13.10
  -7  12   0   37.70    8.40
   7  12   0   44.80    8.60
   7  12   0   42.10   11.10
   7  12   0   36.10   10.70
  -7  12   0   34.50   10.30
  -8 -12   0    1.80    7.30
  -8 -12   0   -1.40    4.20
   8 -12   0    1.10    5.20
  -8 -12   0    3.80    6.70
  -8  12   0    1.50    5.30
  -8  12   0    3.60    7.00
   8  12   0    7.20    6.00
   8  12   0   -4.10    5.00
  -8  12   0    1.60    4.60
   8  12   0    0.60    3.50
  -9 -12   0   31.40   10.70
  -9 -12   0   35.00   10.30
   9 -12   0   59.99   14.60
   9  12   0   43.80    8.00
  -9  12   0   42.30    9.70
   9  12   0   44.10   14.40
  -9  12   0   31.80   12.10
  -9  12   0   39.40   13.00
 -10 -12   0   -1.70    5.80
 -10 -12   0   10.00    7.70
  10 -12   0   10.30    8.40
 -10  12   0   11.20    9.90
 -10  12   0    4.20    7.20
 -10  12   0   22.80   10.90
  10  12   0   10.30    3.90
  10  12   0    7.40    8.50
   0 -13   0    0.30    3.00
   0 -13   0   -0.80    2.30
   0 -13   0    2.40    2.70
   0  13   0   -2.00    2.50
   0  13   0   -1.20    3.20
   0  13   0    0.80    2.60
   0  13   0    3.20    3.50
  -1 -13   0    6.40    3.70
   1 -13   0    6.10    3.30
  -1 -13   0    7.80    4.60
   1 -13   0    7.00    4.10
  -1 -13   0    9.00    4.20
   1  13   0    7.20    4.80
   1  13   0    5.80    4.30
  -1  13   0    9.80    4.70
  -1  13   0    5.90    3.60
  -1  13   0    9.40    4.60
   1  13   0    8.00    4.20
  -1  13   0    8.50    5.00
   1  13   0   10.90    4.10
   2 -13   0   69.99    8.10
   2 -13   0   70.49    8.30
  -2 -13   0   95.29   11.40
  -2 -13   0   76.39    8.80
  -2 -13   0   69.59    9.00
   2  13   0   68.69    9.80
  -2  13   0   68.29    9.90
   2  13   0   43.60    7.60
   2  13   0   84.59    9.40
   2  13   0   61.99    8.00
  -2  13   0   89.09    8.90
  -2  13   0   91.19    9.40
  -3 -13   0  149.09   12.70
   3 -13   0  136.19   11.40
  -3 -13   0  149.79   13.50
  -3 -13   0  156.08   15.60
   3 -13   0  136.19   11.60
   3  13   0  130.79   12.50
   3  13   0  157.78   15.30
  -3  13   0  145.49   15.00
  -3  13   0  161.98   13.10
  -3  13   0  136.19   12.90
   3  13   0  138.69   13.10
  -4 -13   0  111.59   11.10
  -4 -13   0   84.59   12.20
   4 -13   0   97.29    9.30
  -4  13   0   96.89   11.60
  -4  13   0  101.19   10.70
   4  13   0   90.09   10.80
   4  13   0  126.39   11.90
  -4  13   0   93.19   12.60
   4  13   0  104.59   12.90
  -5 -13   0  142.49   16.50
   5 -13   0  146.49   11.60
  -5 -13   0  128.09   14.00
  -5 -13   0  126.89   13.20
  -5  13   0  160.68   17.10
  -5  13   0  142.19   13.40
  -5  13   0  159.58   15.80
   5  13   0  173.58   15.70
   5  13   0  127.79   15.20
   5  13   0  157.68   14.10
  -6 -13   0   -3.90    3.00
  -6 -13   0   -3.10    3.80
   6 -13   0    0.60    2.60
   6 -13   0   -6.40    3.40
  -6 -13   0    4.50    5.90
   6  13   0   -0.20    4.40
  -6  13   0    2.10    4.00
  -6  13   0    4.90    5.80
   6  13   0    1.80    4.50
  -6  13   0    0.90    4.70
   6  13   0   -1.00    3.00
   7 -13   0    3.70    6.70
  -7 -13   0   11.70    7.70
  -7 -13   0   14.20    6.30
   7 -13   0   15.20    3.40
  -7 -13   0   16.20    7.90
  -7  13   0    8.30    7.00
   7  13   0   11.10    5.40
  -7  13   0   13.60    6.30
   7  13   0   22.30    8.30
   7  13   0    4.30    6.30
  -7  13   0   28.90   10.10
  -8 -13   0   93.59   13.20
   8 -13   0  148.09   18.70
  -8 -13   0  104.19   15.80
  -8 -13   0  122.99   17.30
   8  13   0  108.19   11.90
  -8  13   0  130.39   14.00
   8  13   0  110.59   16.70
  -8  13   0  133.69   18.40
  -8  13   0  121.89   17.30
   8  13   0  139.29   16.90
  -9 -13   0  109.19   17.40
   9 -13   0  112.49   17.20
  -9 -13   0  113.99   15.10
  -9  13   0  113.99   14.30
   9  13   0  102.49   17.00
  -9  13   0  106.39   18.00
  -9  13   0  127.49   18.80
   9  13   0  105.29   11.70
 -10 -13   0   55.99   12.90
 -10 -13   0   94.79   19.40
  10  13   0   95.19    9.50
   0 -14   0  112.29   12.00
   0 -14   0  161.98   14.90
   0  14   0  148.19   13.90
   0  14   0  170.68   12.70
   0  14   0  157.58   13.40
   0  14   0  169.08   15.70
   1 -14   0  133.49   12.50
  -1 -14   0  160.28   15.20
   1 -14   0  164.88   14.00
  -1 -14   0  159.38   13.70
  -1 -14   0  155.88   13.00
  -1  14   0  133.59   12.70
  -1  14   0  150.88   12.40
   1  14   0  174.48   15.90
   1  14   0  144.79   13.80
   1  14   0  167.98   13.70
   1  14   0  150.08   12.60
  -1  14   0  156.58   15.30
   2 -14   0  288.07   19.60
   2 -14   0  323.57   20.60
  -2 -14   0  281.17   20.60
  -2 -14   0  290.67   20.10
  -2 -14   0  263.67   22.50
   2  14   0  304.67   20.20
   2  14   0  286.67   22.60
  -2  14   0  284.77   19.80
  -2  14   0  329.27   20.70
  -2  14   0  287.37   22.60
   2  14   0  285.77   21.10
   3 -14   0   27.30    6.30
  -3 -14   0   31.80    8.60
  -3 -14   0   31.20    7.40
  -3  14   0   37.10    7.90
   3  14   0   34.50    7.40
   3  14   0   30.40    7.60
   3  14   0   29.00    8.50
  -3  14   0   21.70    6.30
  -3  14   0   33.90    8.70
   4 -14   0   12.50    4.50
  -4 -14   0   24.90    8.50
  -4 -14   0   30.00    7.20
   4  14   0   18.20    7.30
   4  14   0   21.60    6.40
  -4  14   0   20.40    5.90
   4  14   0   20.10    6.80
  -4  14   0   22.10    7.80
  -4  14   0   35.70    8.30
  -5 -14   0  351.36   24.90
  -5 -14   0  383.66   29.60
   5 -14   0  322.47   21.90
  -5 -14   0  410.86   27.70
  -5  14   0  375.16   24.70
   5  14   0  354.56   25.10
   5  14   0  384.26   29.00
  -5  14   0  387.66   29.60
  -5  14   0  370.56   27.10
   5  14   0  408.96   27.30
  -6 -14   0  137.09   14.50
  -6 -14   0  137.49   17.20
  -6 -14   0  140.89   15.80
   6 -14   0  140.29   11.00
   6  14   0  138.79   16.60
   6  14   0  132.79   15.20
  -6  14   0  130.99   17.30
  -6  14   0  156.38   17.10
   6  14   0  125.39   13.40
  -6  14   0  159.48   14.80
  -7 -14   0   39.90   12.40
  -7 -14   0   38.00   11.30
   7 -14   0   51.59    5.70
  -7 -14   0   59.49   11.40
   7 -14   0   58.39   13.90
  -7  14   0   42.90    9.70
   7  14   0   42.70   11.30
   7  14   0   31.10   10.60
  -7  14   0   50.19   13.20
   7  14   0   41.20    8.80
   8 -14   0    5.10    6.10
  -8 -14   0   15.00    8.20
  -8 -14   0    7.90    5.40
  -8 -14   0   16.40    9.20
   8  14   0   16.50    8.10
  -8  14   0    9.50    5.90
   8  14   0   12.80    5.30
  -8  14   0   19.90   10.50
   8  14   0   10.40    7.30
   9 -14   0   -3.80    5.80
  -9 -14   0   -1.90    5.60
  -9 -14   0   -6.80    6.90
  -9 -14   0   -2.50    5.10
  -9  14   0    1.10    9.20
   9  14   0   -3.20    6.60
   9  14   0   -1.60    4.20
  -9  14   0    1.70    4.50
 -10 -14   0    6.90    5.40
 -10 -14   0   21.00    8.80
   0 -15   0   -2.60    3.10
   0 -15   0   -1.30    2.40
   0  15   0    0.50    2.80
   0  15   0    6.00    4.10
   0  15   0   -4.00    3.60
   0  15   0    2.20    2.80
  -1 -15   0   91.89   11.60
   1 -15   0   58.49    8.30
  -1 -15   0   49.40    8.10
   1 -15   0   68.89    9.50
   1  15   0   66.09    9.10
   1  15   0   51.39   10.10
  -1  15   0   69.99   10.70
  -1  15   0   84.09    9.90
   1  15   0   60.99    8.00
   1  15   0   71.59   10.60
  -1  15   0   65.59    8.10
  -2 -15   0   -2.50    3.00
   2 -15   0    2.20    3.30
   2 -15   0    7.40    4.10
  -2 -15   0    0.20    4.20
  -2 -15   0    9.60    4.50
  -2  15   0    5.30    4.20
   2  15   0   -1.50    3.50
   2  15   0    3.20    3.80
  -2  15   0    3.10    4.70
   2  15   0    2.00    3.20
  -3 -15   0   -1.00    4.20
   3 -15   0    1.20    3.10
  -3 -15   0    0.60    3.50
   3  15   0    4.10    4.70
   3  15   0    0.00    3.20
   3  15   0    0.60    3.30
  -3  15   0    3.60    4.70
  -3  15   0    3.60    3.90
  -4 -15   0   54.89   10.20
   4 -15   0   49.90    7.30
  -4 -15   0   29.20    9.50
   4  15   0   44.80   10.90
   4  15   0   63.09   11.00
   4  15   0   46.80    9.70
  -4  15   0   62.99   12.50
  -4  15   0   62.09    9.10
   5 -15   0   12.60    4.40
  -5 -15   0    9.70    5.40
  -5 -15   0    4.20    5.00
  -5 -15   0    1.00    5.20
   5  15   0    6.20    6.00
  -5  15   0    7.00    4.90
   5  15   0    6.00    4.20
  -5  15   0    4.80    6.20
   5  15   0   11.50    5.90
   6 -15   0   -1.70    2.50
  -6 -15   0    1.60    4.40
  -6 -15   0    3.40    5.40
  -6 -15   0    0.90    6.00
   6  15   0    7.50    6.10
   6  15   0    0.00    4.20
  -6  15   0    5.90    5.70
   6  15   0   -4.90    4.20
  -6  15   0   -1.30    3.70
  -7 -15   0   14.60    7.10
   7 -15   0   10.20    3.20
  -7 -15   0    9.90    6.30
  -7 -15   0   14.20    9.00
   7  15   0   18.10    7.90
   7  15   0    3.70    4.40
  -7  15   0    3.40    4.60
  -7  15   0   20.30   10.00
   7  15   0   -5.80    3.70
  -8 -15   0    1.00    5.20
  -8 -15   0    0.50    4.10
  -8 -15   0    0.10    6.40
   8 -15   0    8.50    6.60
  -8  15   0   -0.70    5.40
   8  15   0    1.00    4.40
   8  15   0    3.40    5.80
  -8  15   0    4.10    5.10
   8  15   0   -2.30    4.40
  -9 -15   0    5.20    6.30
   9 -15   0    9.60    7.80
  -9 -15   0    5.90    7.30
  -9 -15   0    2.70    7.60
  -9  15   0    6.90    9.50
  -9  15   0    0.90    4.90
   9  15   0    4.80    5.00
   9  15   0   -3.70    5.70
   0 -16   0 1901.61   94.99
   0 -16   0 1990.60  100.79
   0  16   0 1979.80   93.09
   0  16   0 1899.91  100.39
   0  16   0 1893.51   96.69
  -1 -16   0  592.44   36.50
  -1 -16   0  629.14   40.00
   1 -16   0  641.84   38.20
   1 -16   0  625.84   36.10
   1  16   0  631.04   38.00
   1  16   0  572.54   39.30
  -1  16   0  670.63   36.40
  -1  16   0  637.24   40.30
   2 -16   0   15.40    5.90
  -2 -16   0   14.10    5.70
  -2 -16   0   18.80    7.30
   2 -16   0   22.60    6.30
  -2  16   0    9.60    5.80
  -2  16   0   16.30    6.30
   2  16   0   18.30    6.90
   2  16   0   16.20    6.20
   3 -16   0   28.40    6.80
  -3 -16   0   28.20    8.90
  -3  16   0   29.20    7.30
   3  16   0   22.40    7.20
   3  16   0   25.20    7.00
   3  16   0   28.20    9.20
  -3  16   0   23.10    7.90
  -4 -16   0  233.38   18.60
   4 -16   0  188.88   15.30
  -4 -16   0  186.08   19.90
  -4  16   0  208.88   20.30
   4  16   0  193.88   19.70
   4  16   0  217.98   18.50
   4  16   0  213.98   18.00
  -4  16   0  174.08   16.30
  -5 -16   0  300.07   27.40
  -5 -16   0  334.47   25.40
  -5 -16   0  321.07   24.10
   5 -16   0  325.27   21.20
   5  16   0  359.16   26.00
  -5  16   0  330.77   28.50
   5  16   0  298.67   26.70
   5  16   0  343.67   24.90
  -5  16   0  348.87   24.20
  -6 -16   0  268.77   23.10
  -6 -16   0  340.47   26.20
   6 -16   0  298.37   19.30
  -6 -16   0  333.77   28.70
   6  16   0  328.87   25.40
   6  16   0  321.47   23.90
   6  16   0  263.67   25.90
  -6  16   0  269.87   27.20
  -6  16   0  273.07   22.40
   7 -16   0  110.79    9.20
  -7 -16   0  130.79   16.70
  -7 -16   0   97.39   13.50
  -7 -16   0  154.28   19.00
  -7  16   0  128.19   14.60
  -7  16   0   98.79   16.70
   7  16   0  121.59   13.50
   7  16   0  109.59   16.20
   7  16   0   95.49   14.60
  -8 -16   0    9.00    7.40
  -8 -16   0   13.00    6.70
  -8 -16   0   16.20    9.30
   8  16   0   14.40    7.40
  -8  16   0   17.40    8.10
   8  16   0    7.70    8.20
   8  16   0   12.20    5.40
  -8  16   0   12.00   10.10
  -9 -16   0    6.60    8.10
  -9 -16   0   16.00    9.10
  -9 -16   0   19.70    8.60
  -9  16   0   13.10    7.40
   9  16   0    8.90    5.30
   9  16   0   22.20   10.20
  -9  16   0   33.00   12.80
   0 -17   0   13.60    6.00
   0 -17   0    7.00    4.60
   0  17   0    5.10    4.50
   0  17   0    2.00    4.90
  -1 -17   0  333.47   24.90
  -1 -17   0  358.66   27.50
   1 -17   0  377.46   26.30
   1 -17   0  396.06   25.40
  -1  17   0  383.36   28.60
   1  17   0  318.37   25.20
   1  17   0  398.26   29.00
  -1  17   0  380.56   24.90
   2 -17   0  313.67   21.70
   2 -17   0  320.57   23.00
  -2 -17   0  297.07   25.20
  -2 -17   0  276.17   22.30
   2  17   0  328.37   24.30
  -2  17   0  326.47   25.90
  -2  17   0  284.07   21.70
   2  17   0  341.07   26.00
  -3 -17   0  131.49   16.60
   3 -17   0  152.28   13.50
   3  17   0  146.79   16.60
  -3  17   0  133.69   16.30
  -3  17   0  148.49   14.30
   3  17   0  150.48   15.80
  -4 -17   0  253.97   23.20
   4 -17   0  221.58   17.00
  -4  17   0  207.48   21.30
  -4  17   0  213.68   18.40
   4  17   0  223.48   19.60
   4  17   0  207.38   21.10
   5 -17   0  158.38   13.90
  -5 -17   0  213.78   21.90
   5  17   0  172.68   17.20
  -5  17   0  154.88   16.20
   5  17   0  151.78   18.40
  -5  17   0  182.18   20.20
  -6 -17   0   -0.50    6.00
   6 -17   0    4.70    3.30
  -6  17   0    1.30    6.30
   6  17   0   -0.50    3.90
  -6  17   0    2.40    4.40
   6  17   0    3.00    6.30
  -7 -17   0   19.20    9.20
   7 -17   0   27.50    5.20
   7  17   0   17.20    8.10
   7  17   0   28.80    8.00
  -7  17   0   15.20    6.60
  -7  17   0   15.90    9.70
  -8 -17   0  187.28   23.20
   8  17   0  194.68   17.70
   8  17   0  163.18   22.20
  -8  17   0  231.58   26.50
  -8  17   0  215.38   20.40
   0 -18   0   84.79   12.00
   0 -18   0   98.19   12.00
   0  18   0   96.59   13.50
   1 -18   0    6.30    4.90
   1 -18   0   17.40    6.00
  -1 -18   0    8.40    5.00
  -1 -18   0    9.20    5.90
   1  18   0   15.70    7.00
   1  18   0    2.30    4.30
  -1  18   0   11.70    6.90
  -1  18   0    0.30    4.20
  -2 -18   0   49.60   10.30
   2 -18   0   44.50    8.80
   2 -18   0   53.79   10.30
  -2 -18   0   26.60    8.90
   2  18   0   29.60    9.60
  -2  18   0   38.10   10.80
  -2  18   0   50.39   10.10
   2  18   0   47.40   10.40
  -3 -18   0   61.29   13.20
   3 -18   0   50.89    9.60
  -3  18   0   48.20    9.80
   3  18   0   37.20    9.70
  -3  18   0   44.70   11.60
   3  18   0   65.99   13.50
   4 -18   0   -1.10    3.30
  -4 -18   0    0.40    6.20
   4  18   0    1.50    5.00
  -4  18   0   -0.40    3.70
   4  18   0   -0.60    5.20
  -4  18   0    4.50    6.70
   5 -18   0    6.30    4.40
  -5 -18   0    0.40    6.40
  -5  18   0   12.40    7.70
  -5  18   0    2.40    4.30
   5  18   0   -6.90    4.10
   5  18   0   12.10    7.20
  -6 -18   0   13.70    7.90
   6 -18   0    4.20    3.80
  -6  18   0    1.50    5.90
  -6  18   0    1.00    7.30
   6  18   0    3.30    4.40
   6  18   0    8.90    7.50
  -7 -18   0   11.10    9.00
   7 -18   0   27.40    5.30
   7  18   0   14.40    7.60
   7  18   0   30.60    8.90
  -7  18   0   35.50   12.80
  -7  18   0   14.20    7.10
  -8 -18   0   22.50   10.10
   8  18   0   31.70    8.60
  -8  18   0   27.60    9.10
  -8  18   0   29.30   12.50
   8  18   0   27.50   12.10
   0 -19   0    3.30    4.30
   0 -19   0    1.90    4.60
   0  19   0    7.50    5.90
   1 -19   0  222.38   19.90
  -1 -19   0  225.38   21.90
   1 -19   0  214.48   18.70
  -1 -19   0  262.37   20.30
  -1  19   0  226.48   22.10
  -1  19   0  201.88   18.40
   1  19   0  229.28   22.30
   2 -19   0  293.57   21.60
  -2 -19   0  242.28   23.90
   2  19   0  287.47   25.00
   2  19   0  291.67   23.70
  -2  19   0  249.08   24.50
  -2  19   0  271.87   21.70
   3 -19   0  392.76   25.70
  -3 -19   0  354.26   29.90
  -3  19   0  343.07   25.60
   3  19   0  325.67   28.80
  -3  19   0  362.46   30.30
   3  19   0  387.86   28.60
   4 -19   0  551.94   33.30
  -4 -19   0  509.65   39.70
   4  19   0  584.64   37.40
  -4  19   0  535.65   35.00
  -4  19   0  509.85   39.10
   4  19   0  544.65   39.80
   5 -19   0   -2.30    2.70
  -5 -19   0    4.40    6.20
   5  19   0   -6.80    4.40
   5  19   0   13.80    7.30
  -5  19   0    5.30    5.50
  -5  19   0   -6.70    5.70
   6 -19   0   10.30    4.50
  -6 -19   0   14.70    8.60
   6  19   0   10.40    7.40
  -6  19   0   13.10    7.10
  -6  19   0    9.40    8.10
   6  19   0    9.10    6.70
  -7 -19   0  102.09   17.50
   7 -19   0  109.89   10.10
  -7  19   0  156.48   21.40
  -7  19   0  131.79   16.70
   7  19   0  120.59   14.80
   7  19   0  103.69   17.00
  -8 -19   0   90.29   19.70
  -8  19   0  127.09   20.60
  -8  19   0   70.99   14.70
   8  19   0   96.59   20.00
   0 -20   0   32.40    9.70
   0 -20   0   42.70    9.20
   0  20   0   39.40   12.10
   1 -20   0  173.98   16.60
  -1 -20   0  131.79   16.70
  -1 -20   0  186.18   17.50
   1 -20   0  174.18   17.50
  -1  20   0  174.08   19.40
   1  20   0  168.68   19.10
  -2 -20   0   56.59   12.90
   2 -20   0   61.69   10.00
  -2  20   0   51.89   11.00
   2  20   0   48.00   12.30
   2  20   0   65.79   13.30
  -2  20   0   48.10   12.10
   3 -20   0   -2.00    3.60
  -3 -20   0   -4.60    5.00
   3  20   0    3.40    5.80
  -3  20   0   -1.40    5.50
   3  20   0   -0.80    5.40
  -3  20   0    1.40    4.90
   4 -20   0   69.89    9.70
  -4 -20   0   42.00   12.60
  -4  20   0   40.50   10.20
  -4  20   0   75.39   15.60
   4  20   0   60.59   13.20
   4  20   0   63.19   14.60
  -5 -20   0   58.79   15.60
   5 -20   0   66.59    9.40
  -5  20   0   67.79   16.20
  -5  20   0   94.59   13.20
   5  20   0   55.89   14.40
   5  20   0   80.39   13.10
  -6 -20   0   67.89   16.30
   6 -20   0   67.59    8.90
  -6  20   0   53.59   15.20
  -6  20   0   67.29   13.40
   6  20   0   45.90   13.60
   6  20   0   63.69   12.80
  -7 -20   0   57.59   14.40
   7 -20   0   34.90    6.30
  -7  20   0   34.90   13.50
   7  20   0   28.50    9.20
  -7  20   0   44.20   11.50
   7  20   0   26.90   11.80
   0 -21   0    4.20    4.40
   0 -21   0   -1.20    4.20
   0  21   0   -2.10    4.90
  -1 -21   0   18.70    7.70
   1 -21   0   25.30    7.90
   1 -21   0   12.70    7.00
  -1 -21   0   10.80    7.00
   1  21   0   20.30    8.60
  -1  21   0    3.90    6.40
  -2 -21   0   -1.10    5.30
   2 -21   0    3.10    4.90
  -2  21   0    1.50    5.90
   2  21   0    9.70    6.60
  -3 -21   0   -2.90    4.40
   3 -21   0   12.00    5.50
  -3  21   0   -2.70    5.70
   3  21   0   -3.60    5.60
  -3  21   0   -0.80    4.70
   3  21   0    6.40    6.60
   4 -21   0    0.10    3.70
  -4 -21   0    6.80    7.80
   4  21   0   -1.70    5.10
  -4  21   0    2.30    6.00
   4  21   0   -1.20    5.20
  -4  21   0    1.10    5.20
   5 -21   0   -1.10    3.80
  -5 -21   0    6.10    6.30
  -5  21   0    1.50    5.60
   5  21   0   -2.40    4.70
  -5  21   0   -2.30    5.60
   5  21   0    0.90    5.70
   6 -21   0   -0.40    4.00
  -6 -21   0    1.00    6.60
  -6  21   0    1.80    5.90
  -6  21   0   -3.50    6.40
   6  21   0   -2.60    5.30
   6  21   0   10.80    8.90
  -7 -21   0    7.30    6.90
   7 -21   0    3.80    3.40
  -7  21   0    4.50    5.80
   7  21   0   -5.10    6.60
  -7  21   0  -10.10    6.60
   7  21   0   -3.50    4.90
   0 -22   0   28.50    9.40
   0 -22   0   12.40    6.70
   0  22   0   13.70    8.20
   1 -22   0    3.30    5.60
  -1 -22   0   -7.80    3.80
   1 -22   0    2.60    4.90
  -1 -22   0    8.10    6.00
  -1  22   0   10.80    7.90
   1  22   0   -3.20    5.40
   2 -22   0   12.70    6.60
  -2 -22   0   16.10    7.90
  -2  22   0   20.60    9.20
   2  22   0    9.00    6.20
  -3 -22   0   -2.30    4.40
   3 -22   0   -4.70    3.50
   3  22   0   11.40    7.80
  -3  22   0   10.30    9.00
   3  22   0    7.00    6.80
  -4 -22   0   -4.30    5.30
   4 -22   0    1.50    4.20
   4  22   0   11.60    7.60
   4  22   0    7.00    7.90
  -4  22   0    6.90    6.30
  -4  22   0   -2.90    5.50
   5 -22   0   16.90    6.70
  -5 -22   0   12.10   10.20
   5  22   0   30.60   10.60
  -5  22   0   21.30    8.70
  -5  22   0   41.90   13.10
   5  22   0   26.90   10.10
   6 -22   0   27.20    7.00
  -6 -22   0   48.40   13.50
   6  22   0   27.00    9.00
   6  22   0   23.40   10.30
  -6  22   0   11.00    9.20
  -6  22   0   27.80    9.80
  -7  22   0   51.39   12.30
   0 -23   0   -3.60    5.10
   0 -23   0    8.60    6.70
   0  23   0   -1.50    6.30
  -1 -23   0   56.59   13.10
  -1 -23   0   80.59   13.70
   1 -23   0  105.89   13.50
   1  23   0   61.29   14.60
  -1  23   0   91.69   18.30
  -2 -23   0  258.97   27.20
   2 -23   0  323.37   24.60
  -2  23   0  292.57   28.90
   2  23   0  296.97   28.30
  -3 -23   0  179.68   22.70
   3 -23   0  207.88   18.90
   3  23   0  225.88   24.60
  -3  23   0  219.58   24.30
  -4 -23   0  110.79   21.60
   4 -23   0  109.39   12.80
   4  23   0   95.29   19.10
   4  23   0  140.39   17.70
  -4  23   0  114.79   18.50
  -5 -23   0    6.10    9.30
   5 -23   0   10.30    6.40
  -5  23   0   13.90    8.10
  -5  23   0    7.50    9.20
   5  23   0    8.50    8.10
   5  23   0   11.50    7.50
  -6  23   0    6.20    9.00
   6  23   0    4.80    6.80
  -6  23   0   -1.30    5.70
   6  23   0   -1.00    6.80
   0 -24   0   26.90    9.30
   0 -24   0   36.10   11.80
   0  24   0   48.70   13.90
   1 -24   0   44.10   10.80
  -1 -24   0   34.50   12.00
  -1 -24   0   28.30    9.50
   1  24   0   25.10   10.80
  -1  24   0   41.10   11.80
   2 -24   0   37.20   10.00
  -2 -24   0   22.70    9.70
   2  24   0   33.60   11.40
  -2  24   0   27.50   11.40
  -3 -24   0    7.00    7.80
   3 -24   0    3.50    5.50
   3  24   0   20.10   10.50
  -3  24   0    2.40    8.30
  -4 -24   0   31.40   12.80
   4 -24   0   25.10    7.40
  -4  24   0   21.20   10.70
   4  24   0   25.90   10.00
   4  24   0   30.40   12.20
   5  24   0   11.90    9.30
  -5  24   0   20.10   11.40
   5  24   0   29.10   10.50
   0 -25   0   -2.80    4.70
   0 -25   0   -3.70    5.20
   0  25   0    6.20    7.80
  -1 -25   0    1.60    6.00
  -1 -25   0    3.70    6.50
   1 -25   0   -0.30    5.10
  -1  25   0   -2.60    6.00
   1  25   0    5.40    8.10
  -2 -25   0   -9.80    4.40
   2 -25   0    0.60    5.00
  -2  25   0   15.60    9.60
   2  25   0    3.30    7.00
  -3 -25   0    9.80    8.60
   3 -25   0    7.10    5.10
   3  25   0   10.20    7.50
  -3  25   0   -0.40    9.60
  -4 -25   0   30.60   13.90
   4  25   0   33.60   12.20
  -4  25   0   45.40   14.40
   4  25   0   54.59   16.30
   0 -26   0  225.98   22.30
   0  26   0  153.28   23.00
  -1 -26   0  264.17   27.00
   1 -26   0  280.67   24.40
   1  26   0  233.98   27.10
  -1  26   0  210.68   26.10
   2 -26   0   50.09   11.00
  -2 -26   0   72.49   17.70
  -2  26   0   59.09   14.80
   2  26   0   62.79   15.80
  -3 -26   0    2.70    7.70
  -3  26   0  -11.20    5.10
   3  26   0   -1.00    5.60
   0 -27   0   -2.30    5.90
   0  27   0   -7.30    4.80
  -1 -27   0    7.40    7.00
   1 -27   0    6.10    6.40
   1  27   0   10.30    7.50
  -1  27   0    3.70    7.00
 -11   0   1   -3.90    3.60
 -11   0   1   -3.00    4.40
  11   0  -1   -2.00    5.50
  10   0  -1    1.30    5.60
 -10   0   1    1.10    4.10
 -10   0   1   -2.00    5.80
  -9   0   1    4.90    3.90
   9   0  -1   -0.10    4.80
  -9   0   1    6.40    6.70
  -8   0   1   -1.40    2.80
  -8   0   1   -3.10    3.80
   8   0  -1   -3.10    2.90
  -7   0   1    3.20    4.50
  -7   0   1    6.20    3.20
   7   0  -1   -0.40    3.10
  -6   0   1    0.90    2.40
   6   0  -1   -0.90    1.00
   6   0  -1    0.00    3.00
  -6   0   1    2.80    2.70
   6   0  -1   -0.20    1.00
  -6   0   1   -1.20    3.10
  -5   0   1   -0.40    1.70
  -5   0   1   -1.70    2.10
  -5   0   1   -2.80    1.20
   5   0  -1   -0.20    1.20
   5   0  -1    0.70    2.80
   5   0  -1   -0.10    1.00
  -5   0   1    3.10    2.20
   4   0  -1    1.70    1.10
   4   0  -1    1.00    2.40
  -4   0   1    1.50    1.80
  -4   0   1    0.80    2.60
  -4   0   1    0.50    1.50
   4   0  -1    1.60    2.70
   4   0  -1   -0.10    1.00
  -4   0   1    1.70    1.60
   3   0  -1    0.30    2.30
  -3   0   1    1.30    2.60
   3   0  -1   -2.40    0.90
  -3   0   1   -1.90    1.00
  -3   0   1   -1.10    1.40
   3   0  -1   -2.90    2.10
  -3   0   1   -0.30    1.30
   3   0  -1   -0.40    0.90
   2   0  -1    0.30    0.60
  -2   0   1    0.40    0.70
  -2   0   1   -0.80    0.90
   2   0  -1    1.40    2.00
  -2   0   1    0.30    0.80
   2   0  -1    1.50    1.80
  -2   0   1    0.50    1.80
   2   0  -1    0.40    0.60
   1   0  -1   -1.70    1.20
   1   0  -1   -3.50    1.10
  -1   0  -1    0.90    1.80
   1   0   1   -1.90    1.20
  -1   0  -1   -0.10    1.20
   1   0   1   -2.30    0.90
  -2   0  -1    0.20    1.30
  -2   0  -1   -1.90    2.10
   2   0   1   -0.20    1.30
   2   0   1    0.10    1.70
  -2   0  -1    1.80    1.60
  -3   0  -1   -2.30    1.50
   3   0   1   -6.20    1.80
  -3   0  -1   -4.10    2.20
  -3   0  -1   -3.50    1.50
   3   0   1   -5.00    1.30
   4   0   1    2.90    1.90
  -4   0  -1    7.20    3.60
  -4   0  -1    6.10    2.60
   4   0   1    4.80    3.20
  -4   0  -1   10.00    2.60
  -5   0  -1    0.10    2.10
   5   0   1    1.30    1.90
   5   0   1   -3.10    1.30
   5   0   1    0.50    2.80
  -5   0  -1    1.60    2.10
  -5   0  -1   -2.10    2.50
   6   0   1    2.90    3.70
  -6   0  -1   -2.40    3.30
   6   0   1    1.10    1.80
  -6   0  -1   -0.30    2.50
   7   0   1    5.80    4.80
  -7   0  -1   -2.90    3.70
   7   0   1    0.30    1.60
  -7   0  -1    0.90    2.60
   8   0   1    0.10    1.80
   8   0   1    2.30    3.90
  -8   0  -1    2.60    3.60
  -8   0  -1    1.40    4.90
  -9   0  -1   -2.20    3.70
   9   0   1    1.30    4.60
  -9   0  -1    4.20    6.70
  10   0   1   -3.90    4.60
 -10   0  -1   -6.60    4.50
 -10   0  -1   -3.10    3.50
 -11   0  -1   -5.80    5.40
  11   0   1   -0.40    4.40
 -11   0  -1   -7.70    4.50
  11  -1  -1   -2.60    4.70
 -11  -1   1    4.70    5.80
 -11  -1   1   -0.40    6.10
 -11   1   1    3.40    7.00
 -11   1   1    4.20    5.60
  11   1  -1    4.40    6.50
 -10  -1   1   69.69   10.10
 -10  -1   1   95.99   19.00
  10  -1  -1   69.19   15.30
 -10   1   1   90.69   11.20
  10   1  -1  104.39   15.60
 -10   1   1  109.29   17.30
  -9  -1   1  151.48   18.60
   9  -1  -1  133.79   17.10
  -9  -1   1  129.49   12.90
  -9   1   1  141.09   13.10
   9   1  -1  122.39   16.10
  -9   1   1  141.89   18.00
  -8  -1   1   90.69    9.80
  -8  -1   1   76.39   12.70
   8  -1  -1   70.49   11.70
  -8   1   1   87.99    9.50
   8   1  -1   90.19   12.40
  -8   1   1  104.19   14.30
  -7  -1   1  117.99   10.70
   7  -1  -1  134.99   14.60
  -7  -1   1  142.29   15.40
   7   1  -1  137.09   14.30
  -7   1   1  138.99   15.30
  -7   1   1  135.09   11.10
  -6  -1   1   -1.10    2.40
   6  -1  -1   -0.90    3.40
  -6  -1   1    2.50    3.60
  -6  -1   1   -1.40    2.00
  -6   1   1    1.40    3.70
  -6   1   1    8.10    3.10
   6   1  -1    2.50    1.50
   6   1  -1   -0.70    1.40
   6   1  -1    0.00    3.00
  -5  -1   1  320.27   23.00
  -5  -1   1  346.67   19.30
   5  -1  -1  318.37   22.50
  -5  -1   1  334.07   20.90
   5  -1  -1  384.26   17.10
  -5  -1   1  326.37   19.00
   5  -1  -1  366.46   16.90
  -5   1   1  307.47   18.50
  -5   1   1  360.66   19.10
  -5   1   1  330.47   23.10
   5   1  -1  390.56   17.90
   5   1  -1  344.57   23.10
  -5   1   1  347.97   20.00
   5   1  -1  388.66   23.70
   5   1  -1  331.27   17.40
  -4  -1   1  380.16   20.30
   4  -1  -1  409.06   19.10
   4  -1  -1  411.96   24.30
  -4  -1   1  381.86   22.50
  -4  -1   1  380.86   24.10
   4  -1  -1  446.76   19.30
  -4  -1   1  367.86   20.20
  -4   1   1  409.86   21.70
  -4   1   1  359.86   23.90
   4   1  -1  402.86   24.30
  -4   1   1  411.36   20.30
   4   1  -1  447.76   19.90
  -4   1   1  372.56   20.00
   4   1  -1  394.46   19.70
   4   1  -1  390.56   24.00
  -3  -1   1  518.15   28.40
   3  -1  -1  574.04   29.70
  -3  -1   1  481.35   29.10
  -3  -1   1  505.75   25.50
  -3  -1   1  516.15   25.60
   3  -1  -1  578.74   25.10
   3  -1  -1  537.25   29.00
   3  -1  -1  595.94   25.10
   3   1  -1  559.04   29.40
   3   1  -1  545.95   29.40
   3   1  -1  602.04   25.80
  -3   1   1  516.95   25.20
   3   1  -1  554.04   25.60
  -3   1   1  531.75   27.50
  -3   1   1  482.45   29.00
  -3   1   1  547.85   25.30
   2  -1  -1  118.59    8.00
  -2  -1   1  101.39    6.10
  -2  -1   1  103.09    7.40
   2  -1  -1  128.39    8.50
   2  -1  -1  124.89    6.80
   2   1  -1  108.49    8.00
  -2   1   1  111.29    6.70
   2   1  -1  112.49    6.00
   2   1  -1  118.19    6.00
   2   1  -1  124.09    8.40
  -2   1   1   98.19    5.70
  -2   1   1   94.69    7.70
  -1  -1   1 1139.99   50.09
  -1  -1   1 1120.99   54.89
   1  -1  -1 1243.38   54.29
   1  -1  -1 1128.99   53.69
   1   1  -1 1160.18   53.99
  -1   1   1 1065.39   53.69
   1   1  -1 1186.68   51.69
   1   1  -1 1175.78   54.29
  -1  -1  -1 2124.19  102.39
  -1  -1  -1 2204.38   96.29
   1  -1   1 2279.77  102.49
  -1  -1  -1 2246.58  104.09
   1  -1   1 2301.97   99.49
   1   1   1 2268.97   99.59
   1   1   1 2251.27  102.69
  -1   1  -1 2148.89  102.69
  -1   1  -1 2097.89   96.19
  -2  -1  -1   22.30    3.10
   2  -1   1   18.50    3.80
   2  -1   1   18.30    2.60
  -2  -1  -1   21.40    4.10
  -2  -1  -1   17.70    3.10
   2   1   1   16.50    2.80
  -2   1  -1   21.50    2.90
   2   1   1   16.80    3.70
  -2   1  -1   22.30    4.10
   3  -1   1   41.60    5.60
  -3  -1  -1   42.00    4.40
   3  -1   1   32.20    3.70
  -3  -1  -1   37.40    4.50
  -3  -1  -1   44.70    5.80
   3   1   1   36.00    4.10
  -3   1  -1   36.00    5.40
  -3   1  -1   44.00    4.40
   3   1   1   31.40    5.10
  -3   1  -1   42.00    3.50
   4  -1   1  463.35   27.50
  -4  -1  -1  464.25   24.00
   4  -1   1  533.35   24.30
  -4  -1  -1  431.16   25.20
  -4  -1  -1  473.95   27.80
   4  -1   1  442.16   23.60
   4   1   1  504.05   24.50
  -4   1  -1  466.85   24.00
  -4   1  -1  448.56   27.50
   4   1   1  438.06   27.20
  -4   1  -1  462.75   24.20
   4   1   1  453.05   24.00
  -5  -1  -1  742.53   42.40
  -5  -1  -1  732.13   37.20
   5  -1   1  723.23   36.50
   5  -1   1  849.12   37.40
  -5  -1  -1  721.93   39.30
   5  -1   1  722.03   41.70
   5   1   1  664.63   41.30
  -5   1  -1  755.02   37.30
   5   1   1  844.72   37.60
  -5   1  -1  713.93   42.20
  -5   1  -1  738.53   37.90
   5   1   1  721.33   36.90
  -6  -1  -1   19.50    5.20
   6  -1   1   21.10    4.00
  -6  -1  -1   27.00    8.20
  -6  -1  -1   26.60    5.60
   6  -1   1   24.50    7.00
   6   1   1   26.30    7.20
  -6   1  -1   23.40    7.60
  -6   1  -1   16.90    4.90
   6   1   1   21.30    4.40
   7  -1   1   68.89   10.20
   7  -1   1   75.89    6.20
  -7  -1  -1   67.49    8.20
  -7  -1  -1   74.39   11.40
   7   1   1   52.79    5.80
  -7   1  -1   70.69   11.80
  -7   1  -1   61.79    7.90
   7   1   1   74.39   10.70
  -8  -1  -1   12.30    7.30
   8  -1   1   13.90    3.00
  -8  -1  -1    6.80    4.80
   8  -1   1    9.30    6.10
   8   1   1    3.10    4.40
   8   1   1    5.90    2.60
  -8   1  -1   14.20    5.20
  -8   1  -1    7.00    6.30
  -9  -1  -1  105.49   15.60
   9  -1   1   61.59   13.70
  -9  -1  -1   83.09   10.60
  -9   1  -1  100.89   16.60
   9   1   1   71.19   14.60
   9   1   1   89.89    5.80
  -9   1  -1   87.99   11.20
  10  -1   1  155.38   18.90
 -10  -1  -1  162.58   20.40
 -10  -1  -1  155.68   15.60
 -10   1  -1  157.98   20.60
 -10   1  -1   99.59   13.50
  10   1   1  148.09   18.90
 -11  -1  -1   22.40    8.30
 -11  -1  -1   13.70    8.20
  11  -1   1   13.20    7.60
  11   1   1   10.80    7.60
 -11   1  -1   15.20    7.20
 -11   1  -1   13.70    9.80
 -11  -2   1   77.59   12.10
  11  -2  -1   81.49   16.70
 -11  -2   1   71.89   16.30
 -11   2   1   95.99   19.90
  11   2  -1   61.79   15.80
 -11   2   1   50.29   10.70
 -10  -2   1  111.39   17.10
 -10  -2   1   74.29   10.60
  10  -2  -1   89.99   14.20
 -10   2   1   79.99   18.20
 -10   2   1   87.49   11.20
  10   2  -1   92.29   14.40
  -9  -2   1    3.20    5.40
   9  -2  -1    7.70    6.30
  -9  -2   1    8.70    4.90
  -9   2   1    3.40    3.70
   9   2  -1   -3.00    4.30
  -9   2   1    5.60    6.50
   8  -2  -1    7.30    5.10
  -8  -2   1   -3.90    4.50
  -8  -2   1   -3.20    2.50
  -8   2   1   -0.40    2.80
   8   2  -1    5.40    4.90
  -8   2   1   -0.30    5.00
  -7  -2   1  248.88   21.70
   7  -2  -1  249.58   21.00
  -7  -2   1  246.38   17.00
   7   2  -1  245.88   21.00
  -7   2   1  272.17   22.40
   7   2  -1  295.27   13.70
  -7   2   1  237.08   16.60
   7   2  -1  251.77   13.30
  -6  -2   1  594.34   30.90
   6  -2  -1  576.24   35.90
  -6  -2   1  559.04   36.50
  -6  -2   1  593.14   34.00
   6   2  -1  678.23   29.10
  -6   2   1  546.55   35.80
   6   2  -1  593.44   36.10
   6   2  -1  576.44   28.50
  -6   2   1  547.25   30.20
  -5  -2   1 1005.50   53.89
  -5  -2   1  966.60   47.20
   5  -2  -1 1071.89   45.40
  -5  -2   1  932.51   51.59
   5  -2  -1  952.70   53.19
   5  -2  -1 1048.70   45.40
  -5   2   1 1031.10   49.60
   5   2  -1  996.20   53.29
  -5   2   1  932.21   53.09
  -5   2   1  948.61   46.70
   5   2  -1  971.80   53.19
   5   2  -1  960.90   46.60
   5   2  -1 1060.59   46.90
  -5   2   1  986.90   46.90
  -4  -2   1  778.22   42.40
  -4  -2   1  775.32   41.30
   4  -2  -1  831.92   36.20
   4  -2  -1  781.52   42.30
  -4  -2   1  753.02   37.10
   4  -2  -1  839.32   36.20
   4   2  -1  793.52   42.30
   4   2  -1  858.31   37.50
   4   2  -1  717.23   41.60
  -4   2   1  738.23   36.60
  -4   2   1  756.62   42.00
  -4   2   1  801.62   39.10
   4   2  -1  784.22   37.20
  -4   2   1  755.82   36.70
  -3  -2   1  389.36   23.20
   3  -2  -1  436.56   19.80
   3  -2  -1  442.56   24.30
  -3  -2   1  408.66   24.10
  -3  -2   1  426.66   20.70
   3  -2  -1  479.55   19.90
   3   2  -1  443.66   24.20
  -3   2   1  400.66   21.40
  -3   2   1  417.16   23.70
  -3   2   1  383.46   20.00
  -3   2   1  382.86   20.00
   3   2  -1  464.55   20.90
   3   2  -1  411.06   23.80
   3   2  -1  414.26   20.70
   2  -2  -1 2262.07  106.99
  -2  -2   1 2296.57   99.39
   2  -2  -1 2313.57  106.79
   2  -2  -1 2371.86  101.49
   2  -2  -1 2492.85  101.59
  -2  -2   1 2238.08  108.49
   2   2  -1 2233.68  106.89
   2   2  -1 2353.86  102.49
  -2   2   1 2230.98  106.59
  -2   2   1 2070.89   98.79
  -2   2   1 2176.18   98.79
   2   2  -1 2256.87  107.09
   1  -2  -1 1656.13   70.89
  -1  -2   1 1622.04   69.29
   1  -2  -1 1633.14   74.39
  -1  -2   1 1558.34   75.59
  -1   2   1 1509.55   68.69
  -1   2   1 1537.35   73.49
   1   2  -1 1624.74   74.39
   1   2  -1 1665.13   74.19
   1   2  -1 1572.74   71.49
  -1   2   1 1482.35   74.19
   0  -2  -1 2936.61  128.19
   0  -2  -1 2735.93  122.09
   0  -2   1 2731.33  127.79
   0   2  -1 2722.43  125.79
   0   2   1 2639.54  118.19
   0   2   1 2616.24  125.89
  -1  -2  -1   71.49    4.80
  -1  -2  -1   63.49    5.20
   1  -2   1   67.09    5.00
   1  -2   1   63.09    4.50
  -1  -2  -1   75.49    5.10
  -1   2  -1   60.19    5.20
   1   2   1   68.19    5.40
   1   2   1   66.39    4.80
   1   2   1   71.29    4.90
  -1   2  -1   68.09    4.50
  -2  -2  -1 3376.06  154.58
  -2  -2  -1 3151.08  144.79
  -2  -2  -1 3465.35  156.98
   2  -2   1 3274.77  149.19
   2  -2   1 3438.36  154.78
  -2   2  -1 3254.07  154.78
   2   2   1 3220.58  154.28
  -2   2  -1 3337.37  144.69
   2   2   1 3406.16  149.79
   2   2   1 3295.97  154.78
  -3  -2  -1    1.40    2.50
  -3  -2  -1   -1.40    1.30
  -3  -2  -1    0.70    1.60
   3  -2   1    1.50    1.60
   3  -2   1    2.10    2.50
  -3   2  -1   -0.10    2.50
   3   2   1   -0.80    1.50
   3   2   1    0.10    2.10
   3   2   1    1.30    2.30
  -3   2  -1    3.30    2.10
  -4  -2  -1 1711.73   76.69
   4  -2   1 1628.84   83.09
  -4  -2  -1 1681.43   82.59
   4  -2   1 1703.23   77.79
  -4  -2  -1 1626.94   83.39
   4  -2   1 1885.51   78.39
  -4   2  -1 1623.64   83.49
  -4   2  -1 1697.93   76.39
  -4   2  -1 1745.93   79.89
   4   2   1 1620.84   78.19
   4   2   1 1534.35   82.89
  -5  -2  -1  623.44   35.80
  -5  -2  -1  577.44   30.70
   5  -2   1  545.45   29.50
  -5  -2  -1  579.14   32.90
   5  -2   1  557.14   34.60
   5  -2   1  698.53   30.70
   5   2   1  521.65   34.30
   5   2   1  568.84   30.40
  -5   2  -1  570.54   35.20
  -5   2  -1  589.54   30.60
   5   2   1  650.93   30.90
  -5   2  -1  630.04   30.30
  -6  -2  -1  673.93   40.00
  -6  -2  -1  646.24   34.20
  -6  -2  -1  659.33   36.30
   6  -2   1  677.03   32.40
   6  -2   1  612.74   38.60
   6   2   1  603.64   38.50
   6   2   1  670.93   33.20
  -6   2  -1  635.74   33.90
  -6   2  -1  608.04   39.10
   7  -2   1   84.09   11.60
  -7  -2  -1   68.29   11.00
  -7  -2  -1   72.99    8.60
   7  -2   1   70.09    6.20
   7   2   1   78.09   11.00
  -7   2  -1   83.99    9.10
  -7   2  -1   63.79   12.70
   7   2   1   71.89    6.90
  -8  -2  -1   46.30   12.10
   8  -2   1   39.30    4.10
   8  -2   1   29.10    9.10
  -8  -2  -1   40.00    7.90
   8   2   1   38.90   10.20
   8   2   1   29.80    4.60
  -8   2  -1   50.69   12.20
  -8   2  -1   50.79    7.80
   9  -2   1   14.30    8.10
  -9  -2  -1   17.20    8.40
  -9  -2  -1   12.00    5.70
   9   2   1   15.60    3.00
  -9   2  -1   18.50    6.20
   9   2   1    2.80    5.30
  -9   2  -1   23.60    9.40
 -10  -2  -1  166.38   21.20
 -10  -2  -1  146.39   15.20
  10  -2   1  156.48   19.10
 -10   2  -1  163.48   21.20
  10   2   1  126.79   17.70
 -10   2  -1  163.38   15.80
  11  -2   1   89.69   18.50
 -11  -2  -1  113.49   14.30
 -11  -2  -1  116.19   23.20
 -11   2  -1   91.09   13.20
  11   2   1  109.29   17.30
 -11   2  -1  147.69   20.30
  11  -3  -1   58.69   15.10
 -11  -3   1  101.39   19.90
 -11  -3   1   61.99   12.10
  11   3  -1   88.99   18.60
 -11   3   1  112.69   13.50
 -11   3   1  105.39   17.40
  10  -3  -1  117.19   16.20
 -10  -3   1  135.39   19.50
 -10  -3   1   95.69   12.10
  10   3  -1   73.29   16.00
 -10   3   1  113.19   12.60
 -10   3   1  107.49   16.60
  -9  -3   1   90.39   10.90
  -9  -3   1   90.99   15.10
   9  -3  -1   86.69   13.20
  -9   3   1  122.99   11.90
  -9   3   1  123.59   17.30
   9   3  -1   76.39   12.90
  -8  -3   1   60.19   12.90
   8  -3  -1   55.39   11.70
  -8  -3   1   51.39    8.00
   8   3  -1   71.69   11.20
  -8   3   1   72.49    8.60
  -8   3   1   59.79   13.30
   7  -3  -1   32.40    8.40
  -7  -3   1   31.30    7.50
  -7  -3   1   25.00    8.00
  -7  -3   1   27.90    6.10
   7   3  -1   25.60    3.20
  -7   3   1   31.10    6.10
  -7   3   1   41.10   10.00
   7   3  -1   24.20    7.90
  -6  -3   1  111.39   12.70
  -6  -3   1   88.09   10.00
   6  -3  -1   84.99   10.90
  -6  -3   1  118.19    9.70
   6   3  -1  106.79    7.70
   6   3  -1  112.29    7.50
  -6   3   1   99.29   11.80
   6   3  -1   92.69   11.20
  -6   3   1  101.89    8.80
   6   3  -1  105.09   12.10
   5  -3  -1  413.46   18.50
   5  -3  -1  407.96   18.50
   5  -3  -1  311.17   24.00
  -5  -3   1  396.06   21.40
  -5  -3   1  359.16   23.60
  -5  -3   1  430.36   26.40
   5   3  -1  357.06   24.70
  -5   3   1  382.96   25.20
  -5   3   1  378.46   20.60
   5   3  -1  394.76   20.20
  -5   3   1  359.36   20.50
   5   3  -1  415.86   20.40
  -5   3   1  397.86   20.80
   5   3  -1  374.46   25.10
  -4  -3   1    0.60    2.20
  -4  -3   1   -0.60    1.60
   4  -3  -1    1.40    2.40
   4  -3  -1    1.70    1.10
   4  -3  -1    1.40    1.20
  -4  -3   1   -1.90    2.30
   4   3  -1    0.50    1.50
  -4   3   1    0.90    1.20
  -4   3   1    2.00    1.20
  -4   3   1   -0.80    1.30
   4   3  -1    0.40    1.50
   4   3  -1   -1.50    2.40
   4   3  -1    0.70    2.40
  -4   3   1   -0.50    2.40
   3  -3  -1  133.69    7.40
  -3  -3   1  123.79    8.10
   3  -3  -1  113.59    9.90
   3  -3  -1  146.89    7.10
   3  -3  -1  126.69    6.90
  -3  -3   1  117.99    9.50
  -3   3   1  118.69    7.30
  -3   3   1  118.59    7.40
   3   3  -1  128.69    7.90
  -3   3   1  107.19    7.30
   3   3  -1  125.19   10.10
   3   3  -1  116.19    9.80
   3   3  -1  128.69    8.00
  -3   3   1  107.29    9.40
   2  -3  -1    2.10    1.10
   2  -3  -1    0.50    2.00
  -2  -3   1    2.10    1.50
   2  -3  -1    1.20    1.10
   2  -3  -1    3.00    1.40
  -2  -3   1    1.60    2.10
  -2   3   1    2.50    2.00
  -2   3   1    1.80    1.20
   2   3  -1    2.50    2.20
   2   3  -1    3.10    2.40
   2   3  -1    1.70    1.40
   1  -3  -1  794.92   38.00
   1  -3  -1  803.02   37.60
   1  -3  -1  816.92   35.60
  -1  -3   1  737.13   38.60
  -1  -3   1  722.03   34.90
  -1   3   1  769.92   37.90
   1   3  -1  790.92   37.80
  -1   3   1  759.42   36.70
   1   3  -1  783.32   36.20
  -1   3   1  772.62   34.60
   1   3  -1  756.72   37.70
   0  -3  -1    2.10    1.80
   0  -3   1    3.00    1.40
   0  -3   1    2.60    1.40
   0  -3   1    3.40    1.80
   0  -3  -1    1.20    1.20
   0   3   1   -1.10    1.10
   0   3  -1   -0.50    1.20
   0   3   1    1.10    1.60
   0   3  -1    3.00    1.70
   0   3  -1    3.30    1.70
   0   3  -1    1.30    1.30
  -1  -3  -1    0.80    1.70
  -1  -3  -1   -0.60    2.00
  -1  -3  -1    2.20    1.70
   1  -3   1   -1.00    1.40
   1  -3   1    1.00    1.90
   1   3   1   -0.70    1.50
  -1   3  -1    0.70    1.50
   1   3   1    0.50    2.10
  -1   3  -1    0.00    1.90
  -1   3  -1    1.80    2.10
   1   3   1   -1.50    1.30
   1   3   1    0.60    1.70
  -2  -3  -1   15.50    3.60
   2  -3   1    9.60    3.00
   2  -3   1   12.30    2.60
  -2  -3  -1   14.80    3.50
  -2  -3  -1    9.80    2.50
   2   3   1   12.00    3.30
   2   3   1    7.00    2.60
  -2   3  -1   11.90    3.50
  -2   3  -1   12.60    2.80
   2   3   1   10.00    2.80
   3  -3   1  270.07   17.40
  -3  -3  -1  297.17   17.80
  -3  -3  -1  292.07   15.60
   3  -3   1  271.57   15.00
  -3  -3  -1  244.88   16.50
   3   3   1  281.47   15.70
  -3   3  -1  282.07   15.10
  -3   3  -1  286.67   17.90
   3   3   1  269.97   17.20
   3   3   1  266.47   17.50
   4  -3   1   11.40    3.00
   4  -3   1    8.20    3.70
  -4  -3  -1   10.90    4.30
  -4  -3  -1    7.70    3.00
  -4  -3  -1    2.70    3.10
   4  -3   1    8.40    2.50
   4   3   1    8.20    3.60
   4   3   1    6.00    3.50
  -4   3  -1    5.40    2.60
   4   3   1    6.10    2.60
  -4   3  -1   16.50    5.10
  -5  -3  -1  271.37   18.30
   5  -3   1  319.67   16.20
   5  -3   1  250.67   19.20
   5  -3   1  276.37   15.40
  -5  -3  -1  265.27   16.70
  -5  -3  -1  272.97   20.10
  -5   3  -1  283.07   16.70
   5   3   1  257.17   16.00
   5   3   1  247.08   19.30
  -5   3  -1  236.78   19.20
  -6  -3  -1  197.48   15.30
  -6  -3  -1  200.38   14.30
  -6  -3  -1  207.98   17.80
   6  -3   1  158.08   15.90
   6  -3   1  194.78   12.10
  -6   3  -1  222.18   14.50
   6   3   1  194.28   13.00
  -6   3  -1  173.38   16.80
   6   3   1  200.18   17.40
  -7  -3  -1    8.00    4.00
  -7  -3  -1    2.30    4.30
   7  -3   1   13.20    3.10
   7  -3   1   14.90    6.10
  -7   3  -1   16.50    6.70
   7   3   1    9.50    5.80
  -7   3  -1   12.20    4.30
   7   3   1   13.10    3.70
   8  -3   1  131.99    8.20
  -8  -3  -1  132.29   12.90
   8  -3   1  122.69   15.30
  -8  -3  -1  158.98   17.80
   8   3   1  131.59   15.80
  -8   3  -1  145.89   13.10
  -8   3  -1  134.19   16.70
   8   3   1  119.29    9.50
  -9  -3  -1   91.09   14.90
   9  -3   1   88.49   13.90
  -9  -3  -1  104.69   11.70
  -9   3  -1   84.79   10.90
   9   3   1   90.99   13.60
  -9   3  -1   92.19   15.20
   9   3   1   85.99    6.90
 -10  -3  -1   31.80    8.60
  10  -3   1   28.00   10.40
 -10  -3  -1   52.79   15.20
 -10   3  -1   40.10   12.80
 -10   3  -1   26.90    8.00
  10   3   1   45.40   12.50
 -11  -3  -1   63.99   17.30
 -11  -3  -1   50.79   11.20
  11  -3   1   42.20   12.40
  11   3   1   45.10   14.40
 -11   3  -1   53.19   15.50
 -11   3  -1   45.90   11.00
 -11  -4   1  203.48   26.00
 -11  -4   1  152.68   16.90
  11  -4  -1  182.98   20.90
 -11   4   1  176.08   17.60
 -11   4   1  174.18   23.20
  11   4  -1  149.59   20.90
  10  -4  -1   20.80    8.90
 -10  -4   1   33.30    8.50
 -10  -4   1   40.30   12.20
  10   4  -1   28.40   10.40
 -10   4   1   32.80    7.80
 -10   4   1   38.90   12.60
  -9  -4   1   -2.00    5.60
  -9  -4   1    7.70    4.70
   9  -4  -1   -0.30    4.50
  -9   4   1    4.10    3.70
   9   4  -1   10.30    7.40
  -9   4   1    9.70    6.70
  -8  -4   1  241.48   22.90
   8  -4  -1  225.68   21.70
  -8  -4   1  266.57   18.50
  -8   4   1  288.47   24.30
   8   4  -1  248.78   22.30
   8   4  -1  240.08   12.90
  -8   4   1  259.67   17.80
   7  -4  -1  137.99   15.10
  -7  -4   1  177.98   17.50
  -7  -4   1  157.48   12.80
  -7  -4   1  147.99   14.20
  -7   4   1  170.18   17.30
   7   4  -1  153.28    9.80
   7   4  -1  136.09   15.10
  -7   4   1  158.18   12.30
  -6  -4   1  609.04   35.70
  -6  -4   1  624.04   32.10
   6  -4  -1  542.65   36.00
  -6  -4   1  669.03   38.50
  -6   4   1  577.34   36.90
   6   4  -1  617.74   37.10
  -6   4   1  607.84   31.30
   6   4  -1  550.54   36.30
   6   4  -1  624.44   30.40
   5  -4  -1    6.60    1.60
   5  -4  -1    4.80    1.30
   5  -4  -1    4.80    3.60
  -5  -4   1    6.60    4.10
  -5  -4   1    6.00    2.90
  -5  -4   1    5.10    3.80
  -5   4   1    4.90    3.70
   5   4  -1   10.10    2.90
   5   4  -1    3.40    3.50
   5   4  -1    5.20    2.30
  -5   4   1    0.90    1.90
   5   4  -1    4.20    3.50
   4  -4  -1  720.53   31.90
   4  -4  -1  750.32   32.00
  -4  -4   1  641.54   37.20
  -4  -4   1  682.73   37.90
  -4  -4   1  683.33   33.40
   4  -4  -1  643.54   37.50
  -4   4   1  676.93   32.60
  -4   4   1  632.24   32.40
   4   4  -1  651.73   37.40
   4   4  -1  662.53   33.50
   4   4  -1  747.63   33.70
  -4   4   1  667.23   33.30
   4   4  -1  668.03   37.70
  -4   4   1  638.54   37.00
   3  -4  -1  683.93   31.80
   3  -4  -1  696.93   30.70
  -3  -4   1  646.64   35.30
   3  -4  -1  680.23   30.60
  -3  -4   1  612.84   31.20
   3  -4  -1  634.44   35.00
  -3   4   1  652.13   34.50
   3   4  -1  611.84   34.60
   3   4  -1  655.03   31.90
  -3   4   1  640.04   30.50
  -3   4   1  616.54   30.50
  -2  -4   1  177.68   10.30
   2  -4  -1  191.18    9.70
   2  -4  -1  187.78    9.70
  -2  -4   1  164.48   11.90
   2  -4  -1  166.78   11.90
   2  -4  -1  194.88   10.20
   2   4  -1  182.48   11.90
  -2   4   1  158.28    9.60
   2   4  -1  184.48   12.10
   2   4  -1  172.88   10.40
  -2   4   1  172.18   12.00
  -2   4   1  169.68   11.10
   1  -4  -1   46.30    3.80
  -1  -4   1   47.80    4.20
  -1  -4   1   48.30    5.20
   1  -4  -1   52.29    4.50
  -1   4   1   42.90    5.10
  -1   4   1   43.50    3.80
   1   4  -1   42.80    4.20
   1   4  -1   40.70    4.60
   1   4  -1   44.40    4.80
  -1   4   1   47.10    3.90
   0  -4  -1   49.80    5.00
   0  -4   1   49.70    4.20
   0  -4  -1   43.10    4.10
   0  -4   1   54.49    4.30
   0  -4   1   50.49    4.90
   0   4  -1   47.50    4.30
   0   4  -1   51.69    4.80
   0   4  -1   45.60    4.40
   0   4  -1   49.90    4.40
   0   4   1   48.90    5.20
   0   4   1   47.50    4.30
   1  -4   1 2224.88  100.89
   1  -4   1 2060.09  100.39
   1  -4   1 2156.68   97.39
  -1  -4  -1 2313.07   97.89
  -1  -4  -1 2129.19   94.39
  -1  -4  -1 2256.77  102.99
  -1   4  -1 2134.89   94.29
   1   4   1 2123.59   99.69
  -1   4  -1 2066.79  100.29
   1   4   1 2132.09   97.69
   1   4   1 2178.38  101.09
  -1   4  -1 2052.49  100.39
   1   4   1 2023.80   94.29
   2  -4   1    0.00    1.40
  -2  -4  -1   -1.10    2.10
   2  -4   1   -0.30    1.60
  -2  -4  -1    0.20    1.40
  -2  -4  -1    4.50    2.50
  -2  -4  -1   -0.90    1.70
  -2   4  -1    2.60    2.50
   2   4   1    1.70    1.80
   2   4   1   -0.20    1.80
   2   4   1    1.20    2.20
  -2   4  -1   -2.80    1.20
  -3  -4  -1    4.60    2.40
  -3  -4  -1    5.60    3.10
   3  -4   1    7.90    3.40
  -3  -4  -1    5.30    3.20
  -3  -4  -1    4.90    2.70
   3  -4   1    2.50    1.80
  -3   4  -1    5.40    3.20
   3   4   1    3.30    2.10
   3   4   1    5.50    2.80
   3   4   1    1.90    2.70
  -3   4  -1    3.50    2.10
   4  -4   1   72.59    5.90
   4  -4   1   67.59    5.70
  -4  -4  -1   61.59    7.90
  -4  -4  -1   60.89    7.30
   4  -4   1   39.70    6.60
  -4  -4  -1   72.79    6.90
   4   4   1   62.19    7.80
   4   4   1   52.09    7.30
  -4   4  -1   63.39    6.20
   4   4   1   51.99    5.80
  -4   4  -1   54.69    7.80
  -5  -4  -1  101.79   10.50
   5  -4   1  122.29    8.50
   5  -4   1  118.49   11.70
  -5  -4  -1  108.09    9.70
  -5  -4  -1  127.39   12.50
   5  -4   1  147.69    9.20
   5   4   1  117.39   11.60
  -5   4  -1  109.79   11.80
  -5   4  -1  110.69    9.30
   5   4   1  116.79   11.90
   5   4   1   94.69    8.70
   6  -4   1  201.68   11.90
  -6  -4  -1  192.28   15.30
   6  -4   1  196.88   16.80
  -6  -4  -1  153.78   13.20
  -6  -4  -1  179.08   16.80
   6   4   1  172.58   16.30
  -6   4  -1  154.58   16.20
  -6   4  -1  194.78   13.80
   6   4   1  196.88   13.00
  -7  -4  -1  302.57   25.00
  -7  -4  -1  280.57   20.30
   7  -4   1  345.57   17.70
   7  -4   1  294.47   24.00
   7   4   1  331.17   25.40
  -7   4  -1  333.17   26.00
  -7   4  -1  313.07   20.60
   7   4   1  319.77   19.10
  -8  -4  -1  140.59   13.30
  -8  -4  -1  118.79   16.40
   8  -4   1  147.89   16.10
   8  -4   1  131.89    8.10
   8   4   1  133.79   10.40
   8   4   1  127.29   15.80
  -8   4  -1  156.78   17.60
  -8   4  -1  142.49   13.00
  -9  -4  -1    5.40    6.70
  -9  -4  -1    8.20    5.30
   9  -4   1    5.60    6.10
  -9   4  -1   -2.30    3.00
   9   4   1    2.20    4.80
   9   4   1   -0.10    2.10
  -9   4  -1    8.10    6.70
 -10  -4  -1   47.90   13.50
  10  -4   1  100.79   15.10
 -10  -4  -1   60.69   11.60
  10   4   1   73.59   16.60
 -10   4  -1   74.39   11.10
 -10   4  -1   78.79   17.40
 -11  -4  -1   33.90   14.80
 -11  -4  -1   33.60    9.20
  11  -4   1   53.49   14.30
 -11   4  -1   25.60   12.10
 -11   4  -1   44.70   10.40
  11   4   1   62.19   14.80
  11  -5  -1   17.20    8.70
 -11  -5   1   23.70   12.90
 -11  -5   1   11.90    6.80
 -11   5   1   16.90    7.70
  11   5  -1   13.30   10.20
 -11   5   1   14.10    8.90
  10  -5  -1  163.58   19.90
 -10  -5   1  184.38   22.10
 -10  -5   1  170.78   16.40
 -10   5   1  178.18   16.40
 -10   5   1  212.98   23.50
  10   5  -1  187.08   21.10
  -9  -5   1  371.66   31.20
  -9  -5   1  350.06   24.40
   9  -5  -1  356.76   29.30
  -9   5   1  349.87   23.90
  -9   5   1  383.26   31.30
   9   5  -1  347.57   29.40
   8  -5  -1  304.77   25.10
  -8  -5   1  324.47   27.00
  -8  -5   1  294.27   20.70
   8   5  -1  315.47   25.70
  -8   5   1  365.06   27.50
   8   5  -1  279.77   15.90
  -8   5   1  286.17   19.90
  -7  -5   1  309.77   25.40
   7  -5  -1  315.37   24.70
  -7  -5   1  328.87   20.80
  -7  -5   1  306.47   23.20
  -7   5   1  334.47   25.70
   7   5  -1  352.96   25.80
   7   5  -1  320.37   17.90
  -7   5   1  315.67   20.00
   7   5  -1  309.17   24.70
  -6  -5   1   22.70    6.00
  -6  -5   1   26.00    7.60
   6  -5  -1   29.20    7.60
  -6  -5   1   25.90    5.60
   6   5  -1   23.30    4.40
   6   5  -1   27.60    7.60
  -6   5   1   21.00    4.70
   6   5  -1   20.00    6.50
  -6   5   1   20.80    6.90
   5  -5  -1  529.55   23.30
  -5  -5   1  484.25   26.20
   5  -5  -1  507.85   23.20
  -5  -5   1  477.55   30.30
  -5  -5   1  456.95   29.40
   5  -5  -1  459.15   30.10
   5   5  -1  549.45   25.90
   5   5  -1  460.65   29.90
  -5   5   1  436.86   25.00
   5   5  -1  431.66   29.30
   5   5  -1  490.75   25.50
  -5   5   1  437.76   29.40
  -4  -5   1  902.11   45.60
   4  -5  -1  982.20   44.50
   4  -5  -1 1020.50   46.10
   4  -5  -1 1038.20   44.70
   4  -5  -1  862.01   50.29
  -4  -5   1  961.30   50.99
  -4  -5   1  929.61   50.89
   4   5  -1  934.61   50.49
   4   5  -1  917.81   50.59
  -4   5   1  942.91   50.29
   4   5  -1  957.30   46.40
  -4   5   1  892.31   44.70
  -4   5   1  930.61   46.10
   4   5  -1 1075.69   46.70
   3  -5  -1 2625.54  114.69
  -3  -5   1 2387.26  108.29
  -3  -5   1 2318.57  118.49
   3  -5  -1 2462.25  109.99
   3  -5  -1 2276.27  116.39
   3  -5  -1 2635.84  110.29
   3   5  -1 2438.56  116.69
  -3   5   1 2285.87  115.59
   3   5  -1 2335.47  111.39
   3   5  -1 2520.65  116.99
  -3   5   1 2451.55  107.59
   2  -5  -1 2237.88   99.09
   2  -5  -1 2330.47  103.59
  -2  -5   1 2189.78   96.99
   2  -5  -1 2216.48   99.09
   2  -5  -1 2057.39  103.89
  -2  -5   1 2209.88  106.29
  -2   5   1 2134.49  104.19
   2   5  -1 2210.18  103.89
   2   5  -1 2137.89  100.09
   2   5  -1 2174.38  104.19
  -2   5   1 2156.38  102.79
  -2   5   1 2155.28   96.39
   1  -5  -1 1706.83   78.99
  -1  -5   1 1618.44   80.09
   1  -5  -1 1641.24   75.19
  -1  -5   1 1650.03   75.79
  -1  -5   1 1577.24   73.19
  -1   5   1 1641.94   76.79
   1   5  -1 1657.33   76.09
   1   5  -1 1697.83   78.29
   1   5  -1 1609.84   73.29
  -1   5   1 1589.54   72.99
   1   5  -1 1675.23   78.59
  -1   5   1 1634.34   78.89
   0  -5   1  543.55   27.60
   0  -5  -1  501.25   27.60
   0  -5   1  527.05   25.30
   0  -5  -1  536.15   26.10
   0  -5   1  528.95   26.30
   0  -5  -1  501.55   25.00
   0   5   1  521.95   25.30
   0   5  -1  526.75   27.30
   0   5  -1  520.05   26.40
   0   5   1  527.35   27.90
   0   5   1  545.35   26.40
   0   5  -1  545.75   27.10
   0   5  -1  513.45   25.30
   0   5   1  503.45   25.50
   1  -5   1  902.11   42.50
  -1  -5  -1  893.61   45.40
  -1  -5  -1  863.61   42.60
   1  -5   1  922.81   43.60
  -1  -5  -1  907.21   41.20
   1   5   1  901.91   43.10
  -1   5  -1  906.71   44.30
   1   5   1  864.21   44.70
  -1   5  -1  880.01   41.20
  -1   5  -1  898.21   42.70
  -1   5  -1  858.31   43.90
   1   5   1  860.31   42.80
  -2  -5  -1 1299.97   67.49
  -2  -5  -1 1348.37   61.59
   2  -5   1 1376.86   66.29
  -2  -5  -1 1412.16   64.19
   2  -5   1 1388.46   63.99
   2  -5   1 1375.76   63.19
  -2   5  -1 1327.17   65.89
  -2   5  -1 1332.67   61.29
   2   5   1 1392.96   66.99
  -2   5  -1 1312.57   66.19
   2   5   1 1329.67   65.39
   2   5   1 1361.46   61.59
   2   5   1 1316.77   63.69
  -3  -5  -1 2336.67  111.19
   3  -5   1 2205.68  103.99
  -3  -5  -1 2234.98  101.89
   3  -5   1 2200.88  109.09
  -3  -5  -1 2419.06  105.99
  -3  -5  -1 2350.86  109.19
   3   5   1 2350.16  110.09
  -3   5  -1 2214.78  101.39
   3   5   1 2274.17  105.09
  -3   5  -1 2189.98  108.99
   3   5   1 2237.78  108.69
  -4  -5  -1  830.32   46.10
  -4  -5  -1  891.01   44.10
   4  -5   1  934.31   42.30
   4  -5   1  885.31   41.90
   4  -5   1  822.72   46.30
  -4  -5  -1  843.82   46.40
  -4  -5  -1  865.41   42.30
   4   5   1  879.41   47.00
   4   5   1  846.52   42.90
  -4   5  -1  862.01   41.70
  -4   5  -1  816.32   46.10
   4   5   1  821.72   45.60
  -5  -5  -1  122.39   10.00
  -5  -5  -1   94.19   10.20
   5  -5   1   88.79   10.60
   5  -5   1  110.29    8.10
   5  -5   1  122.59    8.50
  -5  -5  -1  105.19   11.30
  -5   5  -1  100.39   11.40
   5   5   1   90.39    8.50
  -5   5  -1  104.49    9.10
   5   5   1  104.89   10.90
   5   5   1   91.39   11.10
   6  -5   1   18.60    6.40
  -6  -5  -1   16.90    6.90
  -6  -5  -1   27.10    6.80
   6  -5   1   21.20    4.00
  -6  -5  -1   17.00    4.90
   6   5   1   20.60    4.80
   6   5   1   17.00    6.40
  -6   5  -1   20.20    5.10
  -6   5  -1   10.60    5.40
   7  -5   1  539.25   34.10
  -7  -5  -1  484.05   28.80
  -7  -5  -1  506.05   34.20
   7  -5   1  455.85   24.70
  -7  -5  -1  466.55   31.10
   7   5   1  486.15   33.40
  -7   5  -1  481.65   33.80
  -7   5  -1  489.45   28.50
   7   5   1  492.95   27.10
  -8  -5  -1  423.56   28.10
   8  -5   1  422.26   32.40
   8  -5   1  469.25   22.10
  -8  -5  -1  438.56   33.70
  -8   5  -1  486.15   28.60
  -8   5  -1  475.35   34.60
   8   5   1  452.35   33.30
   8   5   1  429.86   25.20
   9  -5   1  273.27   24.70
  -9  -5  -1  248.98   25.10
  -9  -5  -1  233.68   19.60
   9   5   1  246.48   15.30
  -9   5  -1  292.37   26.80
  -9   5  -1  240.88   19.70
   9   5   1  235.58   23.50
  10  -5   1  130.89   17.40
 -10  -5  -1  121.49   18.40
 -10  -5  -1  122.19   14.20
 -10   5  -1  100.09   20.20
  10   5   1  124.59   17.70
 -10   5  -1  114.79   14.00
  11  -5   1    9.10    6.30
 -11  -5  -1   21.80   11.90
 -11  -5  -1    9.60    7.50
 -11   5  -1   22.80    8.80
  11   5   1   45.10   13.20
 -11   5  -1   31.00   12.90
  11  -6  -1    6.50    6.10
 -11  -6   1   12.00    6.40
 -11  -6   1   20.50   12.10
 -11   6   1    1.60    8.00
  11   6  -1   -3.50    6.80
 -11   6   1    9.50    6.60
 -10  -6   1   13.20    7.90
  10  -6  -1   11.40    8.20
 -10  -6   1   20.80    7.90
 -10   6   1   18.00    6.60
 -10   6   1    3.10    6.70
  10   6  -1    9.00    7.40
  -9  -6   1   11.50    8.40
  -9  -6   1    3.50    4.40
   9  -6  -1   -1.50    4.70
   9   6  -1    1.70    4.40
  -9   6   1    9.70    5.00
  -9   6   1    9.30    8.30
   8  -6  -1    0.20    4.20
  -8  -6   1   -0.40    2.90
  -8  -6   1    2.00    4.80
  -8   6   1   -0.20    5.10
  -8   6   1    2.80    3.50
   8   6  -1   -1.20    1.70
   8   6  -1    0.80    4.90
  -7  -6   1   83.89   11.00
  -7  -6   1   87.59   12.50
   7  -6  -1   98.79   12.50
  -7  -6   1   85.49    9.50
   7   6  -1   86.39   11.90
   7   6  -1   77.19   11.50
  -7   6   1   71.59   12.00
  -7   6   1   88.99    9.20
   7   6  -1   80.29    7.30
  -6  -6   1   95.49   12.00
  -6  -6   1   61.99    9.20
  -6  -6   1   88.39    9.10
   6  -6  -1   77.89   10.60
   6   6  -1   77.19    7.40
   6   6  -1  103.79   12.10
  -6   6   1   92.89    8.60
  -6   6   1   82.39   10.90
   6   6  -1   89.79   11.30
  -5  -6   1   81.79   10.10
   5  -6  -1   80.39    5.40
   5  -6  -1   82.99    5.60
   5  -6  -1   66.39    9.00
  -5  -6   1   87.59    8.20
  -5  -6   1   76.19    9.30
   5   6  -1   81.69    7.40
  -5   6   1   61.39    9.00
  -5   6   1   75.09    7.20
   5   6  -1   72.09    9.20
   5   6  -1   76.89    9.90
   4  -6  -1   19.30    3.20
  -4  -6   1   23.30    4.80
   4  -6  -1   21.30    2.30
   4  -6  -1   20.20    5.60
  -4  -6   1   18.30    5.50
   4  -6  -1   16.60    2.70
  -4   6   1   21.30    4.10
   4   6  -1   17.00    3.80
   4   6  -1   20.30    5.50
  -4   6   1   20.30    5.20
   4   6  -1   16.70    5.30
  -4   6   1   22.90    4.10
  -3  -6   1   65.19    6.20
   3  -6  -1   57.79    4.90
   3  -6  -1   57.39    4.50
  -3  -6   1   41.40    6.50
   3  -6  -1   58.69    7.20
   3  -6  -1   69.69    5.20
   3   6  -1   33.90    5.90
  -3   6   1   54.69    6.30
   3   6  -1   68.79    7.80
  -3   6   1   58.99    5.50
  -3   6   1   68.89    7.90
   3   6  -1   41.40    5.20
  -2  -6   1    6.00    3.30
   2  -6  -1    6.30    2.30
  -2  -6   1    5.40    2.40
   2  -6  -1    2.80    1.80
  -2  -6   1    8.50    2.70
   2  -6  -1    4.10    2.90
  -2   6   1   11.00    3.80
   2   6  -1    5.50    2.60
  -2   6   1    6.00    2.30
   2   6  -1    5.10    3.10
  -2   6   1    5.30    2.50
   2   6  -1    4.20    2.60
   1  -6  -1  250.67   14.70
  -1  -6   1  246.88   15.80
  -1  -6   1  251.77   14.50
   1  -6  -1  240.28   13.80
  -1  -6   1  251.07   13.90
  -1   6   1  252.17   15.90
  -1   6   1  248.38   13.80
  -1   6   1  236.88   13.60
   1   6  -1  236.88   14.80
   1   6  -1  247.28   13.90
   1   6  -1  254.57   15.60
   1   6  -1  249.88   14.60
   0  -6   1  135.59    9.70
   0  -6   1  127.69    9.00
   0  -6  -1  130.69    9.80
   0  -6  -1  131.29    8.90
   0  -6   1  140.59    8.90
   0  -6  -1  133.99    8.50
   0   6   1  130.89    8.10
   0   6   1  135.59    8.90
   0   6  -1  128.69    8.80
   0   6   1  120.49    9.00
   0   6  -1  137.19   10.10
   0   6  -1  123.99    9.10
   0   6  -1  129.19    9.30
   0   6   1  137.19   10.40
   1  -6   1  412.06   21.10
   1  -6   1  373.26   20.50
  -1  -6  -1  380.86   22.70
  -1  -6  -1  399.06   21.00
  -1  -6  -1  385.76   20.10
   1  -6   1  384.86   19.90
   1   6   1  384.56   20.60
  -1   6  -1  395.36   22.10
   1   6   1  407.46   20.40
  -1   6  -1  385.86   20.10
   1   6   1  414.46   23.00
  -1   6  -1  389.16   21.00
   1   6   1  378.26   21.10
  -1   6  -1  372.76   21.40
  -2  -6  -1   39.00    5.00
   2  -6   1   37.30    4.60
  -2  -6  -1   42.60    6.20
   2  -6   1   48.50    4.00
   2  -6   1   41.90    5.60
  -2  -6  -1   39.00    5.00
  -2   6  -1   33.70    5.40
   2   6   1   41.20    4.90
   2   6   1   39.10    5.10
   2   6   1   39.60    4.70
   2   6   1   51.99    6.60
  -2   6  -1   40.80    5.70
  -2   6  -1   41.70    4.90
  -3  -6  -1    1.90    2.30
   3  -6   1   -0.50    1.40
  -3  -6  -1   -0.10    1.70
  -3  -6  -1    0.70    2.40
   3  -6   1   -1.60    2.20
  -3  -6  -1   -1.30    2.20
  -3   6  -1    1.10    2.90
  -3   6  -1   -1.60    2.30
  -3   6  -1   -3.00    1.60
   3   6   1    0.80    1.90
   3   6   1   -2.10    1.80
   3   6   1   -2.40    1.90
   4  -6   1   28.90    4.20
   4  -6   1   24.80    6.20
  -4  -6  -1   27.20    5.80
  -4  -6  -1   42.20    5.70
  -4  -6  -1   28.90    6.60
  -4  -6  -1   30.00    6.60
   4  -6   1   48.00    4.90
   4   6   1   20.20    5.40
   4   6   1   29.70    7.00
  -4   6  -1   32.60    6.70
  -4   6  -1   31.90    5.50
   4   6   1   30.70    4.80
  -5  -6  -1  161.48   14.30
   5  -6   1  169.28   10.90
   5  -6   1  142.39   13.80
  -5  -6  -1  167.28   14.80
  -5  -6  -1  192.98   13.40
   5   6   1  155.98   12.00
  -5   6  -1  151.88   14.60
  -5   6  -1  157.38   11.90
   5   6   1  153.78   14.10
   5   6   1  163.38   15.10
   6  -6   1  125.89   13.40
   6  -6   1  112.99    8.70
  -6  -6  -1  117.89   12.30
  -6  -6  -1  135.69   11.60
  -6  -6  -1  139.79   14.30
   6   6   1  115.69   12.90
   6   6   1  131.19   13.90
   6   6   1  117.89   10.30
  -6   6  -1  103.39   13.00
  -6   6  -1  105.39   10.40
  -7  -6  -1   -0.10    3.30
  -7  -6  -1    6.30    5.90
   7  -6   1   -0.80    1.70
   7  -6   1   -1.30    3.20
  -7  -6  -1    4.20    4.40
   7   6   1    3.20    2.70
   7   6   1    2.20    4.30
  -7   6  -1    7.10    5.50
  -7   6  -1    0.20    2.80
   8  -6   1   -0.30    4.50
  -8  -6  -1   -2.80    4.30
   8  -6   1    1.10    1.40
  -8  -6  -1   -1.00    3.20
  -8   6  -1    2.10    3.70
   8   6   1    0.00    2.40
  -8   6  -1   -1.40    4.90
   8   6   1    3.30    5.30
   9  -6   1   18.10    8.20
  -9  -6  -1    3.20    4.90
  -9  -6  -1   13.60    7.20
  -9   6  -1    5.10    4.90
  -9   6  -1   13.40    8.10
   9   6   1   14.40    7.30
   9   6   1    3.30    3.10
 -10  -6  -1   16.30    9.50
 -10  -6  -1    6.00    5.70
  10  -6   1    6.90    6.50
 -10   6  -1    2.80    4.80
  10   6   1   -0.30    5.70
  10   6   1    2.60    2.00
 -10   6  -1   -2.20    6.90
 -11  -6  -1   11.60    6.80
 -11  -6  -1   -0.10    8.40
  11  -6   1    1.20    5.90
 -11   6  -1    1.20    5.10
 -11   6  -1   22.50   11.30
  11  -7  -1   11.70    7.50
 -11  -7   1    2.80    5.50
 -11  -7   1   27.50   12.40
 -11   7   1    6.10    8.80
 -11   7   1    9.90    6.30
  11   7  -1   26.70   11.50
 -10  -7   1   24.50   10.10
 -10  -7   1   19.60    7.10
  10  -7  -1   18.70    8.20
 -10   7   1   27.80    8.40
  10   7  -1   18.80    8.90
 -10   7   1   19.10    9.00
  -9  -7   1   92.69   11.60
  -9  -7   1   97.89   15.50
   9  -7  -1  104.79   14.90
  -9   7   1   96.29   15.40
   9   7  -1   92.99    6.50
   9   7  -1   97.99   15.40
  -9   7   1   98.89   11.40
  -8  -7   1   48.30   12.20
   8  -7  -1   18.40    7.80
  -8  -7   1   17.40    5.90
  -8   7   1   23.00    8.80
   8   7  -1   26.10    4.60
  -8   7   1   12.50    5.20
   8   7  -1   14.50    7.70
  -7  -7   1    7.20    5.50
  -7  -7   1   10.70    6.00
  -7  -7   1    2.90    3.60
   7  -7  -1    6.60    5.00
   7   7  -1    7.50    5.70
  -7   7   1   10.70    4.20
   7   7  -1   10.20    3.40
   7   7  -1   16.00    6.60
  -7   7   1   18.90    7.60
   6  -7  -1    1.50    1.10
  -6  -7   1    0.30    2.60
  -6  -7   1    0.10    3.60
   6  -7  -1    0.80    0.90
  -6  -7   1   -3.00    2.80
   6  -7  -1    2.10    3.80
  -6   7   1    1.10    3.90
   6   7  -1   -1.30    1.70
   6   7  -1    2.80    4.10
  -6   7   1   -0.90    2.10
   6   7  -1   -3.80    3.20
   5  -7  -1   24.30    3.30
  -5  -7   1   16.20    4.20
  -5  -7   1   20.80    6.50
   5  -7  -1   11.20    5.10
   5  -7  -1   17.50    3.00
  -5  -7   1   23.40    6.40
   5   7  -1   18.90    5.90
   5   7  -1   16.00    4.00
   5   7  -1   21.60    6.60
  -5   7   1   28.20    5.40
  -5   7   1   15.10    5.70
  -4  -7   1  265.67   17.80
   4  -7  -1  290.87   15.20
   4  -7  -1  250.87   19.20
  -4  -7   1  248.18   19.20
  -4  -7   1  275.87   16.80
   4  -7  -1  292.37   14.60
   4  -7  -1  282.17   15.00
   4   7  -1  246.58   16.20
  -4   7   1  265.47   16.00
   4   7  -1  291.57   19.90
  -4   7   1  252.97   18.40
   4   7  -1  268.87   19.10
  -4   7   1  269.97   19.80
  -3  -7   1 1718.43   75.79
  -3  -7   1 1535.75   72.49
   3  -7  -1 1506.45   78.59
  -3  -7   1 1577.54   80.29
   3  -7  -1 1657.03   73.29
   3  -7  -1 1662.13   75.99
   3  -7  -1 1581.34   73.09
   3   7  -1 1584.14   78.79
   3   7  -1 1574.44   78.19
   3   7  -1 1486.95   74.39
  -3   7   1 1560.74   77.19
  -3   7   1 1495.85   78.69
  -3   7   1 1557.64   71.89
  -2  -7   1  424.66   25.20
  -2  -7   1  401.36   22.00
   2  -7  -1  397.76   21.60
  -2  -7   1  427.46   23.10
   2  -7  -1  423.16   22.70
   2   7  -1  426.06   23.00
   2   7  -1  435.26   24.00
  -2   7   1  401.16   24.70
  -2   7   1  406.76   21.50
   2   7  -1  411.86   21.90
  -2   7   1  401.66   22.80
   2   7  -1  477.35   25.40
  -1  -7   1  160.28   10.50
   1  -7  -1  152.88   10.20
   1  -7  -1  159.78   10.90
  -1  -7   1  143.39   10.50
  -1  -7   1  147.69   11.90
  -1   7   1  141.49    9.90
  -1   7   1  156.58   10.00
  -1   7   1  173.28   12.50
   1   7  -1  176.58   12.20
   1   7  -1  166.98   11.20
   1   7  -1  180.38   10.90
   1   7  -1  161.18   11.10
   0  -7  -1    8.80    2.60
   0  -7   1    3.90    2.30
   0  -7  -1    9.20    3.50
   0  -7   1    6.20    2.60
   0  -7  -1    3.10    2.30
   0  -7   1    9.70    3.40
   0   7   1    7.50    2.70
   0   7   1    8.30    3.80
   0   7  -1    3.70    3.10
   0   7  -1   11.50    3.40
   0   7  -1    8.60    3.10
   0   7  -1   10.60    3.10
   0   7   1    5.30    2.00
   0   7   1    8.30    2.80
  -1  -7  -1  104.89    8.00
  -1  -7  -1   94.99    7.90
   1  -7   1  106.79    7.90
   1  -7   1  102.69    7.50
  -1  -7  -1  102.59    9.30
   1  -7   1   86.99    7.60
   1   7   1  102.69    8.30
  -1   7  -1  102.29    8.20
   1   7   1  106.69    8.00
  -1   7  -1   94.19    7.60
   1   7   1   95.89    9.20
   1   7   1   96.19    7.40
  -1   7  -1  110.99    9.20
  -1   7  -1   86.09    8.00
   2  -7   1  725.03   34.30
  -2  -7  -1  697.53   35.20
  -2  -7  -1  713.13   33.90
   2  -7   1  650.53   36.40
   2  -7   1  653.93   34.00
  -2  -7  -1  636.94   37.40
   2   7   1  680.93   35.40
   2   7   1  675.53   35.10
  -2   7  -1  684.73   33.50
  -2   7  -1  659.23   36.00
   2   7   1  648.74   37.10
  -2   7  -1  694.53   36.80
  -2   7  -1  714.53   35.10
   2   7   1  682.23   33.70
   3  -7   1  377.36   23.30
  -3  -7  -1  366.76   22.00
   3  -7   1  403.26   18.90
   3  -7   1  341.37   20.20
  -3  -7  -1  362.36   20.80
  -3  -7  -1  387.66   22.80
  -3  -7  -1  354.86   23.60
   3   7   1  336.17   21.20
  -3   7  -1  388.26   20.70
  -3   7  -1  370.96   22.90
  -3   7  -1  362.56   23.30
   3   7   1  394.36   24.10
   3   7   1  357.86   22.20
   3   7   1  381.46   20.70
   4  -7   1  227.48   14.10
  -4  -7  -1  243.88   15.70
  -4  -7  -1  233.78   16.10
   4  -7   1  268.17   14.80
   4  -7   1  205.88   16.80
  -4  -7  -1  284.17   18.10
  -4  -7  -1  215.18   17.20
   4   7   1  232.58   17.90
  -4   7  -1  234.88   15.00
  -4   7  -1  264.47   18.60
  -4   7  -1  188.38   16.40
   4   7   1  202.28   14.80
   4   7   1  209.48   16.30
  -5  -7  -1    5.90    3.40
   5  -7   1    3.80    2.40
  -5  -7  -1    6.70    4.40
  -5  -7  -1   -2.50    2.60
   5  -7   1    2.70    3.10
  -5   7  -1    4.00    3.10
   5   7   1    2.50    4.20
   5   7   1    1.90    3.20
   5   7   1    3.60    2.60
  -5   7  -1    2.60    3.70
  -6  -7  -1    1.70    4.30
   6  -7   1    5.70    2.50
  -6  -7  -1    9.20    4.00
  -6  -7  -1    3.10    4.30
   6  -7   1    3.70    4.10
   6   7   1    0.20    3.70
  -6   7  -1    9.50    4.00
   6   7   1    7.00    3.50
   6   7   1   -0.20    3.50
  -6   7  -1   13.00    6.70
  -7  -7  -1   62.79   10.40
   7  -7   1   53.29    5.40
   7  -7   1   53.59   11.30
  -7  -7  -1   43.40   10.90
  -7  -7  -1   55.09    8.50
   7   7   1   44.50    6.80
  -7   7  -1   56.39   12.30
   7   7   1   29.70    8.90
  -7   7  -1   49.70    8.80
  -8  -7  -1  134.69   16.90
  -8  -7  -1  125.09   13.50
   8  -7   1  122.79   15.80
   8  -7   1  132.09    7.80
  -8   7  -1  139.89   17.00
  -8   7  -1  136.89   13.30
   8   7   1  144.49   11.70
   8   7   1  143.19   17.00
   9  -7   1  136.89   17.20
  -9  -7  -1  121.99   18.10
  -9  -7  -1  123.49   14.10
   9   7   1  122.59   10.60
  -9   7  -1  155.08   19.20
  -9   7  -1  135.99   14.00
   9   7   1  140.39   17.80
 -10  -7  -1   44.90   13.80
  10  -7   1   28.80   10.40
 -10  -7  -1   34.70    9.10
 -10   7  -1   36.90    9.40
  10   7   1   33.00    4.70
 -10   7  -1   35.00   12.80
  10   7   1   22.50   10.50
 -11  -7  -1    4.70    5.20
 -11   7  -1    1.70    7.60
 -11  -8   1  116.69   14.90
 -11   8   1  133.39   20.60
  10  -8  -1   62.39   14.30
 -10  -8   1   72.49   17.20
 -10  -8   1   51.49   10.90
 -10   8   1   75.39   11.40
 -10   8   1   76.59   17.50
  10   8  -1   79.29   17.00
  -9  -8   1    2.30    3.90
   9  -8  -1    2.50    5.60
  -9  -8   1    1.50    5.70
   9   8  -1    1.20    4.70
  -9   8   1   -5.80    5.60
   9   8  -1   -1.40    2.00
  -9   8   1    6.00    4.60
  -8  -8   1  205.48   21.80
   8  -8  -1  186.08   19.90
  -8  -8   1  224.48   20.80
  -8  -8   1  190.28   16.70
  -8   8   1  237.48   22.20
   8   8  -1  264.97   23.00
  -8   8   1  208.48   16.70
   8   8  -1  202.18   21.00
   8   8  -1  190.58   13.70
  -7  -8   1  296.57   23.60
   7  -8  -1  263.87   23.40
  -7  -8   1  305.67   24.70
  -7  -8   1  301.07   20.60
   7   8  -1  271.77   18.10
  -7   8   1  296.37   19.90
  -7   8   1  324.47   25.10
   7   8  -1  277.97   24.30
   7   8  -1  325.07   24.80
   6  -8  -1  123.79    6.90
  -6  -8   1  101.59   12.50
  -6  -8   1  102.59   10.70
   6  -8  -1  127.09   13.70
  -6  -8   1  124.79   13.70
   6  -8  -1  113.79    6.80
   6   8  -1  115.39    9.90
   6   8  -1  108.69   13.10
  -6   8   1  111.39   13.40
  -6   8   1   90.39   12.40
  -6   8   1  116.39   10.40
   6   8  -1  115.09   13.10
   5  -8  -1   94.29    6.80
  -5  -8   1  107.39   11.60
   5  -8  -1   78.99   10.70
   5  -8  -1  103.49    6.90
  -5  -8   1   99.29    9.30
  -5  -8   1   74.29   10.20
  -5   8   1   87.89   10.50
   5   8  -1   72.09    9.70
   5   8  -1   78.49    8.00
  -5   8   1  103.19    9.10
  -5   8   1   77.49   10.80
   5   8  -1   98.69   11.40
  -4  -8   1  105.99    9.70
  -4  -8   1  112.39   11.90
   4  -8  -1  102.29   11.40
   4  -8  -1  139.39    8.80
   4  -8  -1  137.79    8.70
   4  -8  -1  123.39    7.80
  -4   8   1  126.89    9.70
   4   8  -1  107.59    9.50
   4   8  -1  109.79   11.30
  -4   8   1  101.39   10.60
  -4   8   1  136.39   12.80
   4   8  -1  126.09   12.30
   3  -8  -1    3.80    3.10
   3  -8  -1    6.80    2.60
  -3  -8   1    8.00    3.30
  -3  -8   1    4.60    2.80
   3  -8  -1    6.10    2.40
  -3  -8   1    3.80    3.60
   3  -8  -1    7.30    2.60
  -3   8   1    3.70    3.00
  -3   8   1    5.20    2.90
  -3   8   1    1.80    3.30
   3   8  -1    6.30    3.90
   3   8  -1    5.00    2.80
   3   8  -1    4.50    3.30
   2  -8  -1    1.70    2.10
  -2  -8   1    1.20    2.30
  -2  -8   1    2.30    3.10
  -2  -8   1    3.90    2.60
   2  -8  -1   10.70    3.10
   2   8  -1   12.10    3.30
   2   8  -1    1.40    3.00
   2   8  -1    6.60    3.00
   2   8  -1    4.60    3.00
  -2   8   1    2.40    3.30
  -2   8   1    5.10    2.50
  -2   8   1    3.00    2.50
  -1  -8   1  657.53   38.40
  -1  -8   1  729.83   35.00
  -1  -8   1  770.92   36.70
   1  -8  -1  654.23   35.30
   1  -8  -1  703.83   37.30
  -1   8   1  729.33   35.80
  -1   8   1  691.93   38.40
  -1   8   1  720.13   34.90
   1   8  -1  734.63   36.70
   1   8  -1  750.72   35.40
   1   8  -1  681.83   38.00
   1   8  -1  698.53   36.90
   0  -8   1  151.78   10.50
   0  -8   1  177.78   12.10
   0  -8  -1  151.98   10.30
   0  -8  -1  133.49   10.40
   0  -8   1  150.48   10.80
   0  -8  -1  157.68   12.00
   0   8  -1  154.38   11.30
   0   8   1  162.38   12.70
   0   8   1  158.38   10.00
   0   8   1  156.98   11.30
   0   8  -1  159.28   10.90
   0   8  -1  154.18   12.10
   0   8  -1  154.08   11.10
   0   8   1  155.38   10.70
   1  -8   1  312.07   19.10
  -1  -8  -1  354.26   19.00
   1  -8   1  361.86   20.00
  -1  -8  -1  347.47   21.60
  -1  -8  -1  340.47   19.70
   1  -8   1  329.57   18.40
  -1   8  -1  341.47   20.90
  -1   8  -1  319.97   19.60
   1   8   1  351.26   20.10
  -1   8  -1  341.67   19.10
   1   8   1  338.47   19.10
  -1   8  -1  325.17   19.80
   1   8   1  340.47   19.00
   1   8   1  356.26   21.80
  -2  -8  -1   95.89    8.20
  -2  -8  -1   95.79    8.70
   2  -8   1   87.29    7.90
  -2  -8  -1   79.49    9.30
   2  -8   1  110.19    7.70
  -2   8  -1   82.59    8.60
  -2   8  -1   99.29    8.40
   2   8   1   92.49    8.20
  -2   8  -1  111.49    8.60
  -2   8  -1   99.49    9.50
   2   8   1  101.59   10.00
   2   8   1   87.99    8.50
   2   8   1   87.39    8.00
   3  -8   1   -0.40    1.70
  -3  -8  -1    3.30    2.90
  -3  -8  -1   -0.10    2.80
   3  -8   1    1.30    2.60
   3  -8   1   -0.40    1.10
  -3  -8  -1   -1.80    2.00
  -3   8  -1   -1.10    2.20
  -3   8  -1   -2.10    2.60
  -3   8  -1    6.40    3.60
   3   8   1    3.70    2.50
   3   8   1   -1.20    2.10
   3   8   1   -1.20    2.50
   3   8   1   -0.20    2.20
   4  -8   1    0.90    2.50
  -4  -8  -1   -3.30    2.30
   4  -8   1    1.30    1.90
  -4  -8  -1   -2.00    2.70
  -4  -8  -1   -2.10    2.40
  -4  -8  -1   -0.50    2.10
  -4   8  -1    1.00    2.30
   4   8   1    2.30    3.60
   4   8   1    0.50    2.30
   4   8   1   -0.40    2.40
  -4   8  -1    1.90    3.30
  -4   8  -1   -0.70    3.30
  -5  -8  -1   83.99   11.10
  -5  -8  -1  133.99   11.10
   5  -8   1  112.39    8.70
   5  -8   1   86.49   10.80
  -5  -8  -1  108.49   11.60
  -5   8  -1   83.89   11.30
   5   8   1   89.19   10.50
  -5   8  -1  113.09   10.10
   5   8   1   80.39    8.80
   5   8   1  119.59   12.60
  -5   8  -1   99.19   12.20
  -6  -8  -1  195.48   18.00
  -6  -8  -1  181.88   15.40
   6  -8   1  203.78   18.30
  -6  -8  -1  195.88   17.80
   6  -8   1  205.28   13.20
   6   8   1  198.98   17.80
   6   8   1  198.78   15.00
  -6   8  -1  206.18   15.40
   6   8   1  207.68   18.90
  -6   8  -1  212.08   19.10
  -7  -8  -1  495.75   32.60
   7  -8   1  396.76   31.50
   7  -8   1  470.75   24.20
  -7  -8  -1  458.15   28.80
  -7  -8  -1  430.56   32.60
   7   8   1  450.85   27.20
  -7   8  -1  485.65   33.30
  -7   8  -1  472.65   28.40
   7   8   1  451.25   33.10
   8  -8   1  182.58   19.30
  -8  -8  -1  179.08   19.70
   8  -8   1  176.48    9.80
  -8  -8  -1  160.78   15.90
  -8   8  -1  190.78   16.40
   8   8   1  166.58   13.70
  -8   8  -1  188.98   20.50
   8   8   1  200.38   20.30
   9  -8   1    3.30    5.60
  -9  -8  -1   12.90    8.20
  -9  -8  -1   -1.90    3.70
   9   8   1    5.50    3.50
   9   8   1   10.60    7.10
  -9   8  -1    5.20    4.90
  -9   8  -1    4.50    7.30
 -10  -8  -1   44.70   14.90
  10  -8   1   57.79   14.20
 -10  -8  -1   57.09   12.30
 -10   8  -1   65.99   16.60
 -10   8  -1   69.09   13.00
  10   8   1   53.89   14.80
  10   8   1   47.10    6.00
 -11  -8  -1  109.69   15.80
 -11   8  -1   70.39   17.80
 -11   9   1    3.20   10.10
 -10  -9   1   -3.90    6.50
 -10  -9   1    0.10    4.90
  10  -9  -1    7.40    6.90
 -10   9   1    2.90    6.90
  10   9  -1   -3.30    5.40
 -10   9   1   11.20    9.10
 -10   9   1   -0.60    4.80
   9  -9  -1   85.29   13.90
  -9  -9   1   65.19   15.10
  -9  -9   1   53.19   10.40
   9   9  -1   52.69    6.10
   9   9  -1   61.29   14.40
  -9   9   1   61.59   14.60
  -9   9   1   61.89   14.70
  -9   9   1   44.10    9.70
  -8  -9   1  104.89   14.70
  -8  -9   1   91.69   11.50
  -8  -9   1  103.19   15.50
   8  -9  -1  117.69   15.70
  -8   9   1   95.99   14.90
   8   9  -1   83.89   14.00
   8   9  -1   97.99    9.00
   8   9  -1   97.49   14.60
  -8   9   1   96.99   14.90
  -8   9   1   78.49   10.60
  -7  -9   1   34.00    9.70
  -7  -9   1   43.50   11.00
  -7  -9   1   50.89    8.00
   7  -9  -1   68.19   11.00
  -7   9   1   49.00   12.10
   7   9  -1   37.80    6.10
  -7   9   1   43.60   10.70
  -7   9   1   60.19    8.20
   7   9  -1   42.20   10.50
   7   9  -1   51.89   11.40
   6  -9  -1   15.40    6.60
   6  -9  -1   18.30    2.80
  -6  -9   1   20.40    7.30
  -6  -9   1   35.20    8.80
  -6  -9   1   18.30    5.60
   6   9  -1   26.70    8.00
   6   9  -1   14.60    6.30
  -6   9   1   20.50    5.50
  -6   9   1   23.00    8.20
   6   9  -1   22.20    5.10
  -6   9   1   19.50    7.10
   5  -9  -1  142.89    8.90
  -5  -9   1  114.89   13.10
  -5  -9   1  145.69   11.90
   5  -9  -1   89.89   12.00
  -5  -9   1  138.89   13.70
  -5   9   1  139.49   14.40
  -5   9   1  128.49   10.70
  -5   9   1  110.89   12.40
   5   9  -1  115.19   12.60
   5   9  -1  149.88   14.10
   5   9  -1   99.89   10.00
   4  -9  -1   37.40    8.20
  -4  -9   1   41.00    8.50
  -4  -9   1   39.60    6.90
   4  -9  -1   39.00    4.70
   4  -9  -1   52.29    5.20
  -4   9   1   40.60    6.80
  -4   9   1   41.00    5.80
   4   9  -1   26.40    5.70
  -4   9   1   31.10    7.70
   4   9  -1   35.80    7.50
   4   9  -1   53.59    8.10
  -3  -9   1 2072.59   93.09
  -3  -9   1 1810.12   97.79
   3  -9  -1 2106.59   90.59
   3  -9  -1 1986.40   90.29
   3  -9  -1 1953.00   93.69
  -3  -9   1 1881.61   88.99
  -3   9   1 1933.11   88.59
   3   9  -1 1924.01   96.49
   3   9  -1 1825.22   91.79
  -3   9   1 1962.30   94.49
   3   9  -1 1958.20   95.49
  -3   9   1 1907.81   96.69
   3   9  -1 1887.51   88.79
   2  -9  -1  519.35   27.30
  -2  -9   1  472.95   26.10
   2  -9  -1  473.15   25.90
  -2  -9   1  514.65   27.50
  -2  -9   1  485.85   29.70
   2   9  -1  427.46   26.70
   2   9  -1  513.55   29.30
  -2   9   1  489.45   29.40
   2   9  -1  482.15   27.90
  -2   9   1  492.35   25.90
  -2   9   1  503.75   27.00
   2   9  -1  517.95   26.50
  -1  -9   1   44.70    5.50
   1  -9  -1   34.30    5.00
  -1  -9   1   41.80    5.90
   1  -9  -1   47.90    6.00
  -1  -9   1   42.60    6.60
   1   9  -1   42.70    5.80
  -1   9   1   47.00    7.10
   1   9  -1   42.60    6.10
  -1   9   1   44.60    5.10
   1   9  -1   51.69    7.00
  -1   9   1   45.00    5.80
   1   9  -1   45.90    5.70
  -1   9   1   56.49    6.10
   0  -9  -1  155.28   12.40
   0  -9  -1  173.28   11.00
   0  -9   1  153.48   12.10
   0  -9   1  150.68   11.30
   0  -9  -1  154.78   11.30
   0  -9   1  168.58   11.20
   0   9  -1  159.98   11.50
   0   9   1  163.78   11.30
   0   9   1  148.89   11.70
   0   9  -1  174.88   11.60
   0   9  -1  156.38   12.60
   0   9   1  154.28   10.20
   0   9   1  148.19   12.90
   0   9  -1  134.99   11.20
  -1  -9  -1   -2.40    1.90
   1  -9   1    0.80    2.20
  -1  -9  -1    2.80    2.60
   1  -9   1    0.30    2.30
   1  -9   1   -1.90    1.30
  -1  -9  -1    1.00    3.00
  -1   9  -1   -0.50    2.00
  -1   9  -1   -2.90    1.40
   1   9   1    2.40    2.50
   1   9   1   -0.10    2.00
  -1   9  -1    4.10    2.60
   1   9   1    0.30    1.80
  -1   9  -1    2.70    2.90
   1   9   1    1.10    3.10
   2  -9   1 1165.68   56.79
  -2  -9  -1 1118.09   61.39
  -2  -9  -1 1111.59   57.49
  -2  -9  -1 1209.88   55.79
   2  -9   1 1156.58   57.89
   2   9   1 1172.78   60.79
  -2   9  -1 1141.29   55.19
   2   9   1 1141.09   57.79
   2   9   1 1226.28   55.89
  -2   9  -1 1251.17   57.99
  -2   9  -1 1111.39   59.99
  -2   9  -1 1148.99   59.09
   2   9   1 1211.78   58.39
   3  -9   1  297.57   21.50
  -3  -9  -1  300.37   22.30
   3  -9   1  356.16   18.20
  -3  -9  -1  343.87   21.10
  -3  -9  -1  320.37   19.70
   3  -9   1  317.57   19.30
   3   9   1  337.17   22.90
   3   9   1  306.27   20.50
  -3   9  -1  335.87   19.70
   3   9   1  348.27   19.80
  -3   9  -1  359.46   22.80
  -3   9  -1  302.07   21.10
   3   9   1  313.87   20.10
  -3   9  -1  343.97   20.90
   4  -9   1  187.78   13.00
  -4  -9  -1  219.68   16.10
   4  -9   1  170.38   15.50
  -4  -9  -1  197.08   16.80
  -4  -9  -1  172.08   13.80
   4   9   1  171.18   14.60
  -4   9  -1  172.88   15.50
   4   9   1  186.98   14.10
  -4   9  -1  224.38   14.60
  -4   9  -1  214.18   17.10
   4   9   1  213.58   17.30
  -5  -9  -1   70.59    8.70
  -5  -9  -1   70.59   10.10
   5  -9   1   52.59    8.80
   5  -9   1   86.89    7.70
  -5  -9  -1   70.39    9.60
  -5   9  -1   53.49    8.90
   5   9   1   68.79    9.30
   5   9   1   64.29    9.90
  -5   9  -1   78.19    8.60
  -5   9  -1   83.79   11.20
   5   9   1   76.19    8.50
  -6  -9  -1   16.10    6.50
  -6  -9  -1    9.40    6.00
   6  -9   1    0.80    3.60
  -6  -9  -1   10.70    4.90
   6  -9   1    6.70    2.90
   6   9   1   -0.10    3.70
   6   9   1   15.20    5.80
  -6   9  -1    4.80    4.70
  -6   9  -1    5.60    5.20
  -6   9  -1   10.10    4.40
   6   9   1   19.50    5.40
  -7  -9  -1   15.90    7.70
   7  -9   1   10.00    3.10
   7  -9   1   20.50    8.10
  -7  -9  -1   14.40    5.30
  -7  -9  -1    5.00    5.60
  -7   9  -1    7.50    6.10
  -7   9  -1    7.30    7.10
  -7   9  -1   14.20    5.70
   7   9   1   10.30    6.10
   7   9   1    9.20    4.40
  -8  -9  -1  108.79   15.60
   8  -9   1  113.99   15.80
  -8  -9  -1  163.28   15.30
  -8  -9  -1  147.39   16.60
   8  -9   1  127.79    7.80
  -8   9  -1  135.49   17.50
   8   9   1  147.99   18.10
  -8   9  -1  130.79   13.90
  -8   9  -1  140.69   17.70
   8   9   1  119.69   11.80
   9  -9   1  134.89   17.70
  -9  -9  -1  131.29   17.90
  -9  -9  -1  140.09   15.40
  -9   9  -1  113.89   17.00
   9   9   1  125.59   17.60
  -9   9  -1  175.78   21.00
   9   9   1  137.29   11.90
  -9   9  -1  142.79   15.20
 -10  -9  -1   11.00    6.70
 -10  -9  -1    5.90    7.90
  10  -9   1    2.80    5.70
 -10   9  -1   -5.30    4.70
 -10   9  -1    5.20    7.20
  10   9   1    1.90    2.80
 -10   9  -1   -0.30    6.40
  10   9   1    7.00    6.80
 -11  10   1    3.30    8.80
 -10 -10   1   -0.20    4.50
 -10 -10   1   19.50   10.40
  10 -10  -1   -4.20    4.90
 -10  10   1    9.00    6.20
 -10  10   1   31.00   11.60
  10  10  -1    5.80    7.80
 -10  10   1    2.50    7.60
   9 -10  -1   23.80    9.40
  -9 -10   1   20.70    7.20
  -9 -10   1   16.50    8.60
   9  10  -1    7.60    3.40
  -9  10   1   10.30    5.50
  -9  10   1    3.30    7.30
  -9  10   1    2.50    6.10
   9  10  -1   24.80   10.90
  -8 -10   1  100.89   14.70
  -8 -10   1  101.19   14.30
   8 -10  -1  109.89   15.70
  -8 -10   1   92.59   11.90
   8  10  -1  107.19   10.00
  -8  10   1   77.19   16.70
   8  10  -1  104.79   14.70
   8  10  -1   83.59   14.20
  -8  10   1  108.79   16.00
  -8  10   1  100.19   11.70
  -7 -10   1    4.20    4.90
   7 -10  -1    1.20    4.10
  -7 -10   1    1.50    4.80
  -7 -10   1    2.50    4.10
   7  10  -1    2.20    3.10
  -7  10   1   -0.20    3.20
   7  10  -1   -1.50    3.90
  -7  10   1    7.60    5.60
  -7  10   1    0.30    4.10
   7  10  -1   11.10    6.60
  -6 -10   1   -4.10    2.90
  -6 -10   1    4.20    5.00
  -6 -10   1    1.20    3.40
   6 -10  -1    0.70    1.50
   6 -10  -1   -1.00    3.60
   6  10  -1   -2.40    3.10
  -6  10   1   -0.60    4.40
  -6  10   1    0.00    4.10
   6  10  -1    3.80    3.20
   6  10  -1   -1.60    3.10
  -6  10   1   -4.20    2.20
  -5 -10   1   68.09   10.40
   5 -10  -1   80.19   11.00
  -5 -10   1   46.40   10.50
   5 -10  -1   66.59    6.20
  -5 -10   1   70.99    8.70
  -5  10   1   75.79    8.20
   5  10  -1   59.99   10.90
  -5  10   1   56.29   11.30
  -5  10   1   57.99    8.70
   5  10  -1   56.49    9.30
   5  10  -1   72.99    8.20
   4 -10  -1    5.00    3.80
  -4 -10   1    1.30    3.30
  -4 -10   1    1.90    2.90
   4 -10  -1    0.90    2.00
  -4  10   1   -1.10    2.50
   4  10  -1    2.30    3.80
  -4  10   1    1.20    2.40
   4  10  -1   -0.10    2.20
  -4  10   1   -0.90    3.10
   4  10  -1    2.40    3.10
   3 -10  -1  151.18   11.10
  -3 -10   1  185.88   12.90
  -3 -10   1  139.69   12.50
   3 -10  -1  172.08   11.50
  -3 -10   1  152.28   14.40
  -3  10   1  150.88   14.20
   3  10  -1  146.19   12.30
  -3  10   1  162.78   12.70
   3  10  -1  154.18   13.20
   3  10  -1  176.78   14.70
  -3  10   1  174.68   12.10
   2 -10  -1   55.39    6.20
  -2 -10   1   49.40    7.90
  -2 -10   1   57.39    7.20
   2 -10  -1   65.09    6.90
  -2 -10   1   64.49    7.00
  -2  10   1   64.49    7.30
   2  10  -1   78.49    7.50
   2  10  -1   66.29    8.40
  -2  10   1   57.59    6.60
   2  10  -1   59.99    7.20
  -2  10   1   65.19    7.00
  -2  10   1   66.79    8.90
   2  10  -1   53.79    7.00
  -1 -10   1  226.08   14.90
   1 -10  -1  213.28   14.90
  -1 -10   1  203.58   13.70
   1 -10  -1  185.08   13.40
   1 -10  -1  227.78   13.70
  -1 -10   1  201.08   15.80
  -1  10   1  191.88   13.10
   1  10  -1  218.08   14.40
  -1  10   1  190.88   15.70
   1  10  -1  211.38   14.40
   1  10  -1  216.68   15.00
   1  10  -1  193.18   15.40
  -1  10   1  217.68   14.60
  -1  10   1  221.18   14.20
   0 -10   1  447.46   25.50
   0 -10  -1  471.55   24.30
   0 -10   1  474.85   27.00
   0 -10  -1  437.06   25.10
   0 -10  -1  429.46   26.90
   0 -10   1  444.06   24.40
   0  10  -1  417.36   25.10
   0  10   1  476.85   28.20
   0  10   1  465.05   26.10
   0  10  -1  469.65   25.00
   0  10   1  459.45   24.90
   0  10   1  421.86   24.00
   0  10  -1  504.95   28.00
   0  10  -1  407.26   25.50
   1 -10   1  105.69    9.70
  -1 -10  -1  103.39    9.80
   1 -10   1  128.19    9.70
   1 -10   1  126.59   10.50
  -1 -10  -1  119.79   11.60
  -1 -10  -1  133.09   10.20
  -1  10  -1  145.89   12.10
   1  10   1  129.49   11.10
  -1  10  -1  125.09   10.70
   1  10   1  121.79   10.10
  -1  10  -1  110.09   10.10
   1  10   1  123.59    9.40
  -1  10  -1  130.49   10.40
   1  10   1  138.69   12.40
  -2 -10  -1   54.69    6.80
   2 -10   1   53.39    6.30
  -2 -10  -1   34.80    6.70
  -2 -10  -1   57.49    8.20
   2 -10   1   48.90    5.90
   2  10   1   48.80    6.10
  -2  10  -1   40.30    6.50
  -2  10  -1   54.59    6.70
  -2  10  -1   51.59    6.60
   2  10   1   50.69    6.80
  -2  10  -1   46.60    7.50
   2  10   1   46.90    7.60
   2  10   1   43.90    6.20
   3 -10   1   25.20    3.70
  -3 -10  -1   20.50    6.40
   3 -10   1   21.30    4.70
  -3 -10  -1   25.40    5.70
  -3 -10  -1   17.70    5.00
   3  10   1   18.70    5.10
   3  10   1   14.50    5.90
   3  10   1   18.10    5.20
  -3  10  -1   22.10    6.60
   3  10   1   31.80    6.10
  -3  10  -1   21.00    6.10
  -3  10  -1   28.80    5.70
   4 -10   1    7.70    3.20
  -4 -10  -1    2.40    3.20
  -4 -10  -1    2.50    3.20
   4 -10   1    2.10    3.50
  -4 -10  -1   10.40    5.20
   4  10   1    6.00    4.50
   4  10   1    8.20    4.30
  -4  10  -1    7.70    5.00
  -4  10  -1    7.80    4.50
   4  10   1    5.90    3.60
  -4  10  -1    5.70    3.30
   5 -10   1   88.99   11.40
   5 -10   1   74.69    7.60
  -5 -10  -1   87.39   10.00
  -5 -10  -1   76.49   10.20
  -5 -10  -1   88.49   11.70
  -5  10  -1   75.89   10.50
  -5  10  -1   96.89   12.20
   5  10   1   78.29   11.10
  -5  10  -1   92.69    9.60
   5  10   1   74.19    8.90
   5  10   1   69.09    9.50
  -6 -10  -1   29.90    6.80
  -6 -10  -1   16.70    7.40
   6 -10   1   30.30    4.90
  -6 -10  -1   34.10    8.40
   6 -10   1   41.40    9.70
   6  10   1   29.20    7.00
  -6  10  -1   39.00    7.80
   6  10   1   33.90    9.00
  -6  10  -1   23.20    7.90
   6  10   1   38.00    9.30
  -6  10  -1   30.70    9.30
  -7 -10  -1  124.09   15.30
  -7 -10  -1  125.89   13.40
   7 -10   1  127.59   15.90
   7 -10   1  121.49    9.50
  -7 -10  -1  116.09   15.60
   7  10   1  137.59   16.50
  -7  10  -1  135.19   16.30
   7  10   1  145.19   12.90
   7  10   1  132.59   16.00
  -7  10  -1  131.99   16.70
  -7  10  -1  135.99   13.30
  -8 -10  -1   30.60   10.50
  -8 -10  -1   26.30   10.00
   8 -10   1   26.60    3.20
  -8 -10  -1   23.20    7.30
   8 -10   1   26.00   10.00
   8  10   1   20.80    8.50
  -8  10  -1   13.80    6.10
  -8  10  -1   28.80   10.10
   8  10   1   25.30    6.30
  -8  10  -1   25.20   10.10
  -9 -10  -1    5.70    5.70
  -9 -10  -1    6.60    6.20
   9 -10   1    9.90    7.60
  -9  10  -1   -3.10    5.60
   9  10   1    0.20    6.40
   9  10   1    7.00    3.90
  -9  10  -1   20.60    9.00
  -9  10  -1    6.50    5.40
  10 -10   1   -3.90    5.50
 -10 -10  -1    1.10    5.50
 -10 -10  -1   -4.30    7.10
 -10  10  -1    7.10    6.50
 -10  10  -1    0.80    7.00
  10  10   1   -4.90    2.60
 -10  10  -1   -1.80    6.70
  10  10   1   15.40    9.00
 -10 -11   1   42.60   14.30
 -10 -11   1   51.19   11.50
  10 -11  -1   42.90   12.60
 -10  11   1   50.69   10.90
  10  11  -1   39.80   12.80
  10  11  -1   37.80    4.70
 -10  11   1   52.79   15.20
 -10  11   1   41.60   13.70
  -9 -11   1  221.18   23.40
  -9 -11   1  163.18   17.80
   9 -11  -1  256.07   24.70
  -9  11   1  225.18   23.60
   9  11  -1  197.68   14.20
   9  11  -1  185.18   21.70
  -9  11   1  174.48   22.40
  -9  11   1  201.98   18.20
  -8 -11   1  244.28   23.20
   8 -11  -1  199.18   21.80
  -8 -11   1  213.58   18.90
  -8 -11   1  224.18   22.80
   8  11  -1  222.18   16.20
  -8  11   1  214.58   18.00
  -8  11   1  204.28   22.80
  -8  11   1  221.58   22.00
   8  11  -1  174.78   20.60
   8  11  -1  267.57   23.80
  -7 -11   1   44.10   11.50
  -7 -11   1   44.80   11.40
  -7 -11   1   41.30    8.70
   7 -11  -1   48.70   12.20
  -7  11   1   47.20   11.80
   7  11  -1   36.30   10.40
   7  11  -1   44.80    7.20
  -7  11   1   54.69    8.50
  -7  11   1   45.00   11.70
   7  11  -1   60.99   12.60
  -6 -11   1   -5.60    3.40
  -6 -11   1    3.40    4.00
   6 -11  -1    4.00    2.10
  -6 -11   1   -2.30    4.50
   6 -11  -1   11.40    5.00
  -6  11   1    2.60    4.60
   6  11  -1    3.30    4.80
   6  11  -1    3.00    2.80
  -6  11   1    2.40    4.20
  -6  11   1    1.40    2.90
   6  11  -1    7.00    5.30
  -5 -11   1   78.09   11.40
   5 -11  -1   85.19   11.40
  -5 -11   1   60.49    8.50
   5 -11  -1   65.99    6.50
  -5  11   1   59.29    9.70
   5  11  -1   68.99   10.50
  -5  11   1   77.99   11.30
  -5  11   1   70.19    8.40
   5  11  -1   67.99   10.00
   5  11  -1   55.89    7.80
  -4 -11   1  293.27   23.80
  -4 -11   1  341.17   21.20
   4 -11  -1  351.66   19.50
   4  11  -1  300.97   22.30
   4  11  -1  297.87   20.80
  -4  11   1  338.47   24.80
  -4  11   1  340.27   22.50
  -4  11   1  347.57   20.80
   4  11  -1  336.87   24.10
   3 -11  -1  412.66   22.10
  -3 -11   1  365.16   23.30
  -3 -11   1  321.27   24.80
   3 -11  -1  319.07   20.60
  -3 -11   1  370.26   22.20
   3  11  -1  373.46   23.20
   3  11  -1  386.56   24.00
  -3  11   1  342.17   21.50
  -3  11   1  400.56   23.50
  -3  11   1  395.26   26.00
   3  11  -1  377.86   25.30
  -2 -11   1  245.18   19.10
   2 -11  -1  277.97   17.20
   2 -11  -1  224.18   15.60
  -2 -11   1  248.88   17.20
  -2 -11   1  257.37   16.60
   2  11  -1  232.78   17.00
   2  11  -1  219.18   16.80
   2  11  -1  292.57   17.20
  -2  11   1  250.67   16.40
  -2  11   1  245.18   18.90
  -2  11   1  241.78   16.10
  -2  11   1  294.77   18.10
   2  11  -1  227.08   18.10
  -1 -11   1   66.39    7.70
  -1 -11   1   60.59    8.30
   1 -11  -1   65.99    7.70
  -1 -11   1   53.29    6.80
   1 -11  -1   54.89    6.60
   1 -11  -1   73.69    7.10
   1  11  -1   75.29    7.80
  -1  11   1   68.89    9.00
  -1  11   1   66.09    6.70
   1  11  -1   53.59    7.50
  -1  11   1   57.19    7.10
  -1  11   1   72.79    7.80
   1  11  -1   61.89    8.40
   1  11  -1   59.39    7.20
   0 -11   1    0.10    2.20
   0 -11  -1    0.90    2.30
   0 -11   1    0.90    2.70
   0 -11  -1    5.90    3.20
   0 -11  -1    1.40    3.40
   0 -11   1    8.40    4.20
   0  11   1    0.50    3.60
   0  11  -1    4.40    2.60
   0  11  -1   -1.40    2.70
   0  11  -1    0.00    2.60
   0  11   1    1.00    2.60
   0  11   1    6.80    2.70
   0  11  -1    3.50    2.90
   0  11   1    7.70    3.60
  -1 -11  -1    1.30    2.50
   1 -11   1    0.90    1.90
   1 -11   1   -1.70    2.00
  -1 -11  -1   -1.30    2.00
  -1 -11  -1    3.90    3.80
   1 -11   1   -4.50    2.20
  -1  11  -1   -2.20    3.30
   1  11   1    2.30    3.50
   1  11   1    0.20    2.90
  -1  11  -1    0.20    2.30
  -1  11  -1    5.10    3.20
   1  11   1    2.60    1.90
  -1  11  -1   -0.30    2.20
   1  11   1   -1.10    2.50
  -2 -11  -1  276.27   18.70
  -2 -11  -1  295.07   21.20
   2 -11   1  298.97   18.00
   2 -11   1  242.08   17.20
  -2 -11  -1  278.57   17.80
   2  11   1  306.37   18.50
   2  11   1  286.37   18.10
  -2  11  -1  288.67   20.30
   2  11   1  285.97   20.70
  -2  11  -1  286.37   18.10
  -2  11  -1  277.67   18.90
   2  11   1  244.38   18.30
  -3 -11  -1 1243.38   59.19
  -3 -11  -1 1208.58   56.39
  -3 -11  -1 1019.90   61.59
   3 -11   1 1151.78   56.89
   3 -11   1 1111.89   56.19
  -3  11  -1 1162.28   55.79
  -3  11  -1 1106.19   59.59
  -3  11  -1 1092.39   60.79
   3  11   1 1151.28   61.79
   3  11   1 1102.69   58.59
   3  11   1 1164.18   58.39
  -4 -11  -1  145.69   13.00
   4 -11   1  108.59   12.60
  -4 -11  -1  128.39   11.50
  -4 -11  -1  101.29   12.70
   4 -11   1  105.89    9.70
  -4  11  -1  129.89   13.70
  -4  11  -1  138.59   11.70
   4  11   1  116.19   11.20
   4  11   1  126.79   13.60
   4  11   1  119.49   11.90
  -4  11  -1  126.09   12.80
  -5 -11  -1    9.90    4.80
  -5 -11  -1    7.70    4.70
   5 -11   1    5.60    4.30
  -5 -11  -1    8.80    5.60
   5 -11   1   12.40    3.90
   5  11   1   12.30    5.80
  -5  11  -1   17.10    6.80
  -5  11  -1    0.50    4.10
  -5  11  -1   12.90    4.40
   5  11   1   14.00    5.20
   5  11   1   13.50    5.50
   6 -11   1    8.80    3.50
  -6 -11  -1   10.00    4.80
  -6 -11  -1    0.10    4.50
   6 -11   1    2.80    4.50
  -6 -11  -1   22.20    8.40
   6  11   1    3.50    4.80
  -6  11  -1    9.60    5.50
   6  11   1   11.70    6.50
  -6  11  -1    9.80    5.20
  -6  11  -1   12.20    5.00
   6  11   1    7.10    4.20
   7 -11   1   40.70   10.80
  -7 -11  -1   45.20    9.30
   7 -11   1   37.60    5.10
  -7 -11  -1   33.40   10.00
  -7 -11  -1   12.80    6.70
  -7  11  -1   31.40   10.00
   7  11   1   18.70    8.10
   7  11   1   22.20    6.50
  -7  11  -1   41.10   10.50
  -7  11  -1   35.20    8.10
   7  11   1   41.60   10.20
  -8 -11  -1  156.88   19.10
  -8 -11  -1  176.58   16.80
   8 -11   1  184.18   20.20
   8 -11   1  158.08    9.70
  -8 -11  -1  178.78   19.60
  -8  11  -1  193.28   21.30
  -8  11  -1  167.48   20.50
  -8  11  -1  166.68   16.00
   8  11   1  178.18   14.90
   8  11   1  173.38   20.00
   9 -11   1  146.39   19.10
  -9 -11  -1  149.49   16.80
  -9 -11  -1  157.68   20.20
  -9  11  -1  169.18   21.40
  -9  11  -1  159.68   16.40
  -9  11  -1  164.48   20.30
   9  11   1  123.89   12.50
   9  11   1  158.28   19.70
 -10 -11  -1   32.40   12.90
 -10 -11  -1   16.10    7.80
  10 -11   1   12.90    7.50
 -10  11  -1   22.20   11.20
 -10  11  -1   55.99   15.20
  10  11   1   24.40    5.60
 -10  11  -1   41.70   10.50
  10  11   1   32.10   13.00
  10 -12  -1   39.10   13.20
 -10 -12   1   23.20    8.70
 -10 -12   1    8.30    7.60
  10  12  -1   36.20   12.80
 -10  12   1   42.90   14.40
  10  12  -1   25.40    4.60
 -10  12   1   36.90   10.00
  -9 -12   1   -1.70    4.80
  -9 -12   1    0.30    6.60
   9 -12  -1    0.90    4.80
   9  12  -1   -7.10    4.30
   9  12  -1    0.10    3.00
  -9  12   1    3.60    6.60
  -9  12   1    1.80    3.90
  -9  12   1   -0.20    6.00
  -8 -12   1   69.99   15.50
  -8 -12   1   62.09   13.90
   8 -12  -1   68.89   15.20
  -8 -12   1   84.09   14.00
  -8  12   1   58.89   15.00
   8  12  -1   64.39    8.50
   8  12  -1   86.49   16.60
  -8  12   1   57.89   10.90
  -8  12   1   67.29   14.20
   8  12  -1   72.69   14.70
  -7 -12   1  426.26   31.90
  -7 -12   1  482.55   33.90
   7 -12  -1  413.66   32.30
  -7 -12   1  430.26   28.20
   7  12  -1  371.86   25.50
  -7  12   1  453.85   32.10
   7  12  -1  385.26   31.40
  -7  12   1  405.16   32.80
   7  12  -1  436.66   31.70
  -7  12   1  412.96   27.00
  -6 -12   1  398.66   30.90
  -6 -12   1  385.06   29.30
   6 -12  -1  418.06   31.40
  -6 -12   1  421.56   27.00
   6 -12  -1  416.96   22.10
   6  12  -1  371.06   29.60
   6  12  -1  444.76   30.40
  -6  12   1  447.76   32.60
  -6  12   1  458.35   30.70
   6  12  -1  415.26   26.10
  -6  12   1  413.36   26.20
  -5 -12   1  423.76   26.80
  -5 -12   1  462.35   31.50
   5 -12  -1  386.06   29.90
   5 -12  -1  426.76   23.50
   5  12  -1  425.76   30.20
   5  12  -1  469.05   27.00
   5  12  -1  468.25   30.00
  -5  12   1  416.16   28.70
  -5  12   1  407.86   25.70
  -5  12   1  400.26   30.40
  -4 -12   1   96.79   12.40
  -4 -12   1  100.69   10.50
   4 -12  -1   97.39    8.70
   4  12  -1  118.19   12.80
   4  12  -1   80.39   10.40
  -4  12   1   96.39   10.80
   4  12  -1   91.79    9.90
  -4  12   1   83.69   11.70
  -4  12   1  108.49   10.10
  -3 -12   1    3.10    3.50
  -3 -12   1   -0.70    3.50
  -3 -12   1   -3.40    2.40
   3 -12  -1    2.50    2.30
   3 -12  -1    3.90    2.90
   3  12  -1    2.90    3.30
   3  12  -1    5.40    4.30
  -3  12   1    0.00    2.80
  -3  12   1    2.20    3.00
  -3  12   1    3.60    4.10
   3  12  -1    3.90    2.80
   2 -12  -1  333.87   21.20
  -2 -12   1  381.06   25.50
  -2 -12   1  360.66   22.00
   2 -12  -1  354.36   22.50
  -2 -12   1  347.87   22.60
   2  12  -1  372.16   23.10
  -2  12   1  355.66   21.70
  -2  12   1  366.86   25.10
   2  12  -1  379.76   22.40
   2  12  -1  351.46   22.90
  -2  12   1  378.36   22.00
   2  12  -1  349.77   24.40
   1 -12  -1  487.85   28.40
  -1 -12   1  424.46   26.90
  -1 -12   1  477.65   29.50
  -1 -12   1  508.25   26.70
   1 -12  -1  448.66   26.30
  -1  12   1  420.76   27.00
  -1  12   1  465.35   26.00
   1  12  -1  454.35   27.70
  -1  12   1  497.45   26.80
   1  12  -1  464.85   29.30
   1  12  -1  494.85   27.00
   1  12  -1  429.96   26.90
  -1  12   1  469.35   29.90
   0 -12  -1 1228.38   65.49
   0 -12  -1 1238.78   59.49
   0 -12   1 1311.47   60.19
   0 -12   1 1209.38   61.99
   0 -12  -1 1189.58   61.69
   0 -12   1 1282.07   65.69
   0  12  -1 1248.48   65.39
   0  12   1 1261.67   62.99
   0  12  -1 1217.38   62.69
   0  12   1 1214.88   65.79
   0  12   1 1273.87   60.69
   0  12  -1 1265.67   60.39
   0  12  -1 1218.28   62.79
   0  12   1 1266.17   61.49
   1 -12   1 1089.19   51.89
  -1 -12  -1 1032.10   53.79
  -1 -12  -1 1002.00   57.39
   1 -12   1 1107.39   55.99
   1 -12   1  983.90   53.09
  -1 -12  -1 1079.39   52.19
  -1  12  -1 1021.40   56.59
  -1  12  -1 1085.29   52.59
   1  12   1 1102.59   55.09
   1  12   1 1102.29   52.69
   1  12   1  988.40   56.99
  -1  12  -1 1097.79   54.79
  -1  12  -1 1013.90   54.49
   1  12   1 1101.29   53.59
   2 -12   1    8.90    3.70
  -2 -12  -1    4.50    3.60
  -2 -12  -1    7.50    4.20
  -2 -12  -1    4.90    4.60
   2 -12   1    7.00    3.60
   2  12   1   11.60    4.10
  -2  12  -1    6.40    3.70
   2  12   1   12.90    4.80
  -2  12  -1    8.20    3.90
  -2  12  -1    8.70    4.30
   2  12   1    4.90    4.10
   2  12   1   10.20    3.70
  -2  12  -1   15.50    6.10
   3 -12   1    4.40    3.00
  -3 -12  -1    4.50    4.40
  -3 -12  -1   18.20    6.10
   3 -12   1    5.60    2.90
  -3 -12  -1    6.10    3.50
   3  12   1    8.60    4.90
   3  12   1    3.80    2.80
  -3  12  -1    1.10    3.30
   3  12   1    9.10    4.10
  -3  12  -1    4.60    4.20
  -3  12  -1    9.40    4.10
  -4 -12  -1  103.09   10.30
   4 -12   1   85.49    8.40
  -4 -12  -1   82.79   10.10
  -4 -12  -1   93.89   12.30
   4  12   1   64.89   10.40
   4  12   1   60.69    8.90
  -4  12  -1   67.59   10.00
  -4  12  -1   77.39    9.50
  -4  12  -1   70.69   11.00
   4  12   1   82.09    9.70
  -5 -12  -1  802.22   45.20
  -5 -12  -1  716.13   46.80
   5 -12   1  756.12   46.40
  -5 -12  -1  821.22   42.60
   5 -12   1  758.62   39.70
  -5  12  -1  770.02   41.50
   5  12   1  783.82   44.80
  -5  12  -1  759.32   47.10
   5  12   1  695.93   46.00
   5  12   1  760.12   42.40
  -5  12  -1  732.83   45.40
   6 -12   1  479.85   33.10
  -6 -12  -1  400.36   30.00
  -6 -12  -1  383.96   27.40
   6 -12   1  435.16   24.90
  -6 -12  -1  520.65   34.10
   6  12   1  427.86   27.50
  -6  12  -1  481.95   32.70
  -6  12  -1  413.36   31.80
   6  12   1  387.96   31.00
  -6  12  -1  434.46   27.80
   6  12   1  462.85   30.80
   7 -12   1  284.87   26.10
  -7 -12  -1  331.47   26.30
  -7 -12  -1  286.37   22.70
   7 -12   1  276.07   17.80
  -7 -12  -1  331.37   27.50
   7  12   1  245.28   25.00
   7  12   1  312.07   22.00
  -7  12  -1  327.47   28.10
   7  12   1  313.97   25.60
  -7  12  -1  330.37   27.20
  -7  12  -1  358.76   23.90
  -8 -12  -1   30.30    9.10
   8 -12   1   27.40    3.70
   8 -12   1   39.70   11.60
  -8 -12  -1   39.40   11.40
  -8 -12  -1   24.00    9.80
   8  12   1   27.70    9.70
  -8  12  -1   52.19   14.10
   8  12   1   30.60    7.30
  -8  12  -1   23.60   10.10
  -8  12  -1   18.60    6.90
  -9 -12  -1   13.60    8.30
  -9 -12  -1   11.00    6.70
   9 -12   1   12.00    9.00
   9  12   1   15.50    9.30
  -9  12  -1   38.10   12.70
   9  12   1   11.60    5.30
  -9  12  -1   13.60    7.00
  -9  12  -1   29.60   11.90
 -10 -12  -1   22.20    9.00
  10 -12   1   17.30    9.40
 -10 -12  -1   40.40   13.40
 -10  12  -1   24.70    8.80
 -10  12  -1   32.50   12.40
  10  12   1   11.00    9.80
  10  12   1   19.80    5.60
 -10  12  -1   -0.10    6.60
 -10 -13   1   15.70    6.80
  10 -13  -1   -0.60    6.40
 -10 -13   1    8.20    7.70
  10  13  -1    1.80    2.50
 -10  13   1   -4.10    8.70
  10  13  -1   -3.80    6.30
 -10  13   1   -0.30    5.30
  -9 -13   1    1.30    5.80
   9 -13  -1    4.60    6.40
  -9 -13   1    6.40    5.80
  -9 -13   1    5.30    6.20
   9  13  -1   -0.60    6.20
   9  13  -1   -0.10    3.10
  -9  13   1    5.00    4.90
   9  13  -1   -6.10    4.40
  -9  13   1    1.20    6.90
  -8 -13   1    8.10    5.60
  -8 -13   1   14.00    9.00
  -8 -13   1    8.70    7.30
   8 -13  -1   13.30    8.10
   8  13  -1   24.80    9.30
  -8  13   1   10.50    5.50
   8  13  -1    6.30    4.50
  -8  13   1   10.20    6.20
   8  13  -1   17.80    8.60
   7 -13  -1   -0.20    1.20
  -7 -13   1    2.70    5.20
  -7 -13   1   -4.50    4.60
  -7 -13   1    4.60    5.00
   7 -13  -1   -1.60    5.00
   7  13  -1    1.00    3.50
   7  13  -1   -0.60    4.80
  -7  13   1   -1.10    3.60
   7  13  -1   -1.40    4.90
  -7  13   1   10.70    8.30
  -7  13   1   -7.20    4.20
  -6 -13   1   26.50    7.00
   6 -13  -1   37.80    4.90
  -6 -13   1   34.60    9.20
  -6 -13   1   18.50    8.50
   6 -13  -1   28.30    9.80
   6  13  -1   34.20    7.70
  -6  13   1   40.60   10.30
  -6  13   1   23.30    9.50
   6  13  -1   44.40   10.40
  -6  13   1   35.60    7.80
   6  13  -1   34.60    9.80
  -5 -13   1    4.10    5.60
  -5 -13   1    8.60    4.70
   5 -13  -1   11.50    4.00
   5  13  -1   11.70    4.80
   5  13  -1    9.00    6.00
  -5  13   1   16.00    7.10
   5  13  -1   11.70    6.70
  -5  13   1   14.80    6.10
  -5  13   1   16.10    5.10
  -4 -13   1  138.09   15.10
  -4 -13   1  152.78   13.00
   4 -13  -1  116.89   10.20
   4  13  -1  117.89   12.70
   4  13  -1  130.59   14.30
  -4  13   1  133.59   15.00
  -4  13   1  117.19   11.70
  -4  13   1  127.19   12.70
   4  13  -1  134.19   12.50
   3 -13  -1    1.70    2.80
   3 -13  -1    2.00    3.10
  -3 -13   1    3.30    3.50
  -3 -13   1   -1.20    3.30
   3  13  -1   -0.10    2.70
   3  13  -1    1.00    2.70
  -3  13   1   -2.70    2.70
   3  13  -1    0.00    3.60
  -3  13   1    2.80    3.20
  -3  13   1    1.00    3.70
   2 -13  -1   95.09    9.50
  -2 -13   1   66.69    8.80
  -2 -13   1   86.59   11.10
  -2 -13   1   96.89    9.90
   2 -13  -1   80.59    8.40
   2  13  -1   77.79    9.00
  -2  13   1   90.79   11.30
  -2  13   1   77.39    9.00
  -2  13   1   92.09    9.10
   2  13  -1   95.09   11.10
   2  13  -1   82.99    9.80
  -1 -13   1   50.09    9.50
  -1 -13   1   48.20    8.50
  -1 -13   1   51.29    7.10
   1 -13  -1   34.80    7.00
   1 -13  -1   43.10    8.10
   1  13  -1   41.20    8.60
  -1  13   1   51.09    7.00
  -1  13   1   44.40    6.00
  -1  13   1   44.00    6.90
   1  13  -1   44.20    6.90
   1  13  -1   49.60    7.20
  -1  13   1   45.30    9.50
   1  13  -1   35.70    7.10
   0 -13   1    1.90    2.80
   0 -13  -1   -4.00    1.90
   0 -13   1    1.30    3.20
   0 -13   1    1.80    3.00
   0 -13  -1    0.10    2.30
   0 -13  -1    2.30    3.60
   0  13  -1    1.30    3.70
   0  13  -1    4.10    3.00
   0  13  -1    0.50    3.10
   0  13  -1   -1.30    2.80
   0  13   1    1.90    2.30
   0  13   1    9.30    4.80
   0  13   1    1.30    3.00
   0  13   1   -2.20    2.60
  -1 -13  -1    3.30    2.90
  -1 -13  -1    2.80    3.80
   1 -13   1   -0.20    2.80
  -1 -13  -1    0.80    3.00
   1 -13   1    3.10    2.90
  -1  13  -1    0.40    2.70
   1  13   1   -1.10    3.10
   1  13   1    1.20    3.50
  -1  13  -1    2.80    3.50
  -1  13  -1    2.60    2.90
   1  13   1    1.80    3.40
  -1  13  -1    4.20    3.70
   1  13   1    3.60    2.70
  -2 -13  -1  165.28   12.70
  -2 -13  -1  141.79   12.60
  -2 -13  -1  139.39   14.40
   2 -13   1  120.99   11.30
   2 -13   1  136.89   11.70
   2  13   1  138.39   13.00
  -2  13  -1  143.09   12.10
   2  13   1  119.69   11.10
   2  13   1  147.89   14.60
   2  13   1  144.79   12.60
  -2  13  -1  120.49   11.80
  -2  13  -1  140.99   13.90
  -3 -13  -1    1.20    3.20
   3 -13   1    2.70    3.00
  -3 -13  -1    7.40    5.30
  -3 -13  -1    0.20    3.50
   3  13   1    0.10    4.20
   3  13   1    6.50    4.20
  -3  13  -1    3.40    3.40
  -3  13  -1    5.40    4.00
  -3  13  -1    1.00    3.90
   3  13   1    1.30    3.10
   4 -13   1   57.59    7.60
  -4 -13  -1   67.49    9.60
  -4 -13  -1   64.39   11.00
  -4 -13  -1   73.39    9.30
  -4  13  -1   67.69   11.00
  -4  13  -1   67.09    8.80
  -4  13  -1   51.99   10.60
   4  13   1   51.09    8.40
   4  13   1   75.99   11.10
   4  13   1   65.19    9.20
  -5 -13  -1   28.90    7.40
  -5 -13  -1   26.90    9.20
   5 -13   1   25.20    5.50
  -5 -13  -1   33.80    8.40
   5  13   1   33.40    9.70
  -5  13  -1   38.50    9.80
   5  13   1   31.30    7.80
  -5  13  -1   18.70    7.50
   5  13   1   26.20    6.70
  -5  13  -1   28.30    7.00
   6 -13   1   49.10    6.70
  -6 -13  -1   38.90    9.00
   6 -13   1   31.40    9.80
  -6 -13  -1   40.60   10.20
  -6 -13  -1   54.29   12.60
  -6  13  -1   20.50    8.70
  -6  13  -1   66.39   13.30
   6  13   1   65.59   10.00
  -6  13  -1   36.00    8.50
   6  13   1   42.50    9.00
   6  13   1   41.20   11.20
  -7 -13  -1   18.60    7.90
   7 -13   1   11.40    7.40
   7 -13   1   15.20    4.40
  -7 -13  -1   13.60    6.10
  -7 -13  -1   14.00    7.20
   7  13   1    7.40    6.50
  -7  13  -1   17.60    7.80
   7  13   1   13.70    5.40
   7  13   1   12.50    8.10
  -7  13  -1   26.70    9.90
  -7  13  -1   12.20    6.30
  -8 -13  -1   -0.80    4.50
   8 -13   1   -3.20    4.00
  -8 -13  -1    5.50    5.90
  -8 -13  -1   -1.10    5.20
   8 -13   1    3.00    2.00
  -8  13  -1   -2.70    6.50
   8  13   1   -1.00    4.70
   8  13   1   -0.20    3.40
  -8  13  -1    5.40    6.20
  -8  13  -1   -2.70    3.30
  -9 -13  -1    6.50    7.80
   9 -13   1   21.80   10.50
  -9 -13  -1    0.30    5.30
  -9  13  -1   -4.40    7.20
  -9  13  -1   -1.40    6.00
   9  13   1   12.20    8.40
   9  13   1   -3.60    3.90
  -9  13  -1   -1.20    4.80
 -10 -13  -1    1.10    5.20
 -10 -13  -1   -7.90    6.00
 -10  13  -1   16.30   10.90
 -10 -14   1   71.89   17.40
 -10 -14   1   44.20   11.50
  10  14  -1   47.30    6.60
  -9 -14   1    3.10    7.30
  -9 -14   1    7.30    6.00
   9 -14  -1   -4.30    5.10
  -9 -14   1    3.30    7.90
   9  14  -1    3.40    6.50
  -9  14   1    0.20    5.10
  -9  14   1    9.50    9.00
   9  14  -1   -1.50    6.20
   9  14  -1    5.90    4.40
  -8 -14   1    1.80    5.20
  -8 -14   1   13.60    8.00
  -8 -14   1    2.50    6.30
   8 -14  -1   17.80    8.30
  -8  14   1    1.60    7.20
  -8  14   1   10.80    5.70
   8  14  -1   10.50    7.80
   8  14  -1    1.60    3.50
   8  14  -1    8.10    7.10
  -7 -14   1  157.28   16.20
  -7 -14   1  172.38   19.90
   7 -14  -1  156.88    9.10
  -7 -14   1  169.98   18.50
   7 -14  -1  164.28   19.30
   7  14  -1  163.08   14.60
   7  14  -1  133.39   17.70
  -7  14   1  144.49   14.90
   7  14  -1  189.38   19.20
  -7  14   1  146.09   19.20
  -6 -14   1  477.15   33.20
  -6 -14   1  499.85   30.70
   6 -14  -1  427.56   24.80
  -6 -14   1  500.65   36.00
  -6  14   1  464.45   35.50
   6  14  -1  445.56   29.30
  -6  14   1  504.15   30.30
   6  14  -1  451.65   32.50
   6  14  -1  472.05   34.30
  -5 -14   1  508.45   32.00
  -5 -14   1  556.44   37.80
   5 -14  -1  533.45   29.10
   5  14  -1  503.05   35.80
  -5  14   1  503.15   36.70
   5  14  -1  532.35   32.60
  -5  14   1  506.55   31.10
   5  14  -1  571.44   35.30
   4 -14  -1  118.29   10.40
  -4 -14   1  123.39   14.80
  -4 -14   1  131.19   12.80
   4  14  -1  123.69   13.00
  -4  14   1  108.49   14.10
   4  14  -1  120.59   12.40
  -4  14   1  108.69   11.30
   4  14  -1  120.99   14.20
   3 -14  -1   14.30    4.50
  -3 -14   1   19.20    7.40
  -3 -14   1   40.40    7.80
   3 -14  -1   25.70    5.70
   3  14  -1   26.20    7.00
   3  14  -1   16.30    5.50
   3  14  -1   22.10    7.30
  -3  14   1   10.50    4.70
  -3  14   1   29.00    8.20
   2 -14  -1  171.48   13.90
  -2 -14   1  221.58   15.80
   2 -14  -1  209.78   15.50
  -2 -14   1  172.98   15.30
  -2 -14   1  167.88   16.70
  -2  14   1  217.48   18.30
   2  14  -1  184.38   15.60
  -2  14   1  192.58   14.80
  -2  14   1  172.48   14.10
   2  14  -1  183.58   16.80
   2  14  -1  176.08   14.80
   1 -14  -1 1106.59   58.29
  -1 -14   1 1180.68   57.49
  -1 -14   1 1190.58   63.69
  -1 -14   1 1104.39   59.19
   1 -14  -1 1150.68   61.69
   1  14  -1 1178.08   60.39
  -1  14   1 1168.08   58.19
  -1  14   1 1134.59   57.49
  -1  14   1 1133.09   63.19
   1  14  -1 1088.99   62.29
   1  14  -1 1167.88   59.79
   1  14  -1 1219.08   58.29
   0 -14   1 1168.08   61.69
   0 -14   1 1183.28   65.09
   0 -14  -1 1266.57   65.99
   0 -14  -1 1176.78   61.59
   0  14   1 1243.88   63.29
   0  14   1 1200.58   60.89
   0  14  -1 1243.48   65.79
   0  14  -1 1204.28   62.39
   0  14  -1 1253.77   60.49
   0  14   1 1162.58   65.79
   0  14  -1 1237.88   62.99
   0  14   1 1253.47   60.69
  -1 -14  -1  454.75   26.80
   1 -14   1  468.55   28.50
  -1 -14  -1  426.66   27.20
   1 -14   1  408.06   26.70
  -1 -14  -1  468.15   30.60
  -1  14  -1  469.95   30.40
  -1  14  -1  450.15   28.20
  -1  14  -1  462.75   27.10
  -1  14  -1  453.65   27.60
   1  14   1  430.76   28.20
   1  14   1  439.36   26.80
   1  14   1  451.85   26.30
   1  14   1  467.35   30.80
   2 -14   1   71.89    8.60
   2 -14   1   53.69    7.90
  -2 -14  -1   73.89    9.30
  -2 -14  -1   68.99   10.80
  -2 -14  -1   81.29    9.70
  -2  14  -1   69.39    9.00
  -2  14  -1   79.19   10.90
   2  14   1   56.39    7.80
   2  14   1   65.19   10.20
  -2  14  -1   85.99    9.30
   2  14   1   63.59    9.00
  -3 -14  -1   41.50    9.90
  -3 -14  -1   32.70    8.10
   3 -14   1   30.50    6.50
  -3 -14  -1   28.70    7.00
  -3  14  -1   29.00    7.40
   3  14   1   39.20    7.80
  -3  14  -1   37.50    8.30
  -3  14  -1   27.30    8.10
   3  14   1   41.10   10.00
   3  14   1   23.20    6.60
  -4 -14  -1  306.67   20.20
   4 -14   1  241.48   17.50
  -4 -14  -1  253.07   22.50
  -4  14  -1  254.17   22.20
   4  14   1  243.68   21.80
  -4  14  -1  278.77   21.30
  -4  14  -1  258.27   19.20
   4  14   1  260.67   19.80
   4  14   1  216.98   18.60
  -5 -14  -1  392.46   27.40
   5 -14   1  331.87   22.70
  -5 -14  -1  361.46   29.50
  -5 -14  -1  388.86   26.00
   5  14   1  390.16   26.10
  -5  14  -1  370.66   29.20
   5  14   1  379.16   29.40
   5  14   1  411.36   27.30
  -5  14  -1  399.16   28.60
  -5  14  -1  355.26   24.90
  -6 -14  -1  486.45   34.50
  -6 -14  -1  515.35   37.80
   6 -14   1  506.15   29.00
  -6 -14  -1  567.24   33.60
  -6  14  -1  536.35   36.60
   6  14   1  483.55   32.10
   6  14   1  523.15   34.90
   6  14   1  463.35   36.20
  -6  14  -1  540.15   38.40
  -6  14  -1  530.55   32.70
   7 -14   1  143.19   18.10
  -7 -14  -1  145.09   16.20
  -7 -14  -1  128.69   16.30
   7 -14   1  156.48   11.70
  -7 -14  -1  148.79   18.80
   7  14   1  130.09   17.30
  -7  14  -1  183.58   19.60
  -7  14  -1  167.88   20.20
   7  14   1  157.78   17.40
   7  14   1  150.18   14.80
  -7  14  -1  139.69   15.20
  -8 -14  -1   -8.20    4.10
   8 -14   1    2.10    1.90
  -8 -14  -1   -2.20    5.30
   8 -14   1    1.20    6.00
  -8 -14  -1   -4.40    4.10
  -8  14  -1    4.40    8.00
  -8  14  -1   -3.60    3.90
  -8  14  -1   -6.60    5.50
   8  14   1   -1.40    3.20
   8  14   1   -2.10    3.90
  -9 -14  -1    8.20    7.70
   9 -14   1   -3.50    6.20
  -9 -14  -1   18.60    7.80
  -9  14  -1   26.10   11.50
  -9  14  -1   14.70    7.50
   9  14   1   12.20    5.90
   9  14   1   22.80   10.60
 -10 -14  -1   18.80   10.30
 -10 -14  -1   23.70    8.90
  -9 -15   1  170.18   21.10
   9 -15  -1  152.78   20.60
  -9 -15   1  162.68   21.00
  -9 -15   1  155.58   18.10
   9  15  -1  141.79   13.80
   9  15  -1  131.99   18.80
  -9  15   1  139.49   16.40
  -9  15   1  157.18   22.20
   9  15  -1  136.69   19.90
  -8 -15   1  180.68   18.90
   8 -15  -1  221.98   23.90
  -8 -15   1  242.18   24.40
  -8 -15   1  236.18   23.60
  -8  15   1  188.68   18.70
   8  15  -1  197.18   17.20
   8  15  -1  211.68   22.40
   8  15  -1  175.58   22.00
  -8  15   1  189.08   23.20
  -7 -15   1   19.00    8.50
  -7 -15   1   16.00    6.70
   7 -15  -1   19.50    3.20
  -7 -15   1    7.20    7.80
  -7  15   1   22.00    9.60
   7  15  -1    9.30    5.90
   7  15  -1   12.20    5.20
  -7  15   1   10.30    5.90
   7  15  -1   11.10    7.70
  -6 -15   1   -3.20    4.10
  -6 -15   1   11.90    6.60
   6 -15  -1    4.20    2.90
  -6 -15   1   10.60    5.30
  -6  15   1   -0.20    3.80
  -6  15   1    5.10    6.10
   6  15  -1    8.80    6.10
   6  15  -1    3.50    5.60
   6  15  -1    3.70    4.90
  -5 -15   1  185.18   19.90
  -5 -15   1  177.28   16.60
   5 -15  -1  198.98   14.30
  -5  15   1  217.08   21.20
   5  15  -1  206.98   18.50
   5  15  -1  200.48   17.20
  -5  15   1  193.18   16.70
   5  15  -1  170.88   18.50
  -4 -15   1  287.67   24.60
  -4 -15   1  271.07   20.60
   4 -15  -1  278.77   18.60
  -4  15   1  245.68   19.50
   4  15  -1  291.67   21.50
   4  15  -1  315.57   24.40
   4  15  -1  279.87   21.50
  -4  15   1  281.17   24.00
  -3 -15   1  150.08   16.70
   3 -15  -1  192.48   14.10
  -3 -15   1  197.28   15.70
   3  15  -1  142.39   15.70
  -3  15   1  156.38   17.00
  -3  15   1  171.18   14.60
   3  15  -1  156.78   15.10
   3  15  -1  143.99   14.20
  -2 -15   1  289.77   19.60
  -2 -15   1  251.27   22.00
  -2 -15   1  235.28   19.40
   2 -15  -1  262.57   19.70
   2 -15  -1  269.07   18.80
   2  15  -1  273.37   19.60
   2  15  -1  272.07   20.40
   2  15  -1  263.57   21.70
  -2  15   1  302.87   23.10
  -2  15   1  276.57   19.30
  -1 -15   1    3.20    3.60
   1 -15  -1    2.30    3.60
  -1 -15   1    3.30    4.40
   1 -15  -1    1.60    3.00
   1  15  -1    2.70    3.70
   1  15  -1    2.40    4.00
  -1  15   1    0.10    2.90
  -1  15   1    6.50    4.90
   1  15  -1    2.20    3.10
   1  15  -1    1.90    3.70
   0 -15  -1    4.30    4.40
   0 -15   1   -1.60    2.90
   0 -15   1   -0.10    3.50
   0 -15  -1    3.20    3.10
   0  15   1    6.90    3.90
   0  15   1    1.50    3.60
   0  15   1    0.60    4.10
   0  15  -1   -1.30    3.90
   0  15  -1    1.40    3.30
   0  15  -1    3.10    3.20
   0  15  -1    1.10    3.60
  -1 -15  -1  280.17   20.00
   1 -15   1  245.68   19.00
   1 -15   1  295.07   21.00
  -1 -15  -1  244.38   21.40
  -1  15  -1  290.47   22.50
   1  15   1  273.67   22.70
   1  15   1  293.57   20.10
  -1  15  -1  291.07   20.00
  -1  15  -1  279.17   19.50
   1  15   1  281.37   21.00
   2 -15   1  108.19   10.70
   2 -15   1   97.29   10.60
  -2 -15  -1   97.69   12.90
  -2 -15  -1   91.39   10.80
   2  15   1  101.09   10.20
  -2  15  -1  103.29   11.10
   2  15   1   85.49   12.10
  -2  15  -1   96.69   10.70
   2  15   1  110.69   12.10
  -2  15  -1   93.39   12.90
  -3 -15  -1  152.08   13.40
  -3 -15  -1  115.19   14.60
   3 -15   1  108.49   11.20
  -3  15  -1  107.59   11.70
   3  15   1  100.09   12.20
  -3  15  -1  109.79   13.60
   3  15   1  115.39   14.10
  -3  15  -1  122.49   12.60
   3  15   1  109.49   11.40
  -4 -15  -1  201.68   20.40
   4 -15   1  201.48   15.80
  -4 -15  -1  212.98   17.30
  -4  15  -1  192.98   18.10
  -4  15  -1  205.48   17.20
   4  15   1  227.98   18.40
   4  15   1  213.18   20.30
   4  15   1  215.08   17.80
  -4  15  -1  216.88   20.40
  -5 -15  -1  301.17   22.50
   5 -15   1  266.07   19.60
  -5 -15  -1  308.17   23.70
  -5 -15  -1  319.47   27.00
  -5  15  -1  293.37   22.00
   5  15   1  259.77   24.70
   5  15   1  337.37   24.20
   5  15   1  318.17   23.30
  -5  15  -1  321.97   25.20
  -5  15  -1  320.87   26.80
  -6 -15  -1    1.80    4.70
  -6 -15  -1    4.60    4.90
  -6 -15  -1   13.80    6.00
   6 -15   1    6.40    4.00
  -6  15  -1   17.50    8.20
   6  15   1    3.40    5.40
   6  15   1   10.80    5.50
   6  15   1    0.20    4.40
  -6  15  -1    7.00    5.10
  -7 -15  -1    1.50    5.40
   7 -15   1    3.40    3.10
  -7 -15  -1   -2.60    4.90
  -7 -15  -1    3.80    7.50
   7  15   1    6.50    5.90
   7  15   1    6.00    4.60
  -7  15  -1   16.50    6.10
  -7  15  -1    2.50    7.30
   7  15   1    2.50    5.30
  -8 -15  -1  193.08   22.20
   8 -15   1  176.98   20.70
  -8 -15  -1  167.78   17.90
  -8 -15  -1  144.99   18.90
   8 -15   1  135.19    9.50
   8  15   1  133.09   14.70
  -8  15  -1  147.39   16.70
  -8  15  -1  187.28   22.30
   8  15   1  163.98   20.30
   9 -15   1  142.89   20.50
  -9 -15  -1  195.08   22.30
  -9 -15  -1  178.18   22.40
  -9 -15  -1  169.08   19.40
  -9  15  -1  154.18   17.80
  -9  15  -1  186.08   23.90
   9  15   1  148.79   15.80
   9  15   1  165.88   22.90
  -9 -16   1   63.59   17.20
  -9 -16   1   99.99   19.50
  -9 -16   1   69.09   14.00
  -9  16   1   54.79   15.50
   9  16  -1   64.59   16.90
  -9  16   1   63.39   13.10
   9  16  -1   76.49   10.40
   9  16  -1   67.49   15.50
  -8 -16   1   -0.20    6.30
  -8 -16   1    2.70    7.00
  -8 -16   1    0.90    5.30
   8  16  -1    7.80    5.50
   8  16  -1    2.90    5.80
  -8  16   1   21.10   11.00
   8  16  -1    5.60    7.10
  -8  16   1    9.20    6.70
  -7 -16   1    0.20    6.50
   7 -16  -1    3.90    2.30
  -7 -16   1   -0.10    5.50
  -7 -16   1    9.10    7.10
   7  16  -1    8.20    5.10
  -7  16   1    0.80    6.90
   7  16  -1    3.90    5.20
  -7  16   1    6.10    4.60
   7  16  -1    4.80    6.30
   6 -16  -1   -2.10    2.30
  -6 -16   1   -1.50    4.20
  -6 -16   1   -2.20    5.40
  -6 -16   1    5.60    6.60
   6  16  -1   -6.00    4.20
   6  16  -1   -2.40    3.60
  -6  16   1    6.10    6.30
  -6  16   1   -2.50    4.30
   6  16  -1    5.20    5.60
   5 -16  -1  118.39   10.90
  -5 -16   1  136.69   14.20
  -5 -16   1  102.79   15.40
   5  16  -1  131.29   14.00
   5  16  -1  137.19   14.90
  -5  16   1  125.29   13.50
   5  16  -1  127.89   16.20
  -5  16   1  139.39   18.00
  -4 -16   1   -4.50    3.30
  -4 -16   1   -4.30    4.20
   4 -16  -1   -2.80    2.70
  -4  16   1   -3.30    2.70
  -4  16   1   -2.60    3.80
   4  16  -1    1.50    3.90
   4  16  -1   -3.30    3.80
   4  16  -1   -0.40    4.00
   3 -16  -1   90.29   10.20
  -3 -16   1   83.19   12.80
  -3 -16   1  131.79   12.60
  -3  16   1  100.19   13.60
  -3  16   1   82.49   10.50
   3  16  -1  113.89   12.80
   3  16  -1  114.59   13.90
   3  16  -1   98.49   11.50
  -2 -16   1    9.50    6.00
   2 -16  -1    6.10    4.60
  -2 -16   1   14.20    6.00
   2 -16  -1    9.30    4.60
   2  16  -1   12.00    5.90
   2  16  -1   10.70    5.10
   2  16  -1    6.70    5.00
  -2  16   1    6.60    4.60
  -2  16   1   20.10    7.50
   1 -16  -1   39.50    8.60
  -1 -16   1   21.00    6.60
   1 -16  -1   39.70    9.10
  -1 -16   1   33.00    8.80
  -1  16   1   31.80    9.30
  -1  16   1   28.10    7.00
   1  16  -1   34.40    7.40
   1  16  -1   23.30    7.20
   1  16  -1   21.10    7.70
   0 -16   1  167.28   15.00
   0 -16  -1  161.78   16.20
   0 -16  -1  146.19   14.20
   0 -16   1  183.28   16.70
   0  16  -1  182.78   16.30
   0  16  -1  164.18   16.80
   0  16   1  186.98   17.90
   0  16  -1  152.48   13.80
   0  16   1  191.88   15.70
   0  16  -1  189.08   15.70
  -1 -16  -1    3.60    3.90
   1 -16   1    4.50    3.90
  -1 -16  -1   17.00    7.00
   1 -16   1    0.60    3.80
   1  16   1    1.10    4.10
   1  16   1    4.90    4.30
   1  16   1    0.70    4.50
  -1  16  -1    3.80    4.50
  -1  16  -1    2.80    4.00
  -2 -16  -1   13.50    5.90
   2 -16   1   13.90    5.50
   2 -16   1   13.70    5.50
  -2 -16  -1    9.90    6.20
   2  16   1    8.10    4.90
  -2  16  -1    1.10    3.70
  -2  16  -1   16.00    6.50
   2  16   1   18.60    7.10
  -3 -16  -1   10.30    6.60
   3 -16   1   16.80    5.40
  -3  16  -1    3.90    3.70
  -3  16  -1    8.50    5.50
   3  16   1    7.00    5.10
   3  16   1    9.10    5.70
  -4 -16  -1    6.00    5.50
   4 -16   1   -0.40    3.20
   4  16   1   -2.90    3.50
  -4  16  -1    3.10    4.30
  -4  16  -1    0.90    3.70
   4  16   1   -2.20    3.50
  -5 -16  -1   10.00    6.90
  -5 -16  -1    3.60    4.50
   5 -16   1    2.80    3.50
  -5 -16  -1   14.70    6.50
   5  16   1    7.50    5.80
   5  16   1    7.40    6.60
  -5  16  -1    0.10    5.30
  -5  16  -1    2.40    4.60
  -6 -16  -1    4.30    5.60
   6 -16   1    4.40    3.50
  -6 -16  -1    0.60    4.90
  -6 -16  -1    2.90    6.00
  -6  16  -1    3.30    4.50
   6  16   1    0.40    3.70
   6  16   1   -3.80    5.00
  -6  16  -1    4.90    6.80
  -7 -16  -1    7.10    6.40
   7 -16   1    2.40    3.20
  -7 -16  -1   10.90    7.40
  -7 -16  -1    7.70    6.00
  -7  16  -1   -2.70    5.40
  -7  16  -1   12.10    5.90
   7  16   1    2.50    4.20
   7  16   1    2.00    5.50
   8 -16   1    5.10    2.60
  -8 -16  -1    9.90    7.90
  -8 -16  -1   -3.10    5.40
  -8  16  -1  -10.60    5.90
  -8  16  -1   -2.40    5.30
   8  16   1    2.10    6.00
   8  16   1    6.40    5.40
  -9 -16  -1    2.30    8.30
  -9 -16  -1   15.00    8.60
  -9  16  -1   15.50    8.20
  -9  16  -1   25.30   11.30
   9  16   1   -4.80    7.60
  -9 -17   1   24.30    9.30
  -9 -17   1   13.00    8.80
  -9 -17   1   49.00   14.30
   9  17  -1   18.00    9.10
  -8 -17   1   29.80   11.70
  -8 -17   1   33.30   11.30
  -8 -17   1   29.30    9.20
  -8  17   1   19.80    8.30
   8  17  -1   23.50    7.30
  -8  17   1   38.50   14.10
   8  17  -1   27.10   10.20
   8  17  -1   29.00   10.60
  -7 -17   1   48.70   12.00
  -7 -17   1   31.80   11.40
   7 -17  -1   41.30    4.90
  -7 -17   1   44.50   13.30
   7  17  -1   67.39   10.50
  -7  17   1   52.69   11.80
   7  17  -1   40.70   11.60
  -7  17   1   28.70   11.70
   7  17  -1   49.60   12.30
  -6 -17   1   21.20    8.60
   6 -17  -1    8.50    3.60
  -6 -17   1    6.90    6.30
  -6 -17   1    7.20    6.00
   6  17  -1    1.20    4.60
   6  17  -1   13.10    6.20
  -6  17   1   -3.80    5.10
   6  17  -1   -2.00    4.80
  -6  17   1    4.70    5.10
  -5 -17   1   16.70    8.50
  -5 -17   1    8.80    5.50
   5 -17  -1   24.40    6.00
   5  17  -1   20.00    7.60
  -5  17   1   21.80    7.40
   5  17  -1   11.60    7.00
   5  17  -1   18.80    7.40
  -5  17   1   25.40    9.50
  -4 -17   1   77.79   13.90
  -4 -17   1   54.19   13.30
   4 -17  -1   66.29    8.50
   4  17  -1   62.59   11.80
  -4  17   1   51.59   10.00
   4  17  -1   52.29   12.50
  -4  17   1   67.39   14.10
   4  17  -1   69.89   10.80
  -3 -17   1   83.19   12.90
   3 -17  -1   93.19   10.40
   3  17  -1   85.99   11.60
  -3  17   1   82.19   10.70
  -3  17   1   63.39   13.40
   3  17  -1   70.59   14.40
  -2 -17   1  133.19   15.60
   2 -17  -1  125.39   13.50
   2 -17  -1  122.19   12.50
  -2 -17   1  140.39   14.60
   2  17  -1  142.59   15.70
   2  17  -1  144.99   14.70
  -2  17   1  144.29   16.40
  -2  17   1  142.29   13.70
  -1 -17   1   57.79    9.20
   1 -17  -1   54.79    8.50
  -1 -17   1   70.39   11.00
   1 -17  -1   59.99    9.60
   1  17  -1   59.09   11.50
   1  17  -1   64.29   12.80
  -1  17   1   61.09    9.20
  -1  17   1   73.19   11.70
   0 -17   1    0.30    4.10
   0 -17  -1   12.90    5.80
   0 -17   1    3.00    4.20
   0 -17  -1    7.40    4.80
   0  17  -1   12.20    5.60
   0  17   1    0.90    3.90
   0  17   1    6.60    5.90
   0  17  -1   19.70    8.20
  -1 -17  -1   -3.00    3.80
  -1 -17  -1    0.00    3.60
   1 -17   1    2.00    3.90
   1 -17   1    1.20    3.80
   1  17   1   20.80    7.20
  -1  17  -1    5.90    5.30
  -1  17  -1   -2.40    3.30
   1  17   1    0.60    3.90
  -2 -17  -1   86.09   11.60
   2 -17   1   52.49    8.90
   2 -17   1   98.19   11.00
  -2 -17  -1   69.99   11.90
   2  17   1   78.09   11.40
  -2  17  -1  111.99   13.70
  -2  17  -1   87.79   11.10
   2  17   1   85.49   12.60
  -3 -17  -1  431.06   33.00
   3 -17   1  445.46   28.10
  -3  17  -1  454.65   29.00
   3  17   1  470.85   31.20
  -3  17  -1  417.96   31.80
   3  17   1  412.26   32.20
   4 -17   1   79.19    9.90
  -4 -17  -1   85.19   13.90
  -4  17  -1   73.49   11.00
  -4  17  -1   96.59   13.80
   4  17   1   83.99   13.10
   4  17   1  103.19   12.60
   5 -17   1    2.90    3.80
  -5 -17  -1    2.20    5.70
  -5  17  -1    5.40    5.30
  -5  17  -1   15.80    8.30
   5  17   1    3.20    4.90
   5  17   1   13.40    7.60
   6 -17   1    5.70    4.00
  -6 -17  -1   -5.60    4.30
  -6  17  -1    7.00    6.20
   6  17   1    2.70    6.30
  -6  17  -1    9.70    7.30
   6  17   1    6.10    6.00
  -7 -17  -1   77.49   16.70
   7 -17   1   58.39    7.70
  -7  17  -1   37.70   13.20
   7  17   1   51.19   13.30
  -7  17  -1   75.69   14.00
   7  17   1   62.39   11.90
  -8 -17  -1    1.90    5.20
   8 -17   1   20.00    3.70
  -8  17  -1   42.30   10.80
   8  17   1    9.90    8.70
  -8  17  -1   36.00   13.50
   8  17   1   23.00    6.60
  -9 -17  -1   45.20   15.00
  -8 -18   1   -2.00    6.50
  -8  18   1    9.20    9.70
   8  18  -1    2.50    7.50
  -8  18   1   -0.20    4.80
   8  18  -1    3.70    3.90
  -7 -18   1   14.20    8.20
   7 -18  -1   10.20    3.10
   7  18  -1   -7.40    5.30
   7  18  -1   22.70    8.10
  -7  18   1   20.70    9.30
  -7  18   1   20.80    7.60
  -6 -18   1  261.77   25.70
   6 -18  -1  201.88   15.00
  -6  18   1  253.97   26.00
   6  18  -1  223.08   19.80
  -6  18   1  211.68   19.70
   6  18  -1  194.98   21.80
  -5 -18   1  143.29   19.10
   5 -18  -1  154.68   13.50
  -5  18   1  171.28   16.70
   5  18  -1  192.48   18.00
   5  18  -1  157.08   18.70
  -5  18   1  178.58   20.80
  -4 -18   1   83.29   14.00
   4 -18  -1   85.59   10.20
   4  18  -1   87.09   12.40
  -4  18   1   73.99   15.80
   4  18  -1   78.69   12.80
  -4  18   1   99.79   12.20
  -3 -18   1   -3.60    4.30
   3 -18  -1    2.90    3.60
   3  18  -1    0.20    5.00
  -3  18   1   -0.50    4.60
   3  18  -1   -1.80    4.00
  -3  18   1    1.60    3.50
  -2 -18   1    6.90    6.10
   2 -18  -1   -1.70    3.20
   2 -18  -1   -3.60    3.60
   2  18  -1   13.80    6.50
  -2  18   1    9.00    6.50
  -2  18   1    8.40    5.10
   2  18  -1    7.50    5.40
   1 -18  -1   86.59   11.80
  -1 -18   1   66.59   13.10
   1 -18  -1   78.39   10.30
  -1 -18   1   82.89   11.70
   1  18  -1   78.99   11.60
   1  18  -1   64.39   13.50
  -1  18   1   70.69   14.20
  -1  18   1   72.19   10.70
   0 -18  -1  180.78   16.60
   0 -18  -1  196.08   18.50
   0 -18   1  164.88   17.40
   0 -18   1  220.48   17.90
   0  18   1  205.08   20.00
   0  18   1  223.08   18.20
   0  18  -1  192.58   19.20
  -1 -18  -1  378.06   25.70
  -1 -18  -1  337.67   27.40
   1 -18   1  398.66   25.40
   1 -18   1  324.27   25.60
   1  18   1  322.87   27.60
  -1  18  -1  357.76   28.10
  -1  18  -1  346.37   24.50
  -2 -18  -1   56.19   12.90
   2 -18   1   69.19    9.90
  -2 -18  -1   83.39   11.50
   2  18   1   88.59   13.60
  -2  18  -1   70.89   10.80
   2  18   1   83.29   12.10
  -2  18  -1   64.59   13.20
  -3 -18  -1   23.80    9.10
   3 -18   1    8.90    5.00
  -3  18  -1   22.80    9.40
  -3  18  -1   10.70    5.20
   3  18   1   21.50    7.30
   3  18   1    5.10    4.90
  -4 -18  -1   65.39   14.40
   4 -18   1   46.10    8.80
   4  18   1   63.29   12.30
  -4  18  -1   23.30    8.90
  -4  18  -1   40.50    9.50
   4  18   1   46.80   12.10
   5 -18   1  225.38   17.90
  -5 -18  -1  265.77   25.60
   5  18   1  210.48   22.90
  -5  18  -1  235.68   21.00
   5  18   1  300.57   23.50
  -5  18  -1  238.38   24.40
   6 -18   1  145.29   13.80
  -6 -18  -1  183.78   21.60
   6  18   1  196.68   22.20
  -6  18  -1  196.58   18.80
  -6  18  -1  169.28   21.40
   6  18   1  195.58   18.60
   7 -18   1   22.10    5.60
  -7 -18  -1   17.80    9.50
  -7  18  -1   13.80    9.90
  -7  18  -1   27.30    9.30
   7  18   1   15.50    6.90
   7  18   1   21.30   10.10
  -8 -18  -1    7.60    8.10
   8 -18   1    7.40    2.90
  -8  18  -1    4.50    6.40
  -8  18  -1    1.40    7.70
   8  18   1    3.00    4.80
   8  18   1  -13.50    5.20
  -8 -19   1  107.09   18.00
  -8  19   1   88.89   14.20
   8  19  -1   81.79   18.50
  -8  19   1   97.79   21.70
   8  19  -1  120.19   14.80
  -7 -19   1    5.30    7.90
   7 -19  -1    2.30    2.70
  -7  19   1    8.10    8.40
   7  19  -1    5.50    6.80
   7  19  -1   -6.50    3.60
  -7  19   1   -5.90    4.30
  -6 -19   1   -0.40    6.20
   6 -19  -1   -2.30    2.80
   6  19  -1   -7.50    5.30
   6  19  -1   -7.10    3.30
  -6  19   1    2.40    5.10
  -6  19   1   -0.30    5.80
   5 -19  -1   64.19    8.40
  -5 -19   1   47.70   13.40
   5  19  -1   47.00   11.00
   5  19  -1   54.29   13.20
  -5  19   1   53.59   14.00
  -5  19   1   29.90    9.70
   4 -19  -1  144.29   13.60
  -4 -19   1  152.78   19.00
  -4  19   1  162.58   16.40
   4  19  -1  147.19   18.70
  -4  19   1  117.89   17.50
   4  19  -1  154.18   17.10
  -3 -19   1   78.89   15.70
   3 -19  -1   66.99    9.50
   3  19  -1   54.59   12.60
   3  19  -1   71.29   13.60
  -3  19   1   43.80   12.20
  -3  19   1   68.49   12.10
   2 -19  -1   39.50    8.70
  -2 -19   1   34.60   10.80
  -2  19   1   20.10    7.20
   2  19  -1   30.90    9.50
   2  19  -1   36.50    9.80
  -2  19   1   29.50    9.60
  -1 -19   1    4.10    5.20
  -1 -19   1    1.10    4.20
   1 -19  -1    8.00    5.70
   1 -19  -1   -3.50    3.40
   1  19  -1    1.10    4.80
  -1  19   1   -0.60    4.00
  -1  19   1    4.10    4.20
   0 -19   1    4.80    4.70
   0 -19   1   -2.00    4.00
   0 -19  -1    6.90    5.10
   0 -19  -1   -1.80    3.50
   0  19   1   -0.90    4.40
   0  19  -1   -2.30    4.40
  -1 -19  -1    8.10    4.90
   1 -19   1    6.40    4.60
  -1 -19  -1   -3.90    4.70
   1 -19   1    1.10    4.20
  -1  19  -1   11.70    7.20
   1  19   1    4.10    5.60
  -2 -19  -1   55.99   11.90
  -2 -19  -1   55.89   13.00
   2 -19   1   58.29    9.50
  -2  19  -1   63.99   10.10
   2  19   1   69.19   13.30
  -2  19  -1   61.39   13.40
   2  19   1   53.19   12.40
   3 -19   1  210.38   17.60
  -3 -19  -1  190.78   21.20
   3  19   1  253.67   21.30
  -3  19  -1  189.58   20.60
   3  19   1  195.58   21.20
  -3  19  -1  188.48   17.90
  -4 -19  -1  131.09   18.00
   4 -19   1  134.89   13.70
  -4  19  -1  121.19   14.50
  -4  19  -1  171.48   19.70
   4  19   1  149.88   16.80
   4  19   1  110.09   16.50
   5 -19   1   40.90    8.10
  -5 -19  -1   19.80    9.80
   5  19   1   37.60   11.10
  -5  19  -1   37.20    9.70
  -5  19  -1   24.50    9.80
   5  19   1   26.60    9.40
   6 -19   1    0.60    3.40
  -6 -19  -1   -7.50    4.20
  -6  19  -1   -1.40    5.20
   6  19   1   -7.80    6.10
   6  19   1   -2.80    4.70
  -6  19  -1   -1.10    6.00
  -7 -19  -1    4.10    6.10
   7 -19   1   10.90    4.40
  -7  19  -1    2.20    8.30
   7  19   1   13.60    6.70
  -7  19  -1    9.60    7.20
   7  19   1    8.80    7.60
   8 -19   1   75.69    6.80
  -8 -19  -1   74.99   18.00
  -8  19  -1   59.09   14.10
  -8  19  -1   41.90   14.90
   7 -20  -1   11.90    3.60
  -7 -20   1   -4.00    5.40
   7  20  -1    0.20    7.40
  -7  20   1    4.30    9.70
  -7  20   1    3.60    6.20
   7  20  -1   19.60    7.10
   6 -20  -1    8.10    4.20
  -6 -20   1    8.80    7.70
  -6  20   1    7.10    6.00
   6  20  -1   14.60    6.60
   6  20  -1   18.50    9.60
  -6  20   1    8.50    8.70
  -5 -20   1   -5.90    4.70
   5 -20  -1   -3.60    2.90
  -5  20   1   -4.50    6.20
   5  20  -1    3.20    6.20
  -5  20   1    5.00    5.50
   5  20  -1    4.80    6.20
   4 -20  -1   12.20    4.90
  -4 -20   1    0.40    6.30
  -4  20   1    5.60    6.20
   4  20  -1    1.90    5.70
  -4  20   1    2.90    4.90
   4  20  -1    5.90    6.10
   3 -20  -1   30.10    8.10
  -3 -20   1   35.70   12.00
   3  20  -1   33.80    9.40
  -3  20   1   35.80    9.70
   3  20  -1   40.20   11.90
  -3  20   1   23.00   10.00
  -2 -20   1    7.80    6.40
   2 -20  -1   18.40    6.70
   2  20  -1   16.60    7.10
  -2  20   1    7.80    6.60
   2  20  -1   12.10    6.90
  -2  20   1    8.00    5.60
  -1 -20   1    7.70    7.10
  -1 -20   1    8.50    5.40
   1 -20  -1   11.30    6.10
   1 -20  -1   15.90    6.20
  -1  20   1    9.70    6.70
   1  20  -1    0.80    5.10
   0 -20  -1   14.90    6.30
   0 -20  -1    4.10    5.50
   0 -20   1    5.90    5.30
   0 -20   1   15.50    7.70
   0  20   1   12.80    6.70
   0  20  -1   16.70    7.30
  -1 -20  -1    2.50    4.90
  -1 -20  -1    7.90    6.00
   1 -20   1    4.60    4.70
   1 -20   1    1.90    4.00
  -1  20  -1    5.30    6.30
   1  20   1    6.90    6.10
  -2 -20  -1   -1.30    4.80
   2 -20   1    2.50    4.80
  -2 -20  -1    7.70    6.60
   2  20   1   -0.50    4.90
  -2  20  -1   -4.10    4.80
   3 -20   1    2.50    4.50
  -3 -20  -1   -0.90    5.30
   3  20   1    5.20    6.40
  -3  20  -1    9.80    5.80
  -3  20  -1    9.10    6.40
   3  20   1    7.10    6.20
  -4 -20  -1   31.20   10.40
   4 -20   1   17.20    6.30
  -4  20  -1   24.10    8.20
  -4  20  -1   18.00    9.20
   4  20   1   32.20   11.10
   4  20   1   13.10    7.20
  -5 -20  -1   11.00    7.10
   5 -20   1    5.00    4.40
   5  20   1    3.60    6.30
   5  20   1   -0.40    4.20
  -5  20  -1    4.00    6.00
  -5  20  -1    1.30    4.70
  -6 -20  -1   11.10    7.50
   6 -20   1    4.10    4.60
  -6  20  -1    1.10    5.70
   6  20   1    4.40    7.20
   6  20   1    8.30    6.30
  -6  20  -1   -0.20    6.90
   7 -20   1   12.20    4.70
  -7 -20  -1   -1.40    5.80
   7  20   1    1.70    6.50
  -7  20  -1   13.60    8.50
   7  20   1    6.10    5.10
  -7  20  -1   28.30   11.10
  -7 -21   1  111.49   18.10
   7 -21  -1  105.59    8.80
   7  21  -1  116.89   15.10
  -7  21   1  130.29   16.80
  -7  21   1   93.89   21.20
   7  21  -1  110.39   21.10
  -6 -21   1   -8.70    4.30
   6 -21  -1    0.20    3.40
  -6  21   1   -4.90    6.90
  -6  21   1    7.70    6.10
   6  21  -1   -2.30    4.90
   6  21  -1   -7.50    5.00
  -5 -21   1   17.90    9.60
   5 -21  -1   17.00    5.60
  -5  21   1    5.70    6.60
   5  21  -1   17.80    8.40
   5  21  -1   13.10    6.80
  -5  21   1   14.50    9.50
   4 -21  -1  296.17   22.00
  -4 -21   1  277.47   28.40
  -4  21   1  327.37   25.60
   4  21  -1  328.07   26.80
   4  21  -1  296.37   27.70
  -4  21   1  297.17   28.80
   3 -21  -1  489.05   33.20
  -3 -21   1  524.45   40.30
   3  21  -1  596.64   41.20
  -3  21   1  542.25   36.00
   3  21  -1  603.94   38.90
  -3  21   1  535.15   40.80
  -2 -21   1  467.45   35.60
   2 -21  -1  431.96   29.80
  -2  21   1  428.16   30.60
   2  21  -1  460.55   33.20
   2  21  -1  462.85   35.20
  -2  21   1  437.86   35.50
   1 -21  -1  157.48   16.00
   1 -21  -1  161.88   17.90
  -1 -21   1  137.49   17.50
  -1 -21   1  187.08   17.70
   1  21  -1  126.99   17.50
  -1  21   1  165.88   19.80
   0 -21   1   14.00    6.80
   0 -21   1    1.10    5.80
   0 -21  -1    2.90    4.70
   0 -21  -1   17.10    7.30
   0  21  -1   10.70    6.90
   0  21   1   15.20    8.50
   1 -21   1  150.48   16.80
  -1 -21  -1  114.89   16.60
  -1 -21  -1  171.38   17.30
   1 -21   1  157.68   16.50
  -1  21  -1  147.99   18.80
   1  21   1  144.49   19.10
  -2 -21  -1  587.34   43.20
   2 -21   1  629.54   38.50
  -2  21  -1  631.34   43.70
   2  21   1  582.14   43.00
   3 -21   1  336.17   25.60
  -3 -21  -1  327.87   30.50
   3  21   1  364.76   31.50
  -3  21  -1  388.96   28.60
  -3  21  -1  332.47   30.10
   3  21   1  417.06   30.90
  -4 -21  -1  297.07   30.20
   4 -21   1  330.67   24.60
  -4  21  -1  402.66   28.80
   4  21   1  356.66   31.70
   4  21   1  380.86   29.60
  -4  21  -1  309.47   30.00
   5 -21   1   -1.10    3.30
  -5 -21  -1   -3.70    5.00
   5  21   1    9.40    6.70
  -5  21  -1   -0.30    4.30
   5  21   1    4.30    6.10
  -5  21  -1   -1.40    6.10
   6 -21   1    6.80    4.80
  -6 -21  -1    3.60    5.90
   6  21   1    3.50    7.20
   6  21   1    7.10    6.40
  -6  21  -1    8.80    9.00
  -6  21  -1    6.30    6.70
   7 -21   1  127.89   12.00
  -7 -21  -1  130.19   19.50
   7  21   1  143.39   23.80
  -7  21  -1  129.69   17.80
   7  21   1  144.49   17.20
  -7  21  -1  178.18   23.20
   7 -22  -1  120.79    9.40
  -7  22   1  133.09   17.30
  -6 -22   1  209.68   24.40
   6 -22  -1  175.28   15.00
  -6  22   1  192.98   21.00
   6  22  -1  233.38   21.70
   6  22  -1  153.88   21.30
  -6  22   1  208.98   25.30
   5 -22  -1   77.49   10.70
  -5 -22   1   67.09   17.80
  -5  22   1   80.19   14.70
   5  22  -1   94.99   19.30
   5  22  -1   88.09   14.30
  -5  22   1   56.19   15.90
   4 -22  -1    4.10    4.50
  -4 -22   1   -6.70    4.80
  -4  22   1    6.50    7.60
   4  22  -1    3.10    5.90
  -4  22   1    5.20    5.90
   4  22  -1    0.20    5.20
   3 -22  -1   15.10    6.40
  -3 -22   1   -0.30    5.50
  -3  22   1   13.80    7.70
   3  22  -1   16.90    9.30
   3  22  -1   31.80   11.10
  -3  22   1    9.70    8.40
   2 -22  -1   19.20    7.10
  -2 -22   1   31.20   11.00
  -2  22   1   25.50   11.60
   2  22  -1   22.60    9.10
   1 -22  -1  185.88   18.00
  -1 -22   1  170.28   19.60
  -1 -22   1  181.18   18.50
   1 -22  -1  149.99   17.90
  -1  22   1  148.59   19.50
   1  22  -1  177.98   20.10
   0 -22  -1  170.68   18.70
   0 -22   1   94.19   14.80
   0 -22  -1  145.49   15.90
   0 -22   1  136.69   16.00
   0  22   1  140.39   18.60
   0  22  -1  175.68   19.60
   1 -22   1   76.59   13.60
  -1 -22  -1   98.79   15.60
  -1 -22  -1   83.89   15.40
   1  22   1   58.89   14.60
  -1  22  -1   52.99   13.30
  -2 -22  -1   10.20    8.30
   2 -22   1   24.80    8.50
   2  22   1   51.69   12.90
  -2  22  -1   18.70    8.60
   3 -22   1    4.00    4.80
  -3 -22  -1   12.10    7.00
   3  22   1    6.50    6.80
  -3  22  -1   -2.20    5.00
  -4 -22  -1    1.80    5.40
   4 -22   1    9.30    5.80
  -4  22  -1    8.90    7.90
   4  22   1   -5.00    4.70
   4  22   1    9.20    7.40
  -4  22  -1   19.40    9.70
   5 -22   1   46.40    9.30
  -5 -22  -1   58.69   15.70
  -5  22  -1   76.59   17.60
   5  22   1   71.69   15.00
  -5  22  -1   72.49   14.10
   5  22   1   61.29   15.50
   6 -22   1  202.38   16.90
  -6 -22  -1  187.48   23.10
   6  22   1  161.18   23.20
  -6  22  -1  157.98   19.80
   6  22   1  208.58   21.30
  -6  22  -1  198.18   24.30
   6 -23  -1    5.40    4.70
  -6  23   1   -3.90    5.80
   6  23  -1    3.80    5.30
   6  23  -1   -1.20    5.80
  -6  23   1   -4.10    8.00
   5 -23  -1   -1.00    4.30
  -5 -23   1   -7.90    7.50
  -5  23   1    7.20    8.50
   5  23  -1    6.30    7.60
   5  23  -1   -2.50    5.60
  -5  23   1    6.70    7.30
  -4 -23   1    1.10    7.30
   4 -23  -1   26.30    7.20
  -4  23   1   30.70   10.40
   4  23  -1   22.10    8.30
   4  23  -1   18.30    9.10
  -4  23   1   24.90   10.70
   3 -23  -1    4.60    4.90
  -3 -23   1    7.80    6.80
   3  23  -1   25.20    9.70
   3  23  -1   21.20    9.40
  -3  23   1   20.60   10.40
  -2 -23   1    9.00    8.20
   2 -23  -1   22.70    8.30
  -2  23   1   44.90   13.30
   2  23  -1   40.40   12.30
  -1 -23   1   -4.60    5.30
   1 -23  -1    6.10    5.40
  -1 -23   1   -0.90    5.30
  -1  23   1   -3.90    5.00
   1  23  -1    0.80    5.50
   0 -23  -1    3.10    5.10
   0 -23  -1   -3.40    4.60
   0 -23   1   -2.30    4.70
   0 -23   1    3.00    5.60
   0  23  -1    8.30    7.20
   0  23   1    1.00    5.40
  -1 -23  -1   28.70    9.10
  -1 -23  -1   17.20    8.80
   1 -23   1   10.30    6.50
  -1  23  -1   20.50   10.20
   1  23   1   28.60   10.20
   2 -23   1   32.70    9.20
  -2 -23  -1   36.00   11.50
   2  23   1   26.60   10.20
  -2  23  -1   50.19   12.90
  -3 -23  -1   12.20    8.30
   3 -23   1    6.60    5.40
   3  23   1    4.90    7.30
  -3  23  -1    2.30    6.70
   4 -23   1   19.50    6.60
  -4 -23  -1   17.10   10.60
   4  23   1   19.40    9.80
   4  23   1   29.20   10.30
  -4  23  -1   22.00   10.60
  -5 -23  -1   -8.00    6.40
   5 -23   1   -3.10    3.70
   5  23   1   -3.50    5.80
  -5  23  -1    8.00    8.40
   5  23   1    5.80    8.30
   6  23   1   -5.50    5.50
  -6  23  -1    7.80    8.90
  -6  23  -1    1.70    6.00
   5 -24  -1   98.29   14.00
   5  24  -1  169.08   19.50
  -5  24   1  122.99   16.90
   5  24  -1  112.89   17.90
  -5  24   1   62.19   17.70
   4 -24  -1   22.40    7.20
  -4 -24   1   28.40   12.60
   4  24  -1   15.60    9.40
  -4  24   1   25.60   12.30
   4  24  -1   41.50   12.00
  -3 -24   1   -2.30    6.80
   3 -24  -1   -0.70    4.40
   3  24  -1   -0.40    6.50
  -3  24   1   -1.50    6.50
  -2 -24   1   47.60   13.90
   2 -24  -1   58.69   12.10
   2  24  -1   53.39   14.50
  -2  24   1   43.10   13.90
   1 -24  -1  253.27   22.70
  -1 -24   1  258.87   25.10
   1  24  -1  213.68   24.40
  -1  24   1  242.88   26.60
   0 -24  -1  185.48   21.30
   0 -24   1  200.08   19.90
   0 -24  -1  191.68   20.10
   0 -24   1  201.68   21.80
   0  24  -1  224.18   24.10
   0  24   1  188.68   23.10
  -1 -24  -1  104.29   16.50
  -1 -24  -1  127.69   16.70
   1 -24   1  130.79   15.90
  -1  24  -1  117.89   17.60
   1  24   1  127.69   19.00
  -2 -24  -1   67.89   15.60
   2 -24   1   59.89   12.00
   2  24   1   35.80   12.90
  -2  24  -1   65.39   17.10
  -3 -24  -1   13.10    9.40
   3 -24   1   -0.80    4.80
  -3  24  -1   -0.60    7.70
   3  24   1    4.20    7.60
  -4 -24  -1   22.20   12.10
   4 -24   1   62.09    9.70
   4  24   1   95.59   20.20
   4  24   1   93.49   17.50
  -4  24  -1   60.29   16.30
   5  24   1   97.49   20.90
  -5  24  -1  138.49   21.70
   5  24   1   91.89   17.20
  -4 -25   1   36.00   13.30
  -4  25   1   36.10   12.90
   4  25  -1   16.40    8.10
   4  25  -1    9.80    9.10
   3 -25  -1  188.88   18.70
  -3 -25   1  199.08   24.20
  -3  25   1  213.98   25.60
   3  25  -1  226.08   25.40
  -2 -25   1  122.39   19.70
   2 -25  -1  159.28   17.30
   2  25  -1  141.49   20.70
  -2  25   1  123.19   19.40
   1 -25  -1   60.29   12.60
  -1 -25   1   30.40   11.60
  -1  25   1   42.30   14.30
   1  25  -1   46.00   14.20
   0 -25  -1    3.10    7.20
   0 -25  -1    1.70    5.50
   0 -25   1   12.60    7.30
   0  25   1    3.90    6.60
   0  25  -1   -5.20    6.30
  -1 -25  -1    6.80    6.00
   1 -25   1    1.10    6.60
  -1 -25  -1   11.20    7.60
   1  25   1   -4.00    6.70
  -1  25  -1   -1.90    6.70
   2 -25   1   98.29   13.90
  -2 -25  -1  105.89   18.00
  -2  25  -1  134.69   19.30
   2  25   1  113.29   18.50
  -3 -25  -1  133.09   20.00
   3 -25   1  109.39   14.10
  -3  25  -1  124.49   20.50
   3  25   1  127.49   19.90
  -4  25  -1   33.30   13.20
   4  25   1   44.50   13.60
  -3 -26   1   20.80    9.20
   3  26  -1   15.10    9.70
  -3  26   1   -4.50    7.50
  -2 -26   1   -5.70    6.30
   2 -26  -1    9.70    7.60
   2  26  -1  -10.20    5.00
  -2  26   1    7.00    8.90
   1 -26  -1    4.10    6.40
  -1 -26   1   -9.30    5.10
   1  26  -1    5.10    6.40
  -1  26   1    6.70    7.30
   0 -26  -1    0.80    6.40
   0 -26  -1   -2.50    5.80
   0 -26   1    7.10    7.70
   0  26  -1    5.00    8.10
   0  26   1   11.80    9.40
  -1 -26  -1   -1.90    6.80
  -1 -26  -1    3.70    6.60
   1 -26   1    2.90    6.30
   1  26   1    6.60    8.20
  -1  26  -1   -7.50    6.40
  -2 -26  -1   15.00    9.50
   2 -26   1   11.70    7.00
   2  26   1   -1.50    7.20
  -2  26  -1   18.90    9.60
  -3  26  -1    5.00    8.60
  -2 -27   1   10.00    7.30
  -1 -27   1    0.60    6.00
   1 -27  -1    0.20    5.70
   1  27  -1   22.30    9.40
   0 -27  -1    9.80    7.70
   0 -27   1    4.90    6.60
   0  27   1   -1.60    6.90
   0  27  -1   14.20    8.80
  -1 -27  -1   17.10    7.10
   1 -27   1    0.40    6.60
  -1 -27  -1    4.30    7.30
  -1  27  -1    6.80    8.50
 -11   0   2   42.40    9.60
 -11   0   2   62.89   16.50
  11   0  -2   67.99   16.40
 -10   0   2  159.08   20.30
 -10   0   2  129.59   13.30
  10   0  -2  133.49   17.40
  -9   0   2    2.90    3.60
   9   0  -2    3.30    4.70
  -9   0   2    1.60    5.60
  -8   0   2    1.30    5.40
  -8   0   2   -0.20    2.80
   8   0  -2   -0.20    4.00
  -7   0   2  853.51   48.10
   7   0  -2  685.73   44.90
  -7   0   2  799.72   39.40
   6   0  -2 1383.56   69.39
  -6   0   2 1265.17   60.69
  -6   0   2 1205.58   69.09
  -6   0   2 1373.36   66.59
  -5   0   2 1081.49   51.59
   5   0  -2 1144.39   58.79
  -5   0   2 1176.18   56.89
  -5   0   2 1078.79   51.49
   5   0  -2 1142.59   58.69
  -5   0   2 1102.29   59.19
  -4   0   2   61.79    7.50
   4   0  -2   68.39    7.80
  -4   0   2   64.19    5.10
  -4   0   2   69.89    6.40
   4   0  -2   77.09    7.90
  -4   0   2   65.19    5.10
  -3   0   2  438.46   22.50
  -3   0   2  396.06   19.20
   3   0  -2  429.66   23.50
  -3   0   2  403.86   19.30
  -3   0   2  399.36   23.50
   3   0  -2  445.76   23.70
   2   0  -2 1601.74   76.09
   2   0  -2 1616.54   75.49
  -2   0   2 1556.94   76.09
   2   0  -2 1584.14   75.39
   1   0  -2 4874.81  223.28
   1   0  -2 5109.19  227.38
   1   0  -2 4632.64  222.78
   0   0  -2 8817.02  416.46
   0   0   2 9351.46  403.26
   0   0  -2 9999.00  436.16
   1   0   2  361.76   17.10
  -1   0  -2  342.67   17.30
  -1   0  -2  332.17   17.80
  -1   0  -2  329.57   16.40
   1   0   2  325.27   17.30
  -2   0  -2 1754.22   78.89
   2   0   2 1793.32   81.49
  -2   0  -2 1810.32   84.39
  -2   0  -2 1724.53   84.59
   2   0   2 1797.72   84.39
   3   0   2  116.79   10.00
  -3   0  -2  134.69   10.70
  -3   0  -2  126.39    8.70
   3   0   2  111.49    8.50
  -3   0  -2  131.19    8.50
  -4   0  -2  226.48   13.90
  -4   0  -2  231.28   16.60
  -4   0  -2  248.18   14.00
   4   0   2  206.88   13.50
   4   0   2  217.88   16.00
  -5   0  -2  914.61   49.50
   5   0   2  886.31   48.80
  -5   0  -2  901.71   45.40
   5   0   2  862.81   43.80
  -5   0  -2  890.01   43.90
   6   0   2 3043.70  151.58
   6   0   2 3052.09  142.49
  -6   0  -2 3084.39  152.58
  -6   0  -2 3252.77  140.79
   7   0   2   40.40    5.40
  -7   0  -2   37.90    7.50
  -7   0  -2   57.79   12.20
   7   0   2   57.79   11.40
  -8   0  -2    7.00    4.20
   8   0   2   12.70    6.60
   8   0   2    5.90    2.90
  -8   0  -2    4.20    5.60
  -9   0  -2   66.39   14.70
  -9   0  -2   47.20   10.00
   9   0   2   44.60   11.90
   9   0   2   59.69    6.00
 -10   0  -2   92.99   12.30
  10   0   2   73.29   15.70
 -10   0  -2   82.59   17.90
 -11   0  -2  292.87   29.50
  11   0   2  248.08   26.30
 -11   0  -2  259.17   22.60
 -11  -1   2    6.40    6.50
 -11  -1   2   10.30    6.20
  11  -1  -2   -1.30    6.20
 -11   1   2   15.60    6.40
  11   1  -2   22.10    9.60
 -11   1   2   17.40   11.00
 -10  -1   2  138.29   19.10
 -10  -1   2  119.29   12.80
  10  -1  -2  131.09   17.10
 -10   1   2  138.99   13.60
  10   1  -2   90.99   15.10
 -10   1   2  159.18   19.80
  -9  -1   2  160.58   14.10
  -9  -1   2  182.08   20.40
   9  -1  -2  143.49   17.50
  -9   1   2  175.38   14.60
  -9   1   2  196.18   21.10
   9   1  -2  201.48   19.90
   8  -1  -2   86.29   13.00
  -8  -1   2  140.39   16.40
  -8  -1   2  120.99   10.90
   8   1  -2  117.69   14.00
  -8   1   2  133.89   16.30
  -8   1   2  125.89   11.10
  -7  -1   2   40.70    5.80
  -7  -1   2   40.90   10.20
   7  -1  -2   38.50    9.40
  -7   1   2   30.90    5.60
   7   1  -2   30.40    7.60
  -7   1   2   43.30   10.40
  -6  -1   2  107.69   10.10
  -6  -1   2  102.69    8.70
   6  -1  -2  132.29   12.80
  -6  -1   2   98.99   12.10
   6   1  -2  109.89   12.10
  -6   1   2  121.89    9.80
  -6   1   2  100.79    8.50
  -6   1   2  120.89   12.80
   6   1  -2  139.89   13.00
  -5  -1   2    5.10    2.20
   5  -1  -2    6.10    3.90
  -5  -1   2    6.70    2.20
  -5  -1   2    5.20    2.70
  -5  -1   2    6.60    4.00
  -5   1   2    7.10    2.40
   5   1  -2    1.30    3.20
  -5   1   2    4.80    2.40
   5   1  -2    3.90    3.90
  -5   1   2    6.20    2.20
  -5   1   2    5.70    3.60
   4  -1  -2  560.14   30.50
   4  -1  -2  551.84   30.00
  -4  -1   2  495.95   25.40
  -4  -1   2  568.74   25.80
  -4  -1   2  525.65   28.90
  -4  -1   2  499.35   30.10
  -4   1   2  555.14   30.50
   4   1  -2  538.45   30.20
  -4   1   2  535.75   25.20
   4   1  -2  527.65   30.10
  -4   1   2  516.95   25.10
  -4   1   2  514.85   28.00
  -3  -1   2  400.86   22.60
   3  -1  -2  416.56   23.00
  -3  -1   2  374.06   23.30
  -3  -1   2  419.56   19.50
   3  -1  -2  439.56   22.00
  -3  -1   2  397.26   19.40
   3  -1  -2  422.96   23.50
  -3   1   2  423.26   22.00
  -3   1   2  409.36   19.00
   3   1  -2  407.16   23.20
  -3   1   2  413.66   19.00
  -3   1   2  412.26   23.30
   3   1  -2  421.06   23.40
  -2  -1   2    2.50    1.80
   2  -1  -2    4.50    2.10
   2  -1  -2    5.10    2.00
  -2  -1   2    5.10    1.10
  -2  -1   2    4.80    1.00
   2  -1  -2    4.10    2.40
  -2   1   2    3.90    2.10
   2   1  -2   11.30    3.10
   2   1  -2    7.30    2.60
  -1  -1   2   75.69    5.50
   1  -1  -2   76.59    5.20
   1  -1  -2   75.49    5.00
  -1  -1   2   66.49    3.80
   1  -1  -2   78.09    5.30
   1   1  -2   81.19    5.60
   1   1  -2   76.69    5.00
   1   1  -2   69.59    5.50
   0  -1  -2  140.39    7.40
   0  -1  -2  136.79    8.30
   0   1   2  136.39    7.20
   0   1  -2  143.69    8.10
   0   1  -2  153.98    7.70
   0   1  -2  153.38    8.50
  -1  -1  -2 1899.71   88.69
   1  -1   2 1887.41   88.39
   1  -1   2 1942.51   86.29
  -1  -1  -2 1903.11   90.19
  -1  -1  -2 1942.11   83.49
  -1  -1  -2 1904.71   86.39
   1   1   2 1880.11   83.59
   1   1   2 1848.72   88.69
   1   1   2 1955.70   86.39
  -1   1  -2 1860.71   88.99
  -2  -1  -2  247.98   13.10
  -2  -1  -2  254.87   13.90
   2  -1   2  229.68   14.20
   2  -1   2  247.58   13.40
  -2  -1  -2  232.98   14.50
  -2   1  -2  242.28   14.80
  -2   1  -2  233.28   13.00
   2   1   2  226.58   13.30
  -2   1  -2  256.57   12.70
   2   1   2  220.08   14.30
  -3  -1  -2    3.60    2.90
  -3  -1  -2    6.40    2.50
   3  -1   2    6.10    2.90
  -3  -1  -2    6.00    2.50
   3  -1   2   10.00    2.70
  -3   1  -2    9.70    3.90
  -3   1  -2    5.40    1.60
   3   1   2    3.20    2.20
  -3   1  -2    7.40    2.60
   3   1   2    4.80    3.20
  -4  -1  -2  150.48   10.80
  -4  -1  -2  171.78   13.30
   4  -1   2  144.79   10.10
   4  -1   2  138.89   12.10
  -4  -1  -2  156.58   10.80
  -4   1  -2  145.09   12.70
  -4   1  -2  158.18   10.70
   4   1   2  151.68   10.40
   4   1   2  136.49   12.10
  -4   1  -2  166.98    9.80
   5  -1   2  159.48   11.60
   5  -1   2  144.79   10.10
  -5  -1  -2  142.79   10.80
  -5  -1  -2  138.59   10.90
   5  -1   2  139.79   12.90
  -5  -1  -2  147.09   13.70
  -5   1  -2  135.19    9.50
  -5   1  -2  149.79   13.80
  -5   1  -2  148.89   11.10
   5   1   2  124.69    9.90
   5   1   2  120.99   12.40
   6  -1   2  135.49   14.40
  -6  -1  -2  161.68   12.50
   6  -1   2  151.48   10.90
  -6  -1  -2  124.89   14.30
   6   1   2  145.79   11.00
  -6   1  -2  160.48   15.50
  -6   1  -2  167.78   12.80
   6   1   2  164.78   15.40
  -7  -1  -2    1.20    3.60
  -7  -1  -2    2.50    3.10
   7  -1   2    0.10    1.90
   7  -1   2    4.30    4.40
   7   1   2   -2.00    1.90
  -7   1  -2   -0.20    2.80
  -7   1  -2   -0.90    3.70
   7   1   2    4.90    4.20
  -8  -1  -2   91.39   10.60
   8  -1   2   63.89    6.80
  -8  -1  -2   91.79   16.80
   8  -1   2   68.59   11.50
   8   1   2  104.79   13.60
   8   1   2   85.19    7.80
  -8   1  -2   80.19   15.30
  -8   1  -2   85.09   10.50
   9  -1   2  148.39   18.00
  -9  -1  -2  178.98   20.40
  -9  -1  -2  154.58   15.30
   9  -1   2  146.99    9.80
   9   1   2  147.09   10.40
   9   1   2  159.68   18.40
  -9   1  -2  157.18   15.00
  -9   1  -2  145.59   18.80
 -10  -1  -2   68.29   12.70
  10  -1   2   66.89   15.30
 -10  -1  -2   70.29   17.20
  10   1   2   67.19   15.10
 -10   1  -2   79.39   11.40
 -10   1  -2  101.69   16.50
 -11  -1  -2   31.80    8.90
 -11  -1  -2   29.60   12.10
  11  -1   2   18.50    9.30
 -11   1  -2   44.50   13.10
  11   1   2   40.60   12.20
 -11   1  -2   23.60    8.30
  11  -2  -2   55.99   14.10
 -11  -2   2   42.90    9.90
 -11  -2   2   69.69   16.60
 -11   2   2   53.99   10.70
 -11   2   2   40.80   13.80
  11   2  -2   33.40   11.70
 -10  -2   2    1.60    5.90
 -10  -2   2    1.80    4.00
  10  -2  -2    0.00    4.30
  10   2  -2   -5.00    3.60
 -10   2   2    5.20    7.10
 -10   2   2    1.30    3.70
   9  -2  -2   25.00    8.40
  -9  -2   2   38.50   11.30
  -9  -2   2   32.30    7.10
  -9   2   2   35.60    7.50
   9   2  -2   48.20   12.00
  -9   2   2   49.70   13.00
  -8  -2   2  144.79   12.80
   8  -2  -2  147.49   16.50
  -8  -2   2  200.78   19.60
  -8   2   2  167.48   18.30
   8   2  -2  149.59   16.50
  -8   2   2  175.18   13.40
   7  -2  -2   37.90    8.90
  -7  -2   2   23.80    7.80
  -7  -2   2   30.70    5.90
  -7   2   2   40.20   10.10
  -7   2   2   41.40    5.80
   7   2  -2   43.70    9.70
  -6  -2   2  226.18   14.40
  -6  -2   2  218.88   18.70
   6  -2  -2  213.38   17.90
  -6  -2   2  227.98   16.60
  -6   2   2  220.08   18.40
  -6   2   2  211.98   13.80
   6   2  -2  255.17   19.10
   6   2  -2  243.38   18.70
  -5  -2   2   13.30    4.80
   5  -2  -2   11.70    4.90
  -5  -2   2   17.00    3.60
  -5  -2   2    9.90    3.00
  -5  -2   2   13.40    4.00
  -5   2   2   14.00    3.50
  -5   2   2   15.60    3.10
  -5   2   2   14.60    3.20
  -5   2   2   12.80    5.20
   5   2  -2   17.30    1.90
   5   2  -2   17.70    5.50
   5   2  -2   22.40    6.00
   5   2  -2   22.40    2.20
  -4  -2   2    6.70    3.20
  -4  -2   2    3.20    1.80
   4  -2  -2    4.30    3.20
  -4  -2   2   10.40    4.10
  -4  -2   2    9.40    2.20
   4   2  -2    7.50    1.50
   4   2  -2    3.00    3.00
   4   2  -2    5.00    1.40
  -4   2   2    6.50    1.90
  -4   2   2    4.40    1.60
   4   2  -2    9.80    3.90
  -4   2   2    4.20    3.00
  -4   2   2    2.80    1.70
   3  -2  -2 1537.75   69.59
  -3  -2   2 1380.26   64.19
   3  -2  -2 1395.96   70.69
  -3  -2   2 1440.76   64.39
  -3  -2   2 1479.75   71.39
   3  -2  -2 1418.76   70.09
  -3   2   2 1447.26   63.49
   3   2  -2 1450.35   65.29
  -3   2   2 1393.26   63.49
   3   2  -2 1589.74   65.49
   3   2  -2 1453.05   70.99
   3   2  -2 1470.65   70.69
  -3   2   2 1354.96   70.29
  -3   2   2 1442.96   69.59
  -2  -2   2  217.68   12.10
  -2  -2   2  243.48   14.80
   2  -2  -2  259.57   14.20
   2  -2  -2  253.67   14.90
   2  -2  -2  258.47   13.80
   2   2  -2  257.67   14.70
  -2   2   2  238.68   14.20
  -2   2   2  256.57   11.40
  -2   2   2  245.58   11.40
   2   2  -2  241.48   14.80
   2   2  -2  259.77   12.30
   2   2  -2  278.67   12.40
   1  -2  -2   33.20    3.40
  -1  -2   2   20.70    3.00
  -1  -2   2   28.20    2.40
   1  -2  -2   31.40    3.60
   1  -2  -2   31.10    2.60
   1   2  -2   33.40    3.20
  -1   2   2   24.10    1.70
  -1   2   2   24.30    1.70
   1   2  -2   28.20    2.40
  -1   2   2   23.80    3.10
   1   2  -2   25.00    3.30
  -1   2   2   26.60    2.50
   0  -2  -2 1180.88   53.49
   0  -2   2 1051.99   52.79
   0  -2  -2 1126.19   50.39
   0   2  -2 1070.39   52.79
   0   2  -2 1136.69   50.69
   0   2   2 1073.19   48.70
   0   2   2 1106.29   52.29
   0   2  -2 1091.29   52.59
  -1  -2  -2  415.46   21.80
  -1  -2  -2  413.66   19.90
  -1  -2  -2  402.16   20.90
   1  -2   2  405.26   20.40
  -1  -2  -2  426.16   20.80
   1  -2   2  424.76   21.00
   1   2   2  412.06   19.90
  -1   2  -2  396.36   21.60
  -1   2  -2  421.16   20.80
   1   2   2  417.16   21.60
   1   2   2  418.66   20.70
  -1   2  -2  410.26   19.80
  -2  -2  -2   44.10    4.30
  -2  -2  -2   36.60    4.30
   2  -2   2   36.30    4.60
  -2  -2  -2   43.30    5.20
  -2  -2  -2   35.00    4.50
   2  -2   2   37.30    4.00
   2   2   2   30.80    4.50
   2   2   2   37.30    4.30
  -2   2  -2   41.60    4.10
  -2   2  -2   42.70    5.30
  -3  -2  -2   69.19    5.90
  -3  -2  -2   48.30    5.60
  -3  -2  -2   49.40    5.60
   3  -2   2   55.19    5.10
   3  -2   2   43.40    5.90
  -3  -2  -2   48.70    6.30
  -3   2  -2   50.59    5.30
  -3   2  -2   52.99    6.60
   3   2   2   50.09    6.50
   3   2   2   47.30    5.30
  -4  -2  -2  313.07   18.30
   4  -2   2  307.27   17.80
   4  -2   2  306.27   20.60
  -4  -2  -2  320.27   19.50
  -4  -2  -2  313.07   21.00
  -4   2  -2  363.06   17.10
   4   2   2  307.07   20.90
  -4   2  -2  343.07   18.50
   4   2   2  306.27   18.40
  -4   2  -2  315.07   21.20
   5  -2   2  812.72   38.70
  -5  -2  -2  789.92   41.50
   5  -2   2  735.33   43.10
  -5  -2  -2  797.02   39.30
  -5  -2  -2  784.72   43.90
  -5   2  -2  787.82   39.00
  -5   2  -2  714.73   43.50
   5   2   2  790.42   39.30
   5   2   2  729.33   43.10
  -6  -2  -2  160.28   13.10
  -6  -2  -2  147.09   15.30
   6  -2   2  156.88   11.20
   6  -2   2  157.78   15.10
  -6  -2  -2  170.98   13.20
  -6   2  -2  171.48   13.10
   6   2   2  174.68   15.80
   6   2   2  166.18   12.00
  -6   2  -2  158.38   15.90
   7  -2   2    6.30    5.00
  -7  -2  -2   -5.70    2.10
   7  -2   2    0.40    2.10
  -7  -2  -2    6.00    5.10
  -7   2  -2    5.30    3.60
   7   2   2    2.80    2.50
  -7   2  -2    3.90    5.00
   7   2   2    9.00    5.20
   8  -2   2   26.50    4.60
  -8  -2  -2   19.10    6.10
  -8  -2  -2   28.00   10.00
   8  -2   2   22.20    8.10
   8   2   2   13.80    7.10
   8   2   2   19.60    4.70
  -8   2  -2   21.30    6.10
  -8   2  -2   31.80   10.20
   9  -2   2   -7.60    3.50
  -9  -2  -2   11.10    5.60
   9  -2   2    6.00    2.40
  -9  -2  -2    7.40    7.50
  -9   2  -2    8.60    4.80
   9   2   2    2.60    2.70
   9   2   2    6.80    6.20
  -9   2  -2    8.30    7.00
  10  -2   2   51.89   13.30
 -10  -2  -2   46.10   10.50
 -10  -2  -2   40.40   13.50
 -10   2  -2   60.09   14.40
 -10   2  -2   53.09   10.70
  10   2   2   61.19   14.60
 -11  -2  -2   88.89   20.50
 -11  -2  -2   95.79   14.10
  11  -2   2  103.49   16.40
 -11   2  -2  107.29   14.40
  11   2   2   98.59   16.40
 -11   2  -2  116.99   22.80
 -11  -3   2   33.00   12.40
  11  -3  -2   10.80    8.60
 -11  -3   2   21.40    8.00
  11   3  -2    9.90    9.10
 -11   3   2   21.00    7.10
 -11   3   2    9.90    8.20
  10  -3  -2  130.29   18.00
 -10  -3   2  156.88   20.40
 -10  -3   2  138.99   14.50
 -10   3   2  197.98   16.00
 -10   3   2  176.68   21.40
  10   3  -2  192.88   20.50
  -9  -3   2  193.98   21.40
  -9  -3   2  199.28   16.30
   9  -3  -2  188.78   19.90
  -9   3   2  212.28   16.20
   9   3  -2  183.78   19.90
  -9   3   2  195.58   21.50
   8  -3  -2  215.48   20.10
  -8  -3   2  224.68   21.60
  -8  -3   2  236.38   16.70
  -8   3   2  220.38   21.40
  -8   3   2  219.98   16.00
   8   3  -2  239.68   21.10
   7  -3  -2  206.18   19.10
  -7  -3   2  225.48   18.20
  -7  -3   2  257.97   21.60
  -7  -3   2  238.48   16.20
  -7   3   2  271.97   22.00
  -7   3   2  246.98   15.90
   7   3  -2  251.97   20.80
   7   3  -2  235.88   20.10
   6  -3  -2    5.30    4.20
  -6  -3   2    8.80    3.40
  -6  -3   2    6.00    3.50
  -6  -3   2    9.60    5.40
  -6   3   2    5.80    2.80
   6   3  -2    8.90    1.80
  -6   3   2    4.40    3.90
   6   3  -2   10.40    4.90
   6   3  -2   12.40    2.20
   6   3  -2    3.00    4.00
  -5  -3   2   74.99    9.50
  -5  -3   2   79.89    7.40
   5  -3  -2   86.09    9.70
  -5  -3   2   83.49    8.80
  -5  -3   2   82.59    7.00
   5   3  -2   70.29    8.90
  -5   3   2   62.19    8.50
  -5   3   2   63.99    6.00
  -5   3   2   78.59    6.30
   5   3  -2   88.29    5.60
   5   3  -2   73.29    5.30
  -5   3   2   80.49    6.50
   5   3  -2   79.89    9.40
   4  -3  -2  394.76   24.70
  -4  -3   2  400.76   24.50
  -4  -3   2  421.86   25.50
  -4  -3   2  390.26   21.00
   4  -3  -2  446.36   22.00
  -4  -3   2  408.66   21.10
   4   3  -2  428.16   25.10
  -4   3   2  407.56   21.90
   4   3  -2  416.56   25.10
  -4   3   2  380.56   20.10
   4   3  -2  446.06   20.50
  -4   3   2  373.96   24.20
   4   3  -2  422.06   20.30
  -4   3   2  409.96   20.20
  -3  -3   2 2181.28  112.19
   3  -3  -2 2452.95  110.19
   3  -3  -2 2403.76  111.39
  -3  -3   2 2166.48  102.19
   3   3  -2 2358.66  110.99
   3   3  -2 2636.24  105.29
  -3   3   2 2201.38  110.19
  -3   3   2 2184.18  101.39
   3   3  -2 2364.46  104.99
  -3   3   2 2373.06  101.49
   3   3  -2 2247.78  111.09
  -2  -3   2  820.72   36.60
  -2  -3   2  826.12   41.10
   2  -3  -2  856.11   39.50
   2  -3  -2  820.62   40.50
  -2   3   2  777.42   39.40
   2   3  -2  842.82   40.20
  -2   3   2  774.62   35.60
   2   3  -2  777.62   40.40
   2   3  -2  790.72   37.50
  -2   3   2  768.52   35.60
  -1  -3   2   44.90    3.70
   1  -3  -2   55.19    4.50
   1  -3  -2   45.90    3.20
  -1  -3   2   41.90    4.60
   1  -3  -2   44.20    3.10
   1   3  -2   42.30    3.80
  -1   3   2   36.80    3.10
   1   3  -2   44.00    4.70
  -1   3   2   38.70    4.40
   1   3  -2   47.50    4.40
   0  -3  -2   19.70    3.50
   0  -3   2   21.70    2.80
   0  -3  -2   13.70    2.40
   0  -3   2   15.80    2.50
   0  -3   2   19.10    2.80
   0   3   2   18.20    3.30
   0   3  -2   19.60    3.80
   0   3  -2   21.30    2.80
   0   3  -2   15.10    2.60
   1  -3   2  145.29    8.20
   1  -3   2  145.49    8.70
   1  -3   2  142.69    8.90
  -1  -3  -2  157.68   10.10
   1  -3   2  143.49    9.10
  -1  -3  -2  150.38    8.90
  -1  -3  -2  161.68    9.00
  -1  -3  -2  152.88    9.20
  -1   3  -2  141.79    9.80
  -1   3  -2  155.68    8.80
  -1   3  -2  139.09    9.00
   1   3   2  134.09    9.70
   1   3   2  147.39    8.70
   1   3   2  139.89    9.10
  -1   3  -2  166.78    9.50
   1   3   2  152.08    8.80
  -2  -3  -2 1116.09   55.49
  -2  -3  -2 1249.88   54.39
   2  -3   2 1167.78   55.79
  -2  -3  -2 1187.88   52.19
   2  -3   2 1082.49   53.29
  -2  -3  -2 1132.29   56.59
  -2   3  -2 1056.19   55.89
  -2   3  -2 1127.59   51.89
   2   3   2 1112.09   53.79
   2   3   2 1169.88   52.09
   2   3   2 1133.59   56.29
  -3  -3  -2 2342.67  104.19
  -3  -3  -2 2192.58  107.39
  -3  -3  -2 2247.68  100.39
   3  -3   2 2331.97  107.69
  -3  -3  -2 2241.18  108.59
   3  -3   2 2196.48  102.79
  -3   3  -2 2258.57  100.09
  -3   3  -2 2172.48  107.79
   3   3   2 2284.87  103.59
   3   3   2 2164.68  107.69
  -4  -3  -2  325.77   20.90
  -4  -3  -2  345.87   19.70
   4  -3   2  310.37   17.60
   4  -3   2  300.37   20.40
  -4  -3  -2  326.87   18.40
  -4  -3  -2  309.37   19.60
   4   3   2  279.77   18.00
  -4   3  -2  297.07   20.70
  -4   3  -2  344.97   18.40
   4   3   2  310.17   20.90
   5  -3   2   11.80    4.90
  -5  -3  -2   17.80    6.10
  -5  -3  -2   16.40    4.70
  -5  -3  -2   10.80    3.90
   5  -3   2   11.20    3.10
  -5   3  -2   13.80    4.00
   5   3   2   12.60    4.80
  -5   3  -2    7.90    4.70
   5   3   2   14.50    3.90
  -6  -3  -2    0.00    3.20
   6  -3   2   -0.60    2.00
  -6  -3  -2   -0.50    3.70
   6  -3   2    2.00    3.50
  -6  -3  -2   -2.10    2.60
   6   3   2    2.10    2.40
  -6   3  -2   -0.10    2.70
  -6   3  -2    3.70    5.00
   6   3   2    1.70    3.70
   7  -3   2   10.40    3.30
  -7  -3  -2    5.50    5.40
  -7  -3  -2   10.10    4.60
   7  -3   2    4.90    4.60
  -7   3  -2    8.00    5.90
   7   3   2    5.70    3.20
  -7   3  -2    6.90    3.90
   7   3   2   10.00    5.60
   8  -3   2  166.38   11.10
   8  -3   2  177.58   18.30
  -8  -3  -2  168.58   18.90
  -8  -3  -2  159.28   14.50
  -8   3  -2  144.79   14.00
  -8   3  -2  189.38   20.00
   8   3   2  161.88   12.20
   8   3   2  165.08   18.10
  -9  -3  -2  384.16   31.70
  -9  -3  -2  345.47   25.10
   9  -3   2  335.37   18.10
   9  -3   2  402.96   30.60
   9   3   2  382.76   30.50
  -9   3  -2  351.56   24.80
   9   3   2  350.26   20.50
  -9   3  -2  352.26   30.70
  10  -3   2  101.79   15.70
 -10  -3  -2  128.59   18.70
 -10  -3  -2   81.59   12.20
 -10   3  -2   91.39   12.50
  10   3   2  102.09    7.20
  10   3   2   93.89   15.10
 -10   3  -2  133.49   19.70
 -11  -3  -2   -3.40    8.00
 -11  -3  -2   11.30    6.70
  11  -3   2    3.00    6.50
 -11   3  -2   12.60    6.50
  11   3   2    2.60    6.50
 -11   3  -2   -3.50    8.10
 -11  -4   2   47.40   15.90
 -11  -4   2   34.30    9.90
  11  -4  -2   29.60    9.80
 -11   4   2   31.80   13.00
  11   4  -2   32.80   11.60
 -11   4   2   35.00    9.30
 -10  -4   2   49.80    9.90
 -10  -4   2   51.39   14.20
  10  -4  -2   26.30   10.10
  10   4  -2   30.50   10.20
 -10   4   2   45.70    9.10
 -10   4   2   62.19   15.70
  -9  -4   2   68.39    9.50
   9  -4  -2   45.20   11.80
  -9  -4   2   56.09   14.00
   9   4  -2   78.99   12.90
  -9   4   2   82.49   16.50
  -9   4   2   59.89    8.70
  -8  -4   2   20.80    5.50
  -8  -4   2   23.30    8.80
   8  -4  -2   25.80    8.40
  -8   4   2   11.60    4.70
   8   4  -2   12.40    6.80
  -8   4   2    9.10    6.50
  -7  -4   2  212.38   19.20
  -7  -4   2  155.98   13.20
   7  -4  -2  188.98   17.50
  -7  -4   2  170.08   15.80
   7   4  -2  183.88    9.60
   7   4  -2  138.19   15.90
  -7   4   2  210.38   18.60
  -7   4   2  182.08   13.20
   7   4  -2  165.68   17.20
   7   4  -2  209.08    9.90
   6  -4  -2  142.69   14.70
  -6  -4   2  147.29   14.10
  -6  -4   2  170.38   12.60
  -6  -4   2  167.58   16.10
  -6   4   2  166.48   11.70
   6   4  -2  178.68   10.10
   6   4  -2  153.08   15.10
   6   4  -2  206.58   10.60
  -6   4   2  168.58   15.90
   6   4  -2  189.48   16.20
   5  -4  -2  622.34   37.10
  -5  -4   2  663.33   38.10
  -5  -4   2  626.84   36.60
  -5  -4   2  672.53   32.50
  -5   4   2  600.64   31.20
   5   4  -2  608.94   37.00
  -5   4   2  650.43   32.80
   5   4  -2  697.63   37.80
   5   4  -2  656.23   31.20
  -5   4   2  592.04   31.00
   5   4  -2  709.83   31.50
  -5   4   2  598.14   36.60
   4  -4  -2  596.44   34.80
  -4  -4   2  631.04   30.50
   4  -4  -2  665.53   31.30
  -4  -4   2  588.84   34.50
   4   4  -2  618.94   34.90
  -4   4   2  583.54   29.40
   4   4  -2  713.43   30.60
   4   4  -2  628.04   30.30
  -4   4   2  642.74   29.60
  -4   4   2  582.64   31.30
   4   4  -2  582.04   34.60
  -4   4   2  581.34   34.10
   3  -4  -2   88.19    8.60
  -3  -4   2   84.89    6.60
  -3  -4   2   86.29    8.50
   3  -4  -2  102.49    6.60
   3   4  -2   85.59    8.40
   3   4  -2  106.49    6.70
  -3   4   2   86.69    5.90
  -3   4   2   82.89    5.70
   3   4  -2  100.39    8.90
  -3   4   2   80.09    7.60
   3   4  -2   97.19    6.60
   2  -4  -2   65.99    6.60
  -2  -4   2   64.49    5.20
   2  -4  -2   75.09    4.10
  -2  -4   2   59.19    6.40
   2  -4  -2   71.39    4.10
   2  -4  -2   72.99    5.50
   2   4  -2   59.09    5.00
   2   4  -2   72.29    6.50
  -2   4   2   54.19    6.20
   2   4  -2   59.39    6.20
  -2   4   2   60.69    4.30
  -2   4   2   56.89    4.40
  -2   4   2   64.99    5.50
  -1  -4   2  983.00   45.70
  -1  -4   2  889.71   41.10
   1  -4  -2  929.21   44.70
   1  -4  -2  920.41   41.80
  -1   4   2  901.51   40.80
   1   4  -2  871.11   42.60
  -1   4   2  872.01   44.70
   1   4  -2  887.31   44.50
  -1   4   2  880.41   42.40
   1   4  -2  915.71   44.00
   0  -4  -2 1232.78   57.59
   0  -4   2 1272.37   60.49
   0  -4   2 1234.78   57.79
   0  -4  -2 1290.67   61.19
   0  -4   2 1203.48   55.79
   0   4   2 1233.28   60.19
   0   4  -2 1304.67   58.19
   0   4  -2 1230.18   59.99
   0   4   2 1207.58   55.79
   0   4  -2 1271.27   59.29
   1  -4   2   49.30    4.80
   1  -4   2   66.69    4.50
  -1  -4  -2   55.89    5.90
  -1  -4  -2   58.49    5.00
   1  -4   2   59.69    4.80
  -1  -4  -2   48.70    5.00
  -1  -4  -2   63.49    4.70
   1  -4   2   56.89    5.10
   1   4   2   52.69    5.20
   1   4   2   50.49    5.70
  -1   4  -2   41.90    5.30
  -1   4  -2   58.19    5.30
   1   4   2   49.99    4.30
  -1   4  -2   57.69    5.20
  -1   4  -2   57.69    5.00
   1   4   2   64.79    5.20
  -2  -4  -2  188.68   13.50
  -2  -4  -2  205.38   12.60
   2  -4   2  203.98   13.10
  -2  -4  -2  209.68   12.20
  -2  -4  -2  204.48   12.80
   2  -4   2  221.78   12.30
   2   4   2  235.28   12.30
  -2   4  -2  197.78   13.40
   2   4   2  194.78   12.40
  -2   4  -2  211.38   12.10
   2   4   2  184.28   12.40
   2   4   2  196.68   13.70
   3  -4   2   37.50    4.40
  -3  -4  -2   32.30    4.80
   3  -4   2   31.50    5.20
  -3  -4  -2   31.90    4.40
  -3  -4  -2   31.80    5.10
  -3  -4  -2   33.90    6.30
  -3   4  -2   35.30    4.60
  -3   4  -2   35.00    5.70
   3   4   2   21.20    4.20
   3   4   2   28.50    5.90
   3   4   2   22.40    4.90
   4  -4   2  216.48   15.90
  -4  -4  -2  238.38   15.30
  -4  -4  -2  225.98   16.40
   4  -4   2  205.38   13.20
  -4  -4  -2  229.38   14.40
  -4  -4  -2  213.48   15.40
  -4   4  -2  229.68   14.10
   4   4   2  215.18   14.10
   4   4   2  206.98   16.20
  -4   4  -2  190.88   16.00
  -5  -4  -2    3.30    3.20
  -5  -4  -2    2.00    2.60
   5  -4   2    1.80    2.90
   5  -4   2    2.20    2.20
  -5  -4  -2    1.90    3.30
  -5   4  -2    6.70    4.00
  -5   4  -2    4.60    2.80
   5   4   2   -0.20    1.90
   5   4   2    2.20    2.90
  -6  -4  -2  127.19   12.70
  -6  -4  -2  145.99   15.10
  -6  -4  -2  164.58   12.90
   6  -4   2  146.89   10.60
   6  -4   2  167.18   15.20
   6   4   2  156.68   11.70
   6   4   2  138.49   14.40
  -6   4  -2  140.89   15.20
  -6   4  -2  137.49   11.90
  -7  -4  -2  177.28   17.70
   7  -4   2  158.58   11.50
   7  -4   2  146.49   15.90
  -7  -4  -2  180.78   14.80
   7   4   2  194.28   18.30
  -7   4  -2  171.68   17.90
  -7   4  -2  183.08   14.40
   7   4   2  168.98   12.90
   8  -4   2   16.00    3.60
  -8  -4  -2    9.90    5.20
   8  -4   2   18.20    8.00
  -8  -4  -2   17.10    8.00
   8   4   2    8.80    4.00
   8   4   2   12.80    6.70
  -8   4  -2   18.50    5.90
  -8   4  -2   29.10    9.90
   9  -4   2    7.10    6.10
  -9  -4  -2    7.30    7.70
   9  -4   2    3.70    1.80
  -9  -4  -2    9.40    5.40
  -9   4  -2    3.80    4.30
   9   4   2   12.60    6.90
   9   4   2    1.70    2.60
  -9   4  -2    9.80    7.90
  10  -4   2   -0.30    5.50
 -10  -4  -2   -0.60    6.40
 -10  -4  -2   10.40    6.20
 -10   4  -2   13.10    8.80
  10   4   2    7.90    2.70
 -10   4  -2    2.30    5.30
  10   4   2    5.70    6.30
 -11  -4  -2    6.20    9.50
 -11  -4  -2    7.00    6.60
  11  -4   2   19.70    9.30
  11   4   2    9.40    5.80
 -11   4  -2    9.30    8.40
 -11   4  -2    4.40    5.90
  11  -5  -2   20.80    8.50
 -11  -5   2   16.10   10.80
 -11  -5   2   12.70    6.80
 -11   5   2   21.60    8.20
 -11   5   2   25.10   11.30
  11   5  -2   23.10   10.90
 -10  -5   2    9.30    5.60
  10  -5  -2   13.40    7.60
 -10  -5   2   12.30    8.00
  10   5  -2    8.80    6.90
 -10   5   2   18.00    6.60
 -10   5   2    6.40    7.30
  -9  -5   2   -0.30    6.00
  -9  -5   2    6.20    4.10
   9  -5  -2    9.50    6.50
  -9   5   2    5.00    4.00
   9   5  -2    7.20    6.50
  -9   5   2   -0.20    5.30
  -8  -5   2   -0.40    2.60
  -8  -5   2    3.50    5.60
   8  -5  -2    3.50    4.30
   8   5  -2    1.90    4.80
   8   5  -2    2.30    4.80
  -8   5   2   -4.90    4.30
  -8   5   2   -2.50    2.50
  -7  -5   2    5.60    4.90
  -7  -5   2    3.00    3.30
  -7  -5   2   11.60    5.70
   7  -5  -2   18.80    6.90
  -7   5   2    2.30    2.90
  -7   5   2    6.90    5.30
   7   5  -2    9.20    2.20
   7   5  -2    0.60    3.90
   7   5  -2    3.30    4.40
  -6  -5   2  217.88   15.10
   6  -5  -2  242.38   19.20
  -6  -5   2  229.08   19.20
  -6  -5   2  206.68   17.50
  -6   5   2  236.58   14.60
   6   5  -2  224.28   18.40
  -6   5   2  219.68   18.50
   6   5  -2  208.98   18.10
   6   5  -2  230.48   13.10
   5  -5  -2   58.69    8.30
  -5  -5   2   33.60    7.50
  -5  -5   2   52.09    8.60
  -5  -5   2   55.69    6.20
   5   5  -2   63.59    5.50
   5   5  -2   59.29    5.30
  -5   5   2   45.70    5.10
   5   5  -2   59.49    8.60
  -5   5   2   44.70    8.90
   5   5  -2   50.79    9.30
  -4  -5   2    3.30    2.40
   4  -5  -2    6.80    3.80
  -4  -5   2    3.10    3.10
   4  -5  -2    2.30    1.50
  -4   5   2    1.40    1.60
  -4   5   2    2.60    1.50
   4   5  -2    4.50    2.10
   4   5  -2   -1.00    2.50
  -4   5   2    4.20    3.30
   4   5  -2    1.90    1.80
   4   5  -2    5.50    3.20
   3  -5  -2   -2.10    2.20
  -3  -5   2    1.30    2.00
   3  -5  -2   -0.50    1.30
   3  -5  -2    0.90    1.10
  -3  -5   2    0.40    2.60
   3  -5  -2    1.60    1.10
   3   5  -2    0.10    2.60
   3   5  -2    3.10    3.00
  -3   5   2    0.80    2.30
  -3   5   2    0.60    1.20
  -3   5   2    2.90    1.70
   3   5  -2    3.80    2.00
  -3   5   2    3.80    2.80
  -2  -5   2    2.50    1.90
   2  -5  -2    4.30    2.20
  -2  -5   2    0.50    2.30
   2  -5  -2    4.10    2.90
   2  -5  -2    0.80    1.20
   2  -5  -2    1.00    1.20
   2   5  -2    1.80    2.40
  -2   5   2    2.30    1.80
   2   5  -2    2.30    1.80
  -2   5   2    1.90    1.50
   2   5  -2   -0.30    1.90
  -2   5   2    4.10    2.70
  -1  -5   2 3049.20  137.79
   1  -5  -2 3100.49  141.59
  -1  -5   2 3319.17  142.79
   1  -5  -2 3166.78  149.09
  -1  -5   2 3092.49  149.88
   1   5  -2 3254.17  147.29
  -1   5   2 3067.29  144.69
   1   5  -2 3274.87  142.79
   1   5  -2 3085.59  146.59
  -1   5   2 3061.79  147.59
  -1   5   2 3170.68  137.49
   0  -5  -2   21.10    3.20
   0  -5   2   21.30    3.20
   0  -5   2   25.70    3.90
   0  -5  -2   22.40    4.50
   0  -5   2   20.40    3.80
   0   5   2   18.30    4.40
   0   5  -2   28.10    4.30
   0   5  -2   20.90    3.90
   0   5  -2   21.50    4.30
   0   5   2   20.50    3.50
   0   5  -2   23.10    3.90
   0   5   2   27.70    3.70
  -1  -5  -2  174.88   12.20
   1  -5   2  184.38   10.60
  -1  -5  -2  170.18   11.00
   1  -5   2  167.88   10.30
  -1  -5  -2  182.28   10.70
   1  -5   2  175.38   10.90
   1   5   2  168.88   12.10
   1   5   2  179.18   10.70
   1   5   2  173.78   11.20
  -1   5  -2  187.28   11.60
  -1   5  -2  179.48   11.20
  -1   5  -2  177.88   10.60
  -1   5  -2  175.38   12.00
   1   5   2  170.38   10.20
  -2  -5  -2  236.68   14.00
  -2  -5  -2  257.57   14.80
  -2  -5  -2  265.67   15.10
  -2  -5  -2  223.68   15.70
   2  -5   2  237.28   15.30
   2  -5   2  222.68   13.90
   2  -5   2  250.07   12.60
   2   5   2  213.48   14.10
   2   5   2  252.77   14.10
  -2   5  -2  231.88   15.50
  -2   5  -2  248.68   14.00
  -2   5  -2  255.27   14.80
   2   5   2  234.78   16.00
   2   5   2  234.58   14.50
  -2   5  -2  253.07   15.60
   3  -5   2    0.30    1.80
  -3  -5  -2   -1.70    2.20
  -3  -5  -2    0.70    2.70
  -3  -5  -2   -1.30    2.20
   3  -5   2    0.00    2.20
  -3  -5  -2   -0.90    1.90
  -3   5  -2   -0.40    1.80
   3   5   2    1.00    1.60
   3   5   2    0.30    2.70
  -3   5  -2   -1.50    2.30
   3   5   2    1.30    2.00
   3   5   2   -0.60    2.10
  -4  -5  -2   19.40    4.70
  -4  -5  -2   18.40    5.20
  -4  -5  -2   22.80    4.70
  -4  -5  -2   18.60    5.40
   4  -5   2   15.50    3.50
   4  -5   2   16.40    5.00
   4   5   2   20.20    5.60
   4   5   2   11.60    3.60
  -4   5  -2   20.20    4.40
  -4   5  -2   22.80    6.00
   4   5   2   12.30    4.60
   5  -5   2   15.30    3.70
   5  -5   2    9.50    4.50
  -5  -5  -2   12.00    5.10
  -5  -5  -2   15.40    5.00
  -5  -5  -2   13.80    4.20
  -5   5  -2   14.90    4.20
   5   5   2   10.20    3.70
   5   5   2   18.10    5.90
  -5   5  -2   11.80    5.10
  -6  -5  -2    0.00    3.00
   6  -5   2   -0.30    3.60
  -6  -5  -2    3.40    3.50
   6  -5   2    0.40    2.20
  -6  -5  -2    0.10    3.40
  -6   5  -2   -1.90    3.70
  -6   5  -2    1.50    2.80
   6   5   2    1.30    3.20
   6   5   2    1.90    2.60
  -7  -5  -2   22.70    6.10
  -7  -5  -2    1.50    4.30
   7  -5   2   24.30    8.30
   7  -5   2   15.50    3.80
   7   5   2    4.70    5.00
   7   5   2   10.20    4.00
  -7   5  -2   13.60    7.00
  -7   5  -2   18.70    5.70
   8  -5   2   23.20    4.40
  -8  -5  -2   25.60    9.60
   8  -5   2   19.80    8.00
  -8  -5  -2   35.20    8.00
   8   5   2   21.00    5.50
  -8   5  -2   19.60    9.10
   8   5   2   10.50    7.50
  -8   5  -2   24.50    7.10
   9  -5   2   22.30    8.70
   9  -5   2   18.30    2.40
  -9  -5  -2   17.70    6.80
  -9  -5  -2   14.60    8.20
   9   5   2   12.30    7.70
   9   5   2   17.10    4.60
  -9   5  -2   17.00    6.30
  -9   5  -2    2.80    7.00
  10  -5   2   38.40   11.40
 -10  -5  -2   29.30    9.00
 -10  -5  -2   30.20   12.00
  10   5   2   23.70    9.70
  10   5   2   33.70    4.90
 -10   5  -2   45.70   10.20
 -10   5  -2   14.20    9.30
 -11  -5  -2   16.40    7.50
  11  -5   2   20.90   10.00
 -11   5  -2   26.30    8.60
 -11   5  -2   32.60   11.70
 -11  -6   2  147.09   16.30
  11  -6  -2  154.18   19.80
 -11  -6   2  174.88   24.30
 -11   6   2  161.98   16.40
  11   6  -2  156.78   21.00
 -11   6   2  168.58   22.30
 -10  -6   2   72.29   16.00
  10  -6  -2   88.89   14.40
 -10  -6   2   90.09   11.80
 -10   6   2  143.99   18.60
 -10   6   2   72.29   10.70
  10   6  -2   90.99   14.60
   9  -6  -2    1.40    4.50
  -9  -6   2   -1.50    4.80
  -9  -6   2    0.50    3.60
  -9   6   2    1.90    3.50
   9   6  -2    1.10    5.50
  -9   6   2    1.30    6.60
   8  -6  -2  216.98   21.10
  -8  -6   2  239.88   23.10
  -8  -6   2  221.18   17.30
   8   6  -2  245.58   22.30
  -8   6   2  277.17   23.60
  -8   6   2  253.47   17.50
   8   6  -2  225.58   12.00
   8   6  -2  247.78   22.20
   7  -6  -2   16.40    6.60
  -7  -6   2   22.90    7.40
  -7  -6   2   13.60    4.60
  -7  -6   2   11.20    6.50
  -7   6   2   17.00    4.80
   7   6  -2   16.40    7.20
   7   6  -2   18.40    6.50
   7   6  -2    9.20    2.70
  -7   6   2   19.40    7.50
  -6  -6   2  322.67   24.40
  -6  -6   2  373.96   26.50
  -6  -6   2  335.67   21.30
   6  -6  -2  373.86   26.00
  -6   6   2  353.76   25.30
  -6   6   2  369.36   20.80
   6   6  -2  364.76   19.80
   6   6  -2  377.36   26.10
   6   6  -2  358.76   25.70
   5  -6  -2   43.60    8.40
  -5  -6   2   39.50    5.70
  -5  -6   2   28.70    7.20
  -5  -6   2   32.00    7.50
  -5   6   2   34.50    4.70
   5   6  -2   45.60    5.10
  -5   6   2   32.20    7.40
   5   6  -2   37.30    7.90
   5   6  -2   56.89    5.40
   5   6  -2   41.00    8.20
   4  -6  -2   88.19    6.00
   4  -6  -2   81.39    4.60
   4  -6  -2   80.69    4.70
   4  -6  -2   69.69    8.60
  -4  -6   2   83.69    7.40
  -4  -6   2   66.59    8.50
  -4   6   2   66.09    8.70
   4   6  -2   77.49    6.80
   4   6  -2   72.59    8.70
  -4   6   2   67.29    6.20
  -4   6   2   67.99    6.00
   4   6  -2   77.89    8.90
   4   6  -2   89.49    6.90
  -4   6   2   70.59    8.00
   3  -6  -2    6.10    2.30
   3  -6  -2    4.00    3.30
  -3  -6   2    3.50    3.00
  -3  -6   2    4.30    2.50
   3  -6  -2    7.40    1.90
   3  -6  -2    7.30    2.00
  -3   6   2   11.00    3.40
   3   6  -2    7.50    3.60
  -3   6   2    5.30    2.10
   3   6  -2    3.40    2.70
   3   6  -2    4.70    2.50
  -3   6   2    7.70    3.50
  -3   6   2    5.80    2.00
  -2  -6   2   17.70    3.50
  -2  -6   2    6.70    3.50
   2  -6  -2   21.70    5.00
   2  -6  -2   21.40    2.90
   2  -6  -2   19.40    3.70
  -2   6   2   14.70    3.10
   2   6  -2   21.60    3.90
   2   6  -2   18.20    4.20
  -2   6   2   15.30    3.20
  -2   6   2   14.00    4.10
   2   6  -2   15.10    4.10
   1  -6  -2  461.45   23.40
  -1  -6   2  491.65   24.60
   1  -6  -2  488.35   25.50
  -1  -6   2  437.56   25.90
  -1  -6   2  457.35   23.30
  -1   6   2  480.75   23.20
  -1   6   2  420.56   25.70
   1   6  -2  447.56   25.30
   1   6  -2  485.35   23.60
   1   6  -2  466.65   24.40
   1   6  -2  491.95   25.50
  -1   6   2  459.35   23.10
   0  -6   2  136.59    9.70
   0  -6   2  127.79    9.10
   0  -6  -2  132.79   10.10
   0  -6   2  143.19    8.90
   0  -6  -2  118.59    8.60
   0   6   2  135.99    9.30
   0   6  -2  141.49    9.20
   0   6   2  110.59    9.90
   0   6  -2  126.79    9.30
   0   6   2  124.69    7.40
   0   6   2  133.39    8.90
   0   6  -2  136.99   10.00
   0   6  -2  136.19    9.60
  -1  -6  -2  440.96   23.10
  -1  -6  -2  435.56   22.10
  -1  -6  -2  440.16   25.00
   1  -6   2  454.25   22.10
   1  -6   2  459.75   23.10
   1  -6   2  417.66   22.80
  -1   6  -2  403.96   23.70
   1   6   2  424.76   22.20
   1   6   2  396.46   24.40
  -1   6  -2  421.16   22.10
  -1   6  -2  439.06   23.90
  -1   6  -2  446.36   23.20
   1   6   2  426.76   23.20
   2  -6   2 1388.26   69.09
  -2  -6  -2 1525.85   70.39
  -2  -6  -2 1498.35   71.19
   2  -6   2 1504.45   70.29
  -2  -6  -2 1532.55   67.79
  -2  -6  -2 1472.25   74.19
   2  -6   2 1421.96   71.99
   2   6   2 1354.36   72.79
   2   6   2 1522.75   67.69
  -2   6  -2 1404.06   72.39
  -2   6  -2 1464.25   67.49
  -2   6  -2 1586.64   70.49
  -2   6  -2 1523.25   72.39
   2   6   2 1473.45   69.99
   2   6   2 1443.26   70.99
  -3  -6  -2    0.70    2.30
   3  -6   2    3.70    2.30
   3  -6   2    8.00    3.50
  -3  -6  -2    4.40    3.10
  -3  -6  -2    7.30    3.70
  -3  -6  -2    5.20    3.00
  -3   6  -2    3.40    2.50
   3   6   2    3.80    2.90
  -3   6  -2    3.00    3.20
  -3   6  -2    5.50    3.00
   3   6   2    3.80    2.80
   3   6   2    3.50    2.60
  -3   6  -2    4.00    3.20
   3   6   2    4.00    2.30
  -4  -6  -2   20.60    5.60
  -4  -6  -2   18.20    5.10
  -4  -6  -2   29.20    6.40
  -4  -6  -2   31.50    5.80
   4  -6   2   22.20    6.10
   4  -6   2   18.00    3.90
  -4   6  -2   24.00    6.40
  -4   6  -2   15.20    4.10
   4   6   2   16.80    4.40
   4   6   2   11.70    4.80
   4   6   2   18.50    5.30
  -5  -6  -2   93.79   10.70
  -5  -6  -2  140.59   12.90
   5  -6   2  106.19    8.70
  -5  -6  -2  134.79   10.70
   5  -6   2   85.39   10.50
  -5   6  -2   98.39   11.50
   5   6   2   94.59    9.40
  -5   6  -2  119.79   10.00
   5   6   2   98.99   11.40
   6  -6   2  238.88   14.90
  -6  -6  -2  240.88   19.00
   6  -6   2  251.97   20.20
  -6  -6  -2  197.48   18.70
  -6  -6  -2  245.08   17.30
   6   6   2  235.78   19.90
  -6   6  -2  219.48   16.20
  -6   6  -2  227.78   19.90
   6   6   2  229.98   16.30
  -7  -6  -2  296.87   22.10
   7  -6   2  265.37   16.20
  -7  -6  -2  251.27   22.50
   7  -6   2  316.57   24.20
  -7  -6  -2  269.47   19.60
  -7   6  -2  241.78   22.50
   7   6   2  248.88   17.90
  -7   6  -2  253.57   18.90
   7   6   2  286.67   23.40
   8  -6   2   35.50   10.60
   8  -6   2   36.30    4.70
  -8  -6  -2   31.40    7.90
  -8  -6  -2   32.00    9.70
   8   6   2   43.10    6.80
  -8   6  -2   21.80    7.10
   8   6   2   17.90    8.20
  -8   6  -2   65.59   14.40
   9  -6   2   16.70    9.00
  -9  -6  -2   25.10   10.80
  -9  -6  -2   16.30    6.60
   9   6   2   20.20    5.30
  -9   6  -2   15.40    6.50
  -9   6  -2   10.00    7.90
   9   6   2   16.50    7.90
 -10  -6  -2   37.10    9.80
 -10  -6  -2   45.40   14.50
  10  -6   2   28.90   10.40
  10   6   2   37.20   12.10
  10   6   2   25.00    4.90
 -10   6  -2   45.80   10.50
 -10   6  -2   48.90   14.70
 -11  -6  -2   80.59   12.70
  11  -7  -2    9.70    7.80
 -11  -7   2   16.90    7.00
 -11  -7   2   17.70   11.70
  11   7  -2   24.10   10.20
 -11   7   2   18.30    9.70
 -11   7   2    9.60    5.80
 -10  -7   2   57.99   14.70
 -10  -7   2   48.40   10.20
  10  -7  -2   61.79   14.40
 -10   7   2   67.29   10.20
  10   7  -2   51.39   13.60
 -10   7   2   57.79   15.30
  -9  -7   2  200.58   22.50
   9  -7  -2  179.68   20.30
  -9  -7   2  191.48   16.90
   9   7  -2  184.18   20.60
  -9   7   2  201.98   21.90
  -9   7   2  210.38   16.40
  -8  -7   2  285.67   24.50
  -8  -7   2  263.67   18.90
  -8  -7   2  257.47   21.90
   8  -7  -2  245.68   22.50
  -8   7   2  262.57   23.60
   8   7  -2  221.48   21.90
  -8   7   2  240.78   17.60
   8   7  -2  256.57   23.00
   8   7  -2  235.78   13.70
  -7  -7   2   73.09   11.40
  -7  -7   2   70.79    8.80
   7  -7  -2   61.09   10.40
  -7  -7   2   72.59   11.50
   7   7  -2   84.99   11.60
  -7   7   2   89.79   12.30
   7   7  -2   70.49   11.00
  -7   7   2   72.89    8.10
   7   7  -2   66.19    6.40
  -6  -7   2   -1.00    3.20
  -6  -7   2    2.40    3.70
   6  -7  -2   -4.70    2.30
  -6  -7   2    3.60    3.00
   6   7  -2   -0.70    3.30
  -6   7   2   -1.30    2.00
   6   7  -2    3.50    3.80
  -6   7   2    1.90    3.80
   6   7  -2    0.60    1.80
  -5  -7   2  100.79   11.80
  -5  -7   2  130.09   12.40
  -5  -7   2  102.79    9.30
   5  -7  -2   92.29   11.00
  -5   7   2   99.39    8.40
  -5   7   2  103.79   10.80
   5   7  -2  105.99   11.30
   5   7  -2  103.19   11.50
   5   7  -2  112.99    8.80
  -5   7   2  101.59   12.00
  -4  -7   2  365.76   20.60
   4  -7  -2  396.76   18.10
   4  -7  -2  379.36   18.00
  -4  -7   2  359.86   24.10
   4  -7  -2  305.27   22.90
   4  -7  -2  370.86   19.50
  -4   7   2  310.67   19.10
  -4   7   2  361.76   19.50
   4   7  -2  360.06   23.50
  -4   7   2  356.56   22.50
   4   7  -2  415.06   20.90
   4   7  -2  329.97   23.10
  -4   7   2  347.17   24.00
   4   7  -2  341.17   20.20
  -3  -7   2 2522.15  108.99
   3  -7  -2 2401.86  117.79
   3  -7  -2 2488.05  115.69
   3  -7  -2 2590.14  110.09
   3  -7  -2 2470.35  109.99
  -3  -7   2 2339.87  119.29
  -3   7   2 2379.46  117.49
  -3   7   2 2396.06  107.79
   3   7  -2 2423.36  116.99
   3   7  -2 2298.47  111.59
  -3   7   2 2353.76  115.09
   3   7  -2 2402.56  116.99
  -2  -7   2  651.03   38.10
  -2  -7   2  715.63   35.60
   2  -7  -2  700.23   33.90
   2  -7  -2  765.62   34.40
   2  -7  -2  714.23   36.20
  -2  -7   2  648.94   34.00
  -2   7   2  710.33   38.00
   2   7  -2  672.83   35.20
   2   7  -2  701.23   37.30
  -2   7   2  670.93   33.40
  -2   7   2  720.83   35.30
   2   7  -2  701.13   37.20
   1  -7  -2  638.84   32.30
   1  -7  -2  639.64   34.70
  -1  -7   2  671.53   33.40
  -1  -7   2  672.53   35.70
  -1  -7   2  667.93   32.10
  -1   7   2  684.03   32.20
  -1   7   2  667.13   35.60
  -1   7   2  649.83   31.80
   1   7  -2  635.34   33.30
   1   7  -2  650.83   32.20
   1   7  -2  632.44   34.50
   1   7  -2  653.43   34.50
   0  -7  -2    3.30    3.00
   0  -7   2   -2.20    1.80
   0  -7   2    0.30    1.70
   0  -7  -2    2.20    2.00
   0  -7  -2   -1.40    1.40
   0  -7   2    0.90    1.80
   0   7  -2   -2.00    1.50
   0   7   2   -0.80    1.50
   0   7  -2    2.20    2.60
   0   7  -2   -0.10    1.90
   0   7   2   -1.90    2.20
   0   7   2   -0.70    1.00
   0   7   2   -0.30    1.70
   0   7  -2    0.20    1.90
   1  -7   2 1602.74   76.69
   1  -7   2 1595.64   71.59
  -1  -7  -2 1646.14   71.89
   1  -7   2 1601.84   74.19
  -1  -7  -2 1554.24   78.99
  -1  -7  -2 1493.35   74.19
  -1   7  -2 1577.74   71.99
  -1   7  -2 1491.15   76.59
   1   7   2 1632.94   74.79
  -1   7  -2 1555.24   76.69
   1   7   2 1502.45   77.69
   1   7   2 1596.64   72.09
   1   7   2 1630.74   74.89
  -1   7  -2 1588.34   74.69
  -2  -7  -2 1498.65   67.59
   2  -7   2 1438.36   67.39
  -2  -7  -2 1413.96   64.79
   2  -7   2 1355.86   66.39
   2  -7   2 1345.87   69.19
  -2  -7  -2 1417.26   68.09
  -2  -7  -2 1367.46   71.19
  -2   7  -2 1443.26   69.59
  -2   7  -2 1398.76   67.19
   2   7   2 1369.36   67.79
   2   7   2 1412.76   64.89
  -2   7  -2 1406.66   69.49
   2   7   2 1411.76   67.29
   2   7   2 1354.96   70.29
  -2   7  -2 1351.26   64.49
  -3  -7  -2 1852.31   87.09
  -3  -7  -2 1973.10   90.79
   3  -7   2 1846.72   93.19
  -3  -7  -2 1890.11   95.49
   3  -7   2 1962.00   89.49
  -3  -7  -2 1934.91   92.49
   3  -7   2 1904.11   88.99
   3   7   2 1885.01   90.09
  -3   7  -2 1858.81   86.79
   3   7   2 1937.91   86.99
  -3   7  -2 1885.11   93.59
   3   7   2 1787.02   93.99
  -3   7  -2 2081.69   90.79
   3   7   2 1800.32   91.99
  -3   7  -2 1935.91   93.89
  -4  -7  -2  923.41   44.40
   4  -7   2  848.82   45.80
  -4  -7  -2  771.62   45.90
   4  -7   2  780.02   41.30
  -4  -7  -2  893.01   45.60
  -4  -7  -2  768.12   41.60
   4   7   2  804.52   46.50
  -4   7  -2  899.01   42.00
   4   7   2  807.82   42.70
   4   7   2  814.52   44.70
  -4   7  -2  831.12   45.90
  -5  -7  -2   13.30    4.30
   5  -7   2   17.70    4.40
   5  -7   2   10.40    5.10
  -5  -7  -2   19.00    6.20
  -5  -7  -2   21.80    6.40
   5   7   2   17.70    6.00
  -5   7  -2   17.80    4.90
   5   7   2   16.20    5.80
   5   7   2   20.00    5.20
  -5   7  -2   10.40    5.40
  -6  -7  -2  244.98   17.90
  -6  -7  -2  228.08   19.20
   6  -7   2  225.78   15.00
   6  -7   2  227.58   19.70
  -6  -7  -2  242.98   20.40
  -6   7  -2  244.08   17.30
  -6   7  -2  231.38   20.40
   6   7   2  283.87   21.80
   6   7   2  253.97   17.30
  -7  -7  -2  450.85   27.20
   7  -7   2  427.46   30.60
   7  -7   2  399.66   22.90
  -7  -7  -2  417.06   29.40
  -7  -7  -2  403.06   30.40
  -7   7  -2  437.16   31.20
   7   7   2  410.46   25.50
  -7   7  -2  407.36   26.20
   7   7   2  385.06   30.30
  -8  -7  -2  380.56   26.60
  -8  -7  -2  408.66   31.80
   8  -7   2  375.56   21.60
   8  -7   2  430.56   31.70
   8   7   2  393.06   24.60
  -8   7  -2  380.56   26.40
  -8   7  -2  472.55   33.60
   8   7   2  415.46   31.90
   9  -7   2  253.67   24.20
  -9  -7  -2  228.78   24.50
  -9  -7  -2  269.27   21.50
   9   7   2  279.97   26.20
  -9   7  -2  286.57   26.60
   9   7   2  239.68   17.20
  -9   7  -2  240.08   20.50
 -10  -7  -2   31.30   12.60
  10  -7   2   21.20   10.20
 -10  -7  -2   44.40   10.60
  10   7   2   44.80   12.60
  10   7   2   32.90    5.80
 -10   7  -2   47.10   10.90
 -10   7  -2   11.20   10.10
 -11  -7  -2    2.10    4.60
 -11  -8   2   16.70    7.20
 -11   8   2    6.10    9.20
  10  -8  -2    0.00    5.00
 -10  -8   2    2.40    7.30
 -10  -8   2    5.80    4.80
 -10   8   2    4.10    4.50
 -10   8   2    3.90    7.00
  10   8  -2    9.50    7.80
  -9  -8   2    9.50    4.90
  -9  -8   2    3.20    6.60
   9  -8  -2   -0.70    4.30
   9   8  -2   22.10    9.10
  -9   8   2    7.00    7.40
  -9   8   2   11.90    5.00
  -8  -8   2   77.49   12.20
  -8  -8   2   56.09    9.90
   8  -8  -2   67.59   13.90
  -8  -8   2   62.39   13.40
   8   8  -2   57.99   13.00
  -8   8   2   72.09   14.00
  -8   8   2   66.59    8.80
   8   8  -2   80.69   12.60
   8   8  -2   59.19    6.00
  -7  -8   2   31.10    7.30
  -7  -8   2    9.90    7.10
   7  -8  -2   27.40    8.00
  -7  -8   2   30.80    9.80
  -7   8   2   44.80   10.10
   7   8  -2   28.90    9.00
  -7   8   2   34.10    9.50
   7   8  -2   30.10    8.90
  -7   8   2   25.10    6.10
   7   8  -2   29.00    5.20
   6  -8  -2   29.10    7.90
  -6  -8   2   23.30    7.40
  -6  -8   2   25.30    5.90
  -6  -8   2   21.00    7.20
  -6   8   2   25.30    5.30
  -6   8   2   27.20    8.40
   6   8  -2   19.50    6.50
   6   8  -2    7.50    5.10
   6   8  -2   26.10    4.90
  -6   8   2   22.30    6.70
  -5  -8   2    1.80    3.00
   5  -8  -2    3.20    1.30
  -5  -8   2    0.00    3.00
   5  -8  -2   -0.20    2.80
   5  -8  -2    4.10    1.30
  -5   8   2    3.00    3.80
  -5   8   2    3.00    2.60
  -5   8   2    3.60    4.60
   5   8  -2    6.80    4.20
   5   8  -2    3.80    4.00
   5   8  -2    2.90    2.30
   4  -8  -2   29.60    3.80
   4  -8  -2   31.30    3.50
  -4  -8   2   14.50    5.60
   4  -8  -2   24.40    6.40
   4  -8  -2   27.10    3.30
  -4  -8   2   28.40    5.40
   4   8  -2   21.20    4.70
  -4   8   2   27.50    5.00
  -4   8   2   20.80    5.40
   4   8  -2   33.50    7.10
   4   8  -2   29.30    6.90
  -4   8   2   25.50    7.10
   3  -8  -2  140.19    8.90
  -3  -8   2  134.39   10.50
  -3  -8   2  132.79   10.20
   3  -8  -2  120.19   11.60
  -3  -8   2  108.29   11.50
   3  -8  -2  151.08    9.90
   3  -8  -2  135.19    8.70
  -3   8   2  140.39    9.60
   3   8  -2  120.89   11.40
   3   8  -2  118.59    9.80
   3   8  -2  123.49   11.40
  -3   8   2  134.69   12.40
  -3   8   2  112.69    9.90
  -2  -8   2   28.40    4.70
   2  -8  -2   35.00    4.90
   2  -8  -2   41.50    5.00
  -2  -8   2   35.20    5.60
   2  -8  -2   29.00    4.00
  -2  -8   2   27.10    6.20
   2   8  -2   28.10    4.30
  -2   8   2   34.80    4.70
  -2   8   2   34.90    6.70
   2   8  -2   31.60    4.90
   2   8  -2   41.30    6.10
   2   8  -2   27.20    5.60
  -2   8   2   33.10    4.40
  -1  -8   2   62.79    6.50
   1  -8  -2   52.29    5.70
  -1  -8   2   63.89    7.50
   1  -8  -2   77.89    7.50
  -1  -8   2   74.99    6.80
  -1   8   2   63.89    6.50
   1   8  -2   75.99    7.70
  -1   8   2   69.59    5.40
   1   8  -2   62.79    6.40
  -1   8   2   76.49    6.60
   1   8  -2   62.09    6.60
  -1   8   2   69.69    8.00
   1   8  -2   51.49    6.40
   0  -8   2   10.10    3.90
   0  -8  -2    9.30    2.80
   0  -8  -2    9.00    3.30
   0  -8  -2   17.40    4.70
   0  -8   2    3.50    2.70
   0  -8   2    9.70    3.40
   0   8   2    3.10    2.90
   0   8  -2   12.90    4.00
   0   8  -2   14.80    4.50
   0   8  -2   15.60    3.90
   0   8   2   17.20    5.30
   0   8   2   11.50    2.50
   0   8  -2   10.80    3.60
   0   8   2   13.40    3.70
  -1  -8  -2  295.57   19.50
   1  -8   2  306.17   16.90
   1  -8   2  297.47   17.60
  -1  -8  -2  297.07   17.00
  -1  -8  -2  280.07   17.50
   1  -8   2  275.87   17.20
  -1   8  -2  302.07   18.10
   1   8   2  283.07   19.60
   1   8   2  293.77   16.50
  -1   8  -2  301.77   17.10
  -1   8  -2  271.87   18.00
   1   8   2  316.87   17.40
  -1   8  -2  285.37   18.50
   1   8   2  301.57   18.10
   2  -8   2   75.39    6.90
  -2  -8  -2   66.59    8.50
   2  -8   2   72.09    6.20
   2  -8   2   67.59    6.90
  -2  -8  -2   75.89    7.70
  -2  -8  -2   82.99    7.50
   2   8   2   72.19    6.90
  -2   8  -2   79.29    7.60
   2   8   2   94.69    8.00
   2   8   2   89.19    9.30
  -2   8  -2   62.49    8.10
  -2   8  -2   71.69    8.20
   2   8   2   78.39    7.90
  -2   8  -2   67.59    7.40
  -3  -8  -2  124.79   10.80
   3  -8   2  145.99    8.00
   3  -8   2  100.29   10.70
  -3  -8  -2  136.89   10.70
  -3  -8  -2  145.89   11.50
   3  -8   2  113.29    9.50
  -3  -8  -2  112.19   11.70
  -3   8  -2  129.99   11.80
   3   8   2  116.09   10.40
  -3   8  -2  138.99   10.60
   3   8   2  127.99   10.10
  -3   8  -2  124.99   11.80
  -3   8  -2  126.89   10.70
   3   8   2  116.49   10.30
   3   8   2  129.09   12.40
  -4  -8  -2    1.60    3.10
   4  -8   2    0.90    2.10
   4  -8   2    1.40    2.90
  -4  -8  -2    3.20    3.10
  -4  -8  -2   -5.30    2.50
  -4  -8  -2   -0.10    2.50
   4   8   2   -1.40    2.60
   4   8   2    0.80    2.40
  -4   8  -2    2.20    3.30
  -4   8  -2   -5.00    1.80
   4   8   2    1.10    2.50
  -4   8  -2    0.80    3.40
  -5  -8  -2   34.90    8.20
  -5  -8  -2   31.40    7.90
   5  -8   2   40.40    5.50
   5  -8   2   29.30    7.40
  -5  -8  -2   44.20    7.90
  -5   8  -2   39.60    7.50
   5   8   2   27.60    6.50
  -5   8  -2   21.70    7.00
   5   8   2   28.60    7.80
   5   8   2   32.00    7.40
  -5   8  -2   48.40    9.80
  -6  -8  -2   13.10    5.00
   6  -8   2    9.10    3.50
   6  -8   2   10.60    5.20
  -6  -8  -2    9.10    5.20
  -6  -8  -2   12.10    5.60
  -6   8  -2   11.40    4.60
  -6   8  -2   28.10    8.20
   6   8   2   10.80    5.40
   6   8   2   12.60    4.80
  -7  -8  -2   98.49   13.70
   7  -8   2  160.78   16.50
  -7  -8  -2   95.89   11.60
  -7  -8  -2  125.79   14.80
   7  -8   2   96.79    8.90
   7   8   2  117.99   11.40
   7   8   2  137.29   15.90
  -7   8  -2  131.59   15.70
  -7   8  -2  120.09   12.40
  -8  -8  -2   -2.90    3.30
  -8  -8  -2    1.70    5.00
   8  -8   2    0.40    4.70
   8  -8   2    0.30    2.00
   8   8   2   -6.20    3.80
   8   8   2   -1.80    3.20
  -8   8  -2   -7.00    5.00
  -8   8  -2   -4.00    3.30
   9  -8   2    6.00    6.30
  -9  -8  -2   -2.90    4.80
  -9  -8  -2   -1.50    4.70
  -9   8  -2   -5.30    3.60
  -9   8  -2   -3.70    6.00
   9   8   2    4.10    3.70
   9   8   2    4.00    4.90
  10  -8   2   26.70   10.50
 -10  -8  -2   42.40   12.90
 -10  -8  -2   21.00    8.40
 -10   8  -2   25.80   11.60
  10   8   2   17.50    4.80
  10   8   2   33.30   10.80
 -10   8  -2   12.40    6.70
 -11   9   2   45.90   14.20
 -10  -9   2   76.59   11.50
 -10  -9   2   50.89   14.20
  10  -9  -2   53.49   13.70
 -10   9   2   47.60   10.20
 -10   9   2   18.10   10.30
  10   9  -2   52.69   14.00
 -10   9   2   72.09   16.90
   9  -9  -2  255.87   25.50
  -9  -9   2  298.57   22.20
  -9  -9   2  298.77   27.40
   9   9  -2  238.88   24.50
  -9   9   2  313.97   27.40
   9   9  -2  287.47   26.10
  -9   9   2  286.77   27.90
   9   9  -2  251.87   14.30
  -9   9   2  275.17   20.60
   8  -9  -2   90.29   13.80
  -8  -9   2   78.69   15.70
  -8  -9   2   98.49   13.70
  -8  -9   2   93.79   11.30
  -8   9   2   91.89   10.70
   8   9  -2   90.59    8.00
  -8   9   2   88.79   16.30
   8   9  -2   93.89   13.90
  -8   9   2   71.29   15.40
   8   9  -2   77.79   12.80
  -7  -9   2   53.59    8.30
  -7  -9   2   48.50   11.50
  -7  -9   2   44.60   11.00
   7  -9  -2   44.20   11.20
   7   9  -2   74.49   11.20
   7   9  -2   50.39    6.50
  -7   9   2   50.29   12.10
  -7   9   2   86.69   12.80
   7   9  -2   69.39   13.20
  -7   9   2   54.49    7.70
  -6  -9   2   11.90    4.50
  -6  -9   2    4.50    5.20
   6  -9  -2   11.70    5.60
  -6  -9   2   12.80    5.50
  -6   9   2   10.10    5.60
   6   9  -2   19.50    6.80
   6   9  -2   10.90    3.70
  -6   9   2   14.70    4.60
   6   9  -2    7.60    5.30
  -6   9   2   13.80    6.70
   5  -9  -2  384.36   17.70
   5  -9  -2  324.97   24.70
  -5  -9   2  311.47   24.40
  -5  -9   2  340.37   21.40
   5  -9  -2  373.06   17.50
   5   9  -2  351.06   24.50
  -5   9   2  330.47   20.20
   5   9  -2  290.87   20.10
  -5   9   2  335.87   25.50
   5   9  -2  347.07   24.60
  -5   9   2  327.47   23.10
   4  -9  -2  608.74   30.40
  -4  -9   2  595.64   31.20
   4  -9  -2  582.24   28.70
   4  -9  -2  623.34   29.00
  -4  -9   2  535.15   35.00
   4  -9  -2  529.95   34.50
  -4   9   2  604.64   33.30
   4   9  -2  575.84   34.70
   4   9  -2  535.35   30.90
   4   9  -2  546.45   34.00
  -4   9   2  543.95   34.80
  -4   9   2  589.94   30.10
   3  -9  -2  469.65   24.90
   3  -9  -2  545.95   25.40
  -3  -9   2  500.45   27.50
  -3  -9   2  504.75   26.50
  -3  -9   2  450.15   29.70
   3  -9  -2  505.25   26.70
   3   9  -2  482.75   28.80
  -3   9   2  477.15   27.10
  -3   9   2  459.75   29.70
   3   9  -2  471.95   29.20
  -3   9   2  468.35   25.40
   3   9  -2  427.76   26.40
  -2  -9   2  368.16   20.70
   2  -9  -2  374.06   21.50
  -2  -9   2  363.26   21.50
   2  -9  -2  323.37   19.60
  -2  -9   2  361.96   23.60
   2   9  -2  366.56   22.80
  -2   9   2  361.76   20.30
  -2   9   2  354.96   23.50
   2   9  -2  383.56   20.70
   2   9  -2  355.76   22.30
   2   9  -2  339.37   21.10
  -2   9   2  385.26   20.40
  -1  -9   2   55.79    7.40
   1  -9  -2   53.09    5.90
  -1  -9   2   56.79    6.60
  -1  -9   2   50.59    5.90
   1  -9  -2   62.89    7.10
  -1   9   2   69.79    6.80
   1   9  -2   49.70    6.40
  -1   9   2   58.19    5.20
   1   9  -2   53.09    6.40
   1   9  -2   62.59    7.00
   1   9  -2   66.19    7.60
  -1   9   2   67.49    8.10
  -1   9   2   65.99    6.70
   0  -9   2    3.60    3.20
   0  -9  -2    3.50    2.60
   0  -9  -2    2.50    2.90
   0  -9   2    5.60    2.90
   0  -9  -2   -0.40    1.50
   0  -9   2    6.10    2.80
   0   9   2    3.30    2.60
   0   9  -2    2.60    2.90
   0   9  -2    3.70    2.60
   0   9  -2    3.20    3.10
   0   9   2    3.60    1.90
   0   9  -2   -0.60    2.10
   0   9   2    3.60    2.40
   0   9   2    3.90    3.80
   1  -9   2  750.72   35.30
   1  -9   2  734.03   37.40
   1  -9   2  710.03   36.50
  -1  -9  -2  675.83   36.40
  -1  -9  -2  714.83   35.20
  -1  -9  -2  706.33   39.60
  -1   9  -2  671.73   37.40
   1   9   2  691.43   35.40
   1   9   2  741.43   37.30
   1   9   2  648.34   38.80
  -1   9  -2  732.13   35.70
  -1   9  -2  699.93   38.20
   1   9   2  673.93   35.40
  -1   9  -2  684.43   36.80
  -2  -9  -2 1137.69   60.49
   2  -9   2 1169.88   56.59
   2  -9   2 1135.09   55.69
  -2  -9  -2 1146.79   54.49
  -2  -9  -2 1047.80   56.19
   2  -9   2 1149.69   53.79
   2   9   2 1188.78   60.29
  -2   9  -2 1155.98   56.79
  -2   9  -2 1096.09   54.29
   2   9   2 1175.78   54.79
   2   9   2 1152.08   56.99
  -2   9  -2 1119.69   58.29
  -2   9  -2 1111.09   58.59
   2   9   2 1141.19   56.49
   3  -9   2  385.76   25.80
  -3  -9  -2  434.26   25.20
   3  -9   2  409.26   23.70
   3  -9   2  435.56   22.10
  -3  -9  -2  452.85   24.40
  -3  -9  -2  414.36   25.20
  -3  -9  -2  395.86   27.00
   3   9   2  434.76   24.10
  -3   9  -2  415.86   26.50
   3   9   2  406.66   24.70
  -3   9  -2  426.06   25.10
   3   9   2  424.16   27.40
  -3   9  -2  397.66   26.00
   3   9   2  401.16   24.70
  -3   9  -2  444.46   24.20
  -4  -9  -2  298.37   19.10
  -4  -9  -2  242.88   17.80
  -4  -9  -2  255.17   19.60
   4  -9   2  223.48   15.50
   4  -9   2  233.58   18.50
   4   9   2  237.98   17.00
   4   9   2  225.18   17.30
  -4   9  -2  258.17   19.40
  -4   9  -2  289.77   17.40
   4   9   2  233.38   19.30
  -4   9  -2  213.18   18.20
   5  -9   2  138.99   14.40
  -5  -9  -2  144.09   12.70
   5  -9   2  153.08   11.40
  -5  -9  -2  140.79   14.70
  -5  -9  -2  153.98   14.30
   5   9   2  137.49   12.20
   5   9   2  139.09   13.50
  -5   9  -2  141.49   12.50
  -5   9  -2  143.09   15.00
   5   9   2  157.68   15.50
  -5   9  -2  162.38   15.90
   6  -9   2   78.59    8.00
  -6  -9  -2   99.09   12.90
  -6  -9  -2  104.19   12.40
  -6  -9  -2   77.99   10.00
   6  -9   2   97.59   12.80
   6   9   2   87.69    9.80
  -6   9  -2   83.89   12.70
  -6   9  -2   84.39   12.30
   6   9   2   80.39   11.90
   6   9   2  111.39   12.50
  -6   9  -2   85.09   10.10
   7  -9   2  252.47   22.90
  -7  -9  -2  274.57   20.90
   7  -9   2  259.67   16.90
  -7  -9  -2  275.97   23.50
  -7  -9  -2  272.87   23.40
  -7   9  -2  323.67   21.60
  -7   9  -2  239.88   23.20
   7   9   2  287.77   24.60
   7   9   2  256.37   19.10
  -7   9  -2  264.97   24.20
  -8  -9  -2  170.58   19.30
   8  -9   2  180.28   19.60
  -8  -9  -2  179.28   17.10
   8  -9   2  165.48   11.40
   8   9   2  198.18   20.90
  -8   9  -2  168.98   19.60
   8   9   2  171.98   14.80
  -8   9  -2  175.98   16.60
   9  -9   2  198.48   21.50
  -9  -9  -2  175.78   21.40
  -9  -9  -2  199.98   18.80
   9   9   2  166.88   20.50
  -9   9  -2  162.58   17.10
   9   9   2  173.68   14.70
  -9   9  -2  187.48   21.60
  10  -9   2   65.49   15.40
 -10  -9  -2   41.30   11.00
 -10  -9  -2   40.00   13.40
 -10   9  -2   78.09   18.30
 -10   9  -2   81.59   18.10
 -10   9  -2   47.20   11.30
  10   9   2   33.70   12.00
  10   9   2   65.19    8.30
 -11  10   2  172.28   24.00
 -10 -10   2   58.09   12.40
 -10 -10   2   42.50   13.50
  10 -10  -2   66.89   16.40
 -10  10   2   74.79   17.20
 -10  10   2   63.79   11.90
 -10  10   2   62.59   16.90
  10  10  -2   70.39   16.60
   9 -10  -2   -8.50    5.00
  -9 -10   2   -1.00    6.30
  -9 -10   2    2.60    4.20
   9  10  -2    2.10    5.80
  -9  10   2    0.90    5.80
   9  10  -2    4.00    2.30
  -9  10   2    1.20    3.60
   9  10  -2    2.30    5.50
  -9  10   2  -12.90    5.70
  -8 -10   2  143.49   14.40
  -8 -10   2  125.69   17.40
  -8 -10   2  160.48   17.90
   8 -10  -2  124.49   16.80
   8  10  -2  133.99   11.00
   8  10  -2  141.09   17.50
  -8  10   2  146.59   13.70
  -8  10   2  135.79   18.00
   8  10  -2  142.79   17.50
  -8  10   2  167.48   18.50
  -7 -10   2  357.26   28.30
  -7 -10   2  416.66   29.60
  -7 -10   2  355.66   24.20
   7 -10  -2  377.96   29.00
   7  10  -2  325.37   27.40
  -7  10   2  317.87   28.50
   7  10  -2  385.26   22.20
  -7  10   2  337.17   26.80
  -7  10   2  350.46   23.00
   7  10  -2  379.76   28.40
  -6 -10   2  474.45   32.90
  -6 -10   2  518.35   29.40
  -6 -10   2  512.95   34.20
   6 -10  -2  441.06   32.90
   6  10  -2  466.15   27.40
   6  10  -2  493.35   33.20
  -6  10   2  471.15   27.70
  -6  10   2  489.55   32.00
  -6  10   2  517.65   34.80
   6  10  -2  473.75   32.50
  -5 -10   2  366.16   27.10
   5 -10  -2  427.96   19.90
   5 -10  -2  382.96   27.40
  -5 -10   2  385.86   23.50
   5 -10  -2  371.16   19.50
  -5  10   2  418.26   28.50
   5  10  -2  324.27   25.30
  -5  10   2  355.36   25.00
   5  10  -2  376.06   22.90
  -5  10   2  362.66   22.30
   5  10  -2  386.06   26.80
   4 -10  -2  100.89    8.40
  -4 -10   2   91.69    9.00
   4 -10  -2   60.49    9.30
  -4 -10   2   70.49   10.00
   4 -10  -2   79.59    6.70
  -4  10   2   84.59    8.10
  -4  10   2   59.99    8.40
   4  10  -2   79.29   10.00
   4  10  -2   71.19    7.90
   4  10  -2   86.29    9.90
  -4  10   2   70.89   10.10
   3 -10  -2   84.79    7.30
  -3 -10   2   87.39    8.90
  -3 -10   2   63.79    9.30
   3 -10  -2   90.69    7.50
   3 -10  -2   87.29    7.90
  -3 -10   2   94.29    8.70
  -3  10   2   77.49    8.20
   3  10  -2   91.89   10.10
  -3  10   2   73.39    9.90
  -3  10   2   82.49    8.10
   3  10  -2   80.49    9.00
   3  10  -2   88.29    8.60
   2 -10  -2  525.25   29.00
  -2 -10   2  575.74   31.10
  -2 -10   2  524.95   33.20
   2 -10  -2  566.94   31.20
  -2 -10   2  534.15   29.50
   2  10  -2  542.25   32.30
  -2  10   2  552.54   29.10
  -2  10   2  585.84   33.60
  -2  10   2  584.44   29.80
   2  10  -2  557.54   31.80
   2  10  -2  582.94   29.70
   2  10  -2  557.14   30.80
  -1 -10   2  512.45   30.80
  -1 -10   2  507.65   28.70
  -1 -10   2  544.75   28.00
   1 -10  -2  534.35   30.20
   1 -10  -2  503.95   27.70
   1  10  -2  552.24   28.30
  -1  10   2  557.84   27.30
   1  10  -2  484.45   29.20
   1  10  -2  499.45   29.00
  -1  10   2  536.05   29.00
  -1  10   2  496.35   27.50
  -1  10   2  500.75   31.00
   1  10  -2  501.85   30.20
   0 -10  -2  167.28   12.90
   0 -10  -2  206.48   15.40
   0 -10   2  209.98   14.80
   0 -10   2  192.08   13.10
   0 -10  -2  195.28   12.90
   0 -10   2  182.48   13.50
   0  10  -2  204.58   13.70
   0  10  -2  175.68   13.80
   0  10   2  221.48   14.00
   0  10  -2  185.38   13.90
   0  10   2  205.08   12.10
   0  10   2  203.28   16.00
   0  10  -2  194.08   14.90
   0  10   2  185.38   13.90
  -1 -10  -2 1013.50   55.39
   1 -10   2  994.60   51.49
   1 -10   2 1051.79   49.80
  -1 -10  -2 1055.29   51.99
   1 -10   2 1037.20   53.19
  -1 -10  -2 1055.49   49.99
  -1  10  -2 1073.59   52.59
   1  10   2 1048.90   50.39
  -1  10  -2 1040.60   53.39
   1  10   2 1059.19   55.49
   1  10   2 1006.80   52.29
  -1  10  -2 1035.30   50.29
  -1  10  -2  990.40   53.69
   1  10   2 1011.80   50.89
   2 -10   2  788.82   39.30
   2 -10   2  784.42   37.70
   2 -10   2  755.92   39.10
  -2 -10  -2  723.23   39.70
  -2 -10  -2  718.13   42.60
  -2 -10  -2  714.23   37.90
   2  10   2  733.63   39.00
  -2  10  -2  763.52   38.40
   2  10   2  705.53   39.80
  -2  10  -2  795.02   40.30
  -2  10  -2  776.92   41.90
  -2  10  -2  754.02   41.10
   2  10   2  745.13   38.50
   2  10   2  715.43   42.20
   3 -10   2    9.30    2.80
  -3 -10  -2   11.20    4.80
  -3 -10  -2    9.50    5.00
  -3 -10  -2    7.50    3.70
  -3 -10  -2    8.40    3.80
   3 -10   2    5.90    3.00
  -3  10  -2    4.50    3.90
   3  10   2    8.50    4.70
  -3  10  -2   13.20    4.90
   3  10   2    8.60    3.60
   3  10   2    9.20    4.00
  -3  10  -2    3.90    3.30
   3  10   2   18.70    4.80
  -4 -10  -2  233.78   16.20
  -4 -10  -2  189.48   17.60
   4 -10   2  207.88   17.50
   4 -10   2  198.88   14.40
  -4 -10  -2  236.58   17.00
   4  10   2  220.38   16.40
  -4  10  -2  249.78   18.70
   4  10   2  168.68   14.90
  -4  10  -2  217.78   15.60
  -4  10  -2  218.88   18.00
   4  10   2  227.18   18.70
   5 -10   2  438.16   30.20
   5 -10   2  435.06   25.20
  -5 -10  -2  444.16   30.80
  -5 -10  -2  452.55   27.20
  -5 -10  -2  476.95   29.70
   5  10   2  455.45   27.30
  -5  10  -2  434.06   26.50
  -5  10  -2  429.56   30.30
   5  10   2  427.66   30.40
  -5  10  -2  415.16   29.70
   5  10   2  436.76   28.70
  -6 -10  -2  210.58   19.30
  -6 -10  -2  245.88   20.90
   6 -10   2  213.58   20.10
  -6 -10  -2  239.98   18.10
   6 -10   2  220.38   15.30
  -6  10  -2  239.58   21.40
  -6  10  -2  242.28   21.50
   6  10   2  231.38   21.20
   6  10   2  220.98   17.20
   6  10   2  221.08   19.30
  -6  10  -2  208.58   17.00
   7 -10   2  419.46   32.20
   7 -10   2  417.46   24.40
  -7 -10  -2  499.95   33.60
  -7 -10  -2  421.86   28.50
  -7 -10  -2  423.16   31.90
   7  10   2  399.06   27.10
  -7  10  -2  449.46   33.10
  -7  10  -2  466.15   28.80
   7  10   2  418.76   32.90
  -7  10  -2  487.55   34.60
   8 -10   2   64.59    6.60
   8 -10   2   62.29   13.90
  -8 -10  -2   55.99   13.70
  -8 -10  -2   56.89   11.20
  -8 -10  -2   91.89   13.30
  -8  10  -2   62.29   14.80
   8  10   2   78.69    9.90
  -8  10  -2   80.59   16.50
  -8  10  -2   68.19   12.20
   8  10   2   77.69   15.70
   9 -10   2    0.10    6.30
  -9 -10  -2   -0.60    4.50
  -9 -10  -2    3.90    6.80
   9  10   2    4.10    3.90
  -9  10  -2    2.90    7.30
   9  10   2    1.80    5.50
  -9  10  -2   16.00    8.70
  -9  10  -2    9.40    6.80
 -10 -10  -2   25.10   11.80
  10 -10   2   56.09   14.50
 -10 -10  -2   34.70   10.30
 -10  10  -2   59.59   12.00
  10  10   2   89.99   18.80
 -10  10  -2   44.90   14.20
  10  10   2   51.49    7.80
 -10  10  -2   54.39   15.80
 -10 -11   2   15.40   10.80
 -10 -11   2   14.50    6.70
  10 -11  -2   26.60    9.20
 -10  11   2   20.40    7.60
  10  11  -2   13.80    9.90
 -10  11   2   29.00   12.80
 -10  11   2   20.60   10.60
  -9 -11   2    9.80    8.00
  -9 -11   2    8.10    5.20
   9 -11  -2    5.80    5.90
  -9  11   2   -0.10    6.20
  -9  11   2    1.40    4.30
   9  11  -2    3.40    5.70
   9  11  -2    9.80    3.40
   9  11  -2   -5.70    6.30
  -9  11   2    7.00    8.10
  -8 -11   2   54.29   13.60
  -8 -11   2   46.10   10.50
  -8 -11   2   44.00   12.40
   8 -11  -2   32.40   11.00
  -8  11   2   41.40   12.10
  -8  11   2   38.70   11.90
   8  11  -2   48.80   12.30
  -8  11   2   37.60    8.30
   8  11  -2   39.80   11.10
   8  11  -2   38.40    6.10
  -7 -11   2   78.39   14.80
  -7 -11   2   84.09   10.60
  -7 -11   2   76.19   14.50
   7 -11  -2   66.79   13.60
  -7  11   2   80.99   12.80
  -7  11   2   75.09   15.10
   7  11  -2   64.89   13.50
   7  11  -2   61.09    8.00
  -7  11   2   63.89    9.10
   7  11  -2   74.99   12.30
  -6 -11   2  174.98   18.00
  -6 -11   2  162.18   14.30
   6 -11  -2  210.88   19.30
   6 -11  -2  174.78    8.90
  -6 -11   2  164.88   17.10
   6 -11  -2  163.68    8.70
  -6  11   2  179.48   14.10
   6  11  -2  183.08   17.70
   6  11  -2  172.58   13.50
   6  11  -2  167.98   17.20
  -6  11   2  192.08   17.10
  -6  11   2  176.68   18.10
  -5 -11   2   -8.10    2.80
   5 -11  -2   -0.60    1.60
  -5 -11   2   -1.00    2.70
   5 -11  -2    0.50    3.60
  -5  11   2    1.70    3.80
   5  11  -2    0.30    3.50
   5  11  -2    0.90    2.50
  -5  11   2   -1.40    2.20
  -5  11   2    0.90    3.70
   5  11  -2    2.60    4.20
   4 -11  -2    4.20    2.50
  -4 -11   2   -0.60    2.70
  -4 -11   2    0.90    3.80
   4  11  -2    3.70    2.60
   4  11  -2   -2.80    3.00
  -4  11   2    2.20    4.10
  -4  11   2    5.80    4.20
   4  11  -2   -3.40    2.90
  -4  11   2    0.60    2.50
  -3 -11   2   26.40    6.00
   3 -11  -2   29.10    4.70
  -3 -11   2   21.00    6.40
  -3 -11   2   19.40    5.10
   3 -11  -2   29.90    5.70
   3  11  -2   25.50    6.60
  -3  11   2   35.20    6.50
   3  11  -2   23.60    6.70
  -3  11   2   24.00    7.00
  -3  11   2   34.70    6.10
   3  11  -2   27.00    6.20
   2 -11  -2  253.17   16.70
  -2 -11   2  288.07   18.80
  -2 -11   2  289.87   20.70
   2 -11  -2  292.07   18.60
  -2 -11   2  282.67   17.60
  -2  11   2  269.47   20.20
  -2  11   2  286.27   17.50
   2  11  -2  292.87   17.80
  -2  11   2  275.27   16.90
   2  11  -2  284.77   20.00
   2  11  -2  244.28   17.80
   2  11  -2  255.07   18.60
  -1 -11   2  599.54   34.60
   1 -11  -2  569.54   33.40
  -1 -11   2  562.74   32.00
  -1 -11   2  603.14   31.20
   1 -11  -2  573.04   31.10
   1  11  -2  586.24   31.30
  -1  11   2  612.94   31.20
  -1  11   2  600.24   30.30
   1  11  -2  563.24   32.60
  -1  11   2  592.24   32.40
  -1  11   2  555.54   34.50
   1  11  -2  563.54   33.60
   1  11  -2  561.44   32.40
   0 -11   2   -1.50    3.00
   0 -11  -2   -0.50    2.00
   0 -11  -2   -0.20    1.90
   0 -11   2    1.80    2.60
   0 -11  -2    4.20    3.60
   0 -11   2    3.50    2.90
   0  11   2    0.20    2.50
   0  11  -2   -1.60    2.10
   0  11  -2    3.70    3.60
   0  11   2    1.30    3.80
   0  11  -2    2.50    2.80
   0  11   2    0.30    2.70
   0  11   2   -0.30    1.40
   0  11  -2   -2.70    2.30
   1 -11   2   52.59    6.20
  -1 -11  -2   37.60    6.10
  -1 -11  -2   35.80    5.40
   1 -11   2   39.20    6.00
   1 -11   2   48.80    6.60
  -1 -11  -2   40.40    8.20
  -1  11  -2   41.80    6.00
  -1  11  -2   33.40    6.70
  -1  11  -2   34.50    7.00
   1  11   2   42.60    6.30
  -1  11  -2   39.70    8.00
   1  11   2   31.70    6.70
   1  11   2   32.60    4.60
   1  11   2   38.20    8.30
   2 -11   2  293.87   18.20
  -2 -11  -2  304.97   19.60
   2 -11   2  234.88   17.70
  -2 -11  -2  302.67   21.70
  -2 -11  -2  298.27   18.70
   2  11   2  297.07   21.50
  -2  11  -2  284.27   18.50
  -2  11  -2  279.77   19.70
   2  11   2  316.77   19.20
  -2  11  -2  277.87   19.50
   2  11   2  292.97   19.70
  -2  11  -2  323.37   21.20
   2  11   2  280.87   18.00
  -3 -11  -2    9.90    4.60
  -3 -11  -2   12.60    5.70
   3 -11   2    7.00    2.70
  -3 -11  -2    8.20    3.90
  -3 -11  -2   15.60    4.80
   3 -11   2    5.40    3.10
   3  11   2   10.20    4.40
   3  11   2   15.60    4.80
  -3  11  -2    8.90    5.10
   3  11   2    6.80    4.50
  -3  11  -2    9.70    5.30
  -3  11  -2   10.30    4.40
  -4 -11  -2   27.60    6.30
  -4 -11  -2   44.80    7.40
  -4 -11  -2   31.10    8.40
   4 -11   2   34.30    6.40
   4 -11   2   37.50    8.50
   4  11   2   31.60    8.40
  -4  11  -2   35.60    8.60
  -4  11  -2   45.60    8.00
  -4  11  -2   29.10    7.70
   4  11   2   30.50    7.10
   4  11   2   31.00    6.90
   5 -11   2    2.30    3.90
  -5 -11  -2    5.20    4.90
  -5 -11  -2   -1.90    3.00
   5 -11   2    0.60    2.50
  -5 -11  -2    2.20    4.30
  -5  11  -2    6.50    4.90
   5  11   2    4.50    4.30
  -5  11  -2    1.90    3.00
   5  11   2   -1.20    3.70
  -5  11  -2    1.00    4.10
   5  11   2   -1.50    3.00
  -6 -11  -2   -3.10    2.80
  -6 -11  -2   -4.90    3.00
   6 -11   2   -4.40    3.20
  -6 -11  -2    0.30    4.10
   6 -11   2    0.20    2.40
  -6  11  -2   -0.50    4.40
   6  11   2    1.60    3.70
  -6  11  -2   -3.50    3.00
   6  11   2   -1.40    3.40
  -6  11  -2    5.90    4.10
   6  11   2   -0.60    3.30
  -7 -11  -2   44.30   11.90
   7 -11   2   36.70    5.70
  -7 -11  -2   37.00   10.20
  -7 -11  -2   25.30    7.70
   7 -11   2   38.10   10.50
  -7  11  -2   28.90   10.50
  -7  11  -2   43.50    9.20
   7  11   2   18.90    6.20
   7  11   2   22.80    8.90
  -7  11  -2   23.60    9.30
  -8 -11  -2   13.00    6.80
  -8 -11  -2   -2.20    6.20
  -8 -11  -2    2.60    5.00
   8 -11   2    6.40    3.00
   8 -11   2    6.60    6.10
  -8  11  -2    3.70    6.70
  -8  11  -2   -0.20    5.50
   8  11   2    7.90    4.50
   8  11   2    0.60    4.60
  -8  11  -2    9.40    5.20
   9 -11   2    4.40    5.90
  -9 -11  -2    3.30    6.00
  -9 -11  -2    3.60    6.40
  -9  11  -2   16.20   10.20
  -9  11  -2    5.90    8.00
   9  11   2    1.20    3.40
  -9  11  -2    7.10    5.40
   9  11   2   15.10    7.60
  10 -11   2    2.50    7.00
 -10 -11  -2    4.60    8.00
 -10 -11  -2    4.90    6.20
 -10  11  -2    2.70    8.00
  10  11   2   -5.60    3.30
  10  11   2   -1.70    6.50
 -10  11  -2   -0.50    4.90
 -10  11  -2   -6.60    5.70
 -10 -12   2    9.20    6.70
 -10 -12   2   -2.40    7.10
  10 -12  -2   11.10    6.50
 -10  12   2   18.60   11.00
 -10  12   2   12.50    7.30
  10  12  -2   19.40   10.40
  -9 -12   2    6.10    5.40
   9 -12  -2   10.50    6.90
  -9 -12   2    1.30    7.00
  -9 -12   2   15.30    7.50
  -9  12   2   10.10    5.60
   9  12  -2    8.50    3.80
   9  12  -2    5.80    5.30
  -9  12   2   12.10    7.50
   9  12  -2   20.60   10.10
   8 -12  -2   38.50   11.40
  -8 -12   2   30.00   10.30
  -8 -12   2   53.29   13.90
  -8 -12   2   43.60    9.80
  -8  12   2   48.80   12.50
  -8  12   2   47.30   12.90
   8  12  -2   42.10    6.70
  -8  12   2   58.69    9.10
   8  12  -2   43.00   11.50
   8  12  -2   41.20   11.50
  -7 -12   2  122.59   12.70
  -7 -12   2  107.69   15.10
   7 -12  -2  100.09   14.80
  -7 -12   2  112.19   15.30
  -7  12   2  115.09   15.70
  -7  12   2  121.89   12.40
  -7  12   2  131.39   15.60
   7  12  -2   94.79   10.30
   7  12  -2   94.09   14.40
   7  12  -2  120.29   14.90
  -6 -12   2  146.89   14.10
  -6 -12   2  159.38   17.40
   6 -12  -2  146.39    8.70
   6 -12  -2  183.68   18.30
  -6 -12   2  131.49   15.80
   6  12  -2  151.28   13.20
   6  12  -2  171.68   17.10
  -6  12   2  142.49   15.50
  -6  12   2  146.09   13.30
  -6  12   2  169.78   18.40
   6  12  -2  169.48   17.00
  -5 -12   2  170.28   14.70
   5 -12  -2  180.28   17.70
  -5 -12   2  166.38   17.50
   5 -12  -2  170.08   11.30
  -5  12   2  213.58   19.20
   5  12  -2  154.78   13.70
   5  12  -2  207.18   17.40
  -5  12   2  177.88   14.20
   5  12  -2  168.08   16.70
  -5  12   2  178.48   16.00
   4 -12  -2  193.48   13.10
  -4 -12   2  238.38   19.60
  -4 -12   2  199.28   15.50
   4  12  -2  202.08   15.50
  -4  12   2  218.48   15.20
  -4  12   2  199.48   15.80
  -4  12   2  194.08   18.20
   4  12  -2  220.08   18.40
   4  12  -2  171.68   16.20
  -3 -12   2  150.48   12.40
   3 -12  -2  131.79   10.70
   3 -12  -2  157.58   11.90
  -3 -12   2  145.59   14.70
   3  12  -2  156.68   13.40
  -3  12   2  147.39   14.80
   3  12  -2  148.99   12.80
  -3  12   2  136.69   12.00
   3  12  -2  147.49   14.20
  -3  12   2  146.29   11.90
  -2 -12   2  133.39   12.80
   2 -12  -2  111.09   10.40
   2 -12  -2   90.19    8.80
  -2 -12   2  112.19   10.80
  -2 -12   2  109.19   10.30
   2  12  -2  100.99   10.40
  -2  12   2  106.59   12.00
   2  12  -2  107.49   10.50
   2  12  -2   99.99   11.10
  -2  12   2  114.69    9.20
  -2  12   2  110.19   10.00
  -1 -12   2  384.36   22.30
   1 -12  -2  339.97   21.70
   1 -12  -2  349.77   23.60
  -1 -12   2  351.86   24.50
  -1 -12   2  367.96   23.30
   1  12  -2  397.26   25.00
  -1  12   2  407.66   22.70
   1  12  -2  341.97   22.80
  -1  12   2  376.86   20.90
  -1  12   2  374.66   25.50
   1  12  -2  341.47   23.00
   1  12  -2  406.76   23.00
   0 -12  -2  322.07   18.60
   0 -12  -2  273.27   18.80
   0 -12   2  297.47   20.60
   0 -12  -2  313.57   21.30
   0 -12   2  299.47   18.80
   0 -12   2  286.87   19.30
   0  12  -2  279.47   19.30
   0  12  -2  301.27   20.20
   0  12   2  291.87   17.30
   0  12  -2  317.87   21.60
   0  12   2  300.97   19.20
   0  12  -2  298.27   19.20
   0  12   2  307.67   22.10
   0  12   2  285.27   19.80
   1 -12   2  497.25   25.90
  -1 -12  -2  455.35   25.40
  -1 -12  -2  471.25   29.50
  -1 -12  -2  398.86   25.90
   1 -12   2  399.36   25.60
   1 -12   2  478.65   27.50
  -1  12  -2  419.46   26.80
   1  12   2  442.86   27.20
   1  12   2  439.06   24.70
  -1  12  -2  456.15   28.40
  -1  12  -2  475.05   26.20
   1  12   2  465.05   26.20
  -1  12  -2  413.76   26.60
   1  12   2  444.76   29.30
   2 -12   2  109.69   10.10
  -2 -12  -2  124.59   13.20
  -2 -12  -2   85.59   10.00
   2 -12   2  108.89   10.10
  -2 -12  -2  139.99   11.50
  -2  12  -2  107.59   11.10
  -2  12  -2  107.59   10.50
   2  12   2  103.09    9.60
   2  12   2  117.39   10.70
  -2  12  -2  105.49   10.90
   2  12   2  115.99   11.50
  -2  12  -2  131.79   12.60
   2  12   2  108.79   12.40
  -3 -12  -2   20.60    6.20
  -3 -12  -2   23.90    6.30
   3 -12   2   12.30    4.40
  -3 -12  -2   20.70    7.00
  -3  12  -2   16.30    6.40
  -3  12  -2   23.50    5.90
  -3  12  -2   16.20    5.80
   3  12   2   21.50    5.70
   3  12   2   20.00    5.70
   3  12   2   19.60    6.50
  -4 -12  -2  443.26   27.50
  -4 -12  -2  435.06   30.40
  -4 -12  -2  458.25   26.80
   4 -12   2  421.46   25.20
   4  12   2  391.96   26.50
   4  12   2  417.36   27.00
   4  12   2  393.76   29.30
  -4  12  -2  418.16   28.60
  -4  12  -2  443.86   26.50
  -4  12  -2  414.46   29.30
   5 -12   2  210.78   18.40
  -5 -12  -2  139.79   14.80
  -5 -12  -2  185.48   18.20
   5 -12   2  180.48   13.50
  -5 -12  -2  185.88   15.30
   5  12   2  154.38   17.00
   5  12   2  147.69   14.90
  -5  12  -2  168.88   14.80
  -5  12  -2  195.78   18.70
  -5  12  -2  199.48   18.30
   5  12   2  138.09   14.20
  -6 -12  -2   91.59   12.30
   6 -12   2  105.29   14.10
  -6 -12  -2   63.39   11.70
   6 -12   2   77.29    8.50
  -6 -12  -2   90.59   13.30
   6  12   2   83.69   10.50
   6  12   2   90.89   12.20
  -6  12  -2  103.69   13.90
  -6  12  -2   89.09   11.00
  -6  12  -2  116.89   15.00
   6  12   2   80.59   12.70
  -7 -12  -2   45.70    9.90
  -7 -12  -2   64.99   14.00
   7 -12   2   36.00   10.90
   7 -12   2   49.10    6.70
  -7 -12  -2   51.29   12.00
  -7  12  -2   67.99   14.30
   7  12   2   50.49    9.60
   7  12   2   65.59   14.40
  -7  12  -2   69.39   15.10
  -7  12  -2   46.80   10.20
   8 -12   2   -0.60    2.50
  -8 -12  -2    6.40    6.70
  -8 -12  -2   -3.10    5.00
  -8 -12  -2    4.50    5.30
   8 -12   2   -5.10    3.90
  -8  12  -2   -5.40    3.90
  -8  12  -2    6.70    5.00
   8  12   2    5.00    4.20
  -8  12  -2   -1.60    6.50
   8  12   2    1.80    5.00
  -9 -12  -2   31.10   11.10
  -9 -12  -2   60.59   12.50
   9 -12   2   16.10    9.50
   9  12   2   42.80    8.80
  -9  12  -2   31.30   11.80
  -9  12  -2   22.50   10.90
   9  12   2   23.80   10.40
  -9  12  -2   50.89   11.10
 -10 -12  -2   20.80   10.50
 -10 -12  -2    6.00    5.80
  10 -12   2   18.80    9.50
  10  12   2   21.20    6.30
 -10  12  -2   20.70   11.70
 -10  12  -2   28.80    9.30
 -10  12  -2   13.00    8.20
 -10 -13   2   50.89   14.80
 -10 -13   2   59.29   12.50
  10 -13  -2   39.40   12.90
  10  13  -2   41.50   13.60
 -10  13   2   34.70   12.70
 -10  13   2   49.70   11.50
  -9 -13   2  178.28   21.70
  -9 -13   2  251.77   24.60
  -9 -13   2  196.18   19.00
   9 -13  -2  174.18   22.00
  -9  13   2  192.68   23.50
  -9  13   2  178.08   17.60
   9  13  -2  214.28   22.70
   9  13  -2  175.08   13.70
   9  13  -2  164.38   20.80
  -8 -13   2  200.08   22.50
  -8 -13   2  200.18   18.60
   8 -13  -2  208.58   22.40
  -8 -13   2  184.48   20.80
   8  13  -2  158.68   20.00
   8  13  -2  206.68   20.90
   8  13  -2  183.38   14.80
  -8  13   2  227.38   23.80
  -8  13   2  171.88   16.30
  -7 -13   2   26.80    7.70
  -7 -13   2   20.00    9.90
   7 -13  -2   26.40    9.60
  -7 -13   2   19.60    9.40
   7  13  -2   24.40    9.60
  -7  13   2   22.50    9.80
  -7  13   2   23.40    6.80
   7  13  -2   18.90    5.70
   7  13  -2   29.30    9.60
   6 -13  -2    3.30    1.90
   6 -13  -2    0.50    4.40
  -6 -13   2    1.40    4.70
  -6 -13   2   -3.70    2.70
  -6 -13   2    3.00    4.80
   6  13  -2   -0.40    4.10
   6  13  -2    8.20    5.70
  -6  13   2    2.60    5.30
  -6  13   2    3.60    4.10
   6  13  -2    5.20    3.90
  -5 -13   2   35.80    9.50
  -5 -13   2   30.00    7.50
   5 -13  -2   23.60    4.50
  -5  13   2   47.00   11.10
  -5  13   2   30.50    6.70
   5  13  -2   35.80    9.50
   5  13  -2   32.70    7.20
   5  13  -2   23.00    7.60
  -4 -13   2  192.28   17.80
  -4 -13   2  171.48   14.40
   4 -13  -2  137.99   11.30
   4  13  -2  164.48   14.00
  -4  13   2  174.18   17.10
  -4  13   2  157.38   13.20
  -4  13   2  154.18   14.10
   4  13  -2  179.08   16.90
   4  13  -2  149.19   14.60
   3 -13  -2  101.09    9.60
  -3 -13   2   95.29   10.00
  -3 -13   2  120.89   13.20
   3 -13  -2   92.29    8.80
  -3  13   2  102.29   10.00
   3  13  -2   86.09   11.10
   3  13  -2   88.39   10.40
  -3  13   2  105.19   10.00
   3  13  -2   85.39   10.10
  -3  13   2   92.19   12.00
  -2 -13   2  467.85   31.30
  -2 -13   2  477.65   27.60
  -2 -13   2  486.35   29.20
   2 -13  -2  457.85   26.90
   2 -13  -2  460.85   28.70
   2  13  -2  466.15   29.10
  -2  13   2  478.85   31.40
   2  13  -2  497.35   30.80
  -2  13   2  473.35   27.40
   2  13  -2  451.15   28.60
  -2  13   2  521.35   27.40
   1 -13  -2   46.40    7.70
  -1 -13   2   58.09    7.80
  -1 -13   2   34.90    7.30
   1 -13  -2   47.10    6.50
  -1 -13   2   49.20    9.40
  -1  13   2   59.59    7.30
  -1  13   2   47.80    5.50
   1  13  -2   49.10    9.30
   1  13  -2   45.70    7.40
   1  13  -2   58.59    7.80
   1  13  -2   49.00    7.20
  -1  13   2   43.00    9.50
   0 -13  -2   58.99    8.40
   0 -13   2   45.00    7.30
   0 -13   2   40.60    7.80
   0 -13   2   53.39    7.20
   0 -13  -2   37.60    6.00
   0  13   2   40.40    5.10
   0  13   2   49.99   10.00
   0  13  -2   39.50    8.50
   0  13  -2   40.90    7.90
   0  13   2   46.10    7.60
   0  13  -2   38.70    7.50
   0  13  -2   49.30    7.20
   0  13   2   48.70    7.20
  -1 -13  -2    4.10    3.50
  -1 -13  -2    0.90    3.70
  -1 -13  -2    2.40    2.70
   1 -13   2   -1.50    2.30
   1 -13   2    1.10    3.30
  -1  13  -2    3.00    2.80
  -1  13  -2    2.60    3.20
   1  13   2    3.90    4.20
   1  13   2    2.30    2.10
  -1  13  -2    1.60    3.50
  -1  13  -2    8.60    4.50
   1  13   2    5.90    3.60
   1  13   2    4.20    3.30
   2 -13   2   73.69    8.40
  -2 -13  -2   79.69   11.20
   2 -13   2   76.79    8.80
  -2 -13  -2   98.49   10.10
  -2 -13  -2   67.69    9.00
   2  13   2   91.59   11.60
  -2  13  -2   96.09   11.20
  -2  13  -2   82.89    9.50
   2  13   2   89.89    8.60
   2  13   2   99.89   10.20
   2  13   2   83.19   10.10
  -2  13  -2   73.59    9.30
  -3 -13  -2  321.47   22.00
   3 -13   2  263.27   19.20
  -3 -13  -2  311.47   20.60
  -3 -13  -2  309.97   24.00
   3  13   2  289.97   21.30
  -3  13  -2  313.77   22.10
  -3  13  -2  321.67   23.50
   3  13   2  283.67   19.90
   3  13   2  296.07   23.50
  -3  13  -2  311.97   20.70
   4 -13   2  192.08   15.30
  -4 -13  -2  239.68   20.80
  -4 -13  -2  229.78   17.40
  -4 -13  -2  247.68   18.10
  -4  13  -2  198.08   18.80
  -4  13  -2  200.58   16.60
   4  13   2  197.88   16.60
   4  13   2  240.28   18.10
   4  13   2  200.78   19.40
  -4  13  -2  213.68   18.50
  -5 -13  -2  221.78   20.50
   5 -13   2  187.38   14.70
  -5 -13  -2  171.78   17.10
  -5 -13  -2  210.58   17.40
   5  13   2  199.68   19.60
   5  13   2  213.98   18.00
   5  13   2  199.38   17.10
  -5  13  -2  189.78   16.30
  -5  13  -2  223.48   19.80
  -5  13  -2  194.68   19.30
   6 -13   2   28.90    9.50
  -6 -13  -2   25.30    7.50
  -6 -13  -2   17.70    7.50
   6 -13   2   21.30    5.40
  -6 -13  -2   24.00    8.80
  -6  13  -2   31.80    8.10
  -6  13  -2   27.60    9.10
   6  13   2   35.50    8.50
   6  13   2   30.30    8.70
  -6  13  -2    8.20    6.20
   6  13   2   29.00    9.50
   7 -13   2   10.80    8.10
  -7 -13  -2   12.60    6.50
  -7 -13  -2   10.30    7.90
  -7 -13  -2    9.30    6.30
   7 -13   2   21.80    5.20
  -7  13  -2   11.40    8.20
   7  13   2   20.70    8.90
  -7  13  -2   23.40   10.00
  -7  13  -2   24.80    7.90
   7  13   2   18.80    6.40
  -8 -13  -2   49.90   11.00
   8 -13   2   59.79    6.60
  -8 -13  -2   87.69   17.20
   8 -13   2   55.99   14.50
  -8 -13  -2   49.99   12.80
  -8  13  -2   64.09   15.70
   8  13   2   74.79   10.50
   8  13   2   42.30   12.30
  -8  13  -2   95.49   18.70
  -8  13  -2   56.79   11.50
  -9 -13  -2  107.49   15.20
   9 -13   2  138.49   18.60
  -9 -13  -2   96.09   19.20
  -9  13  -2   81.29   15.10
   9  13   2  101.79   20.70
  -9  13  -2  118.39   18.80
   9  13   2   90.79   12.00
  -9  13  -2  114.99   17.70
 -10 -13  -2   87.19   19.90
 -10 -13  -2  132.49   16.60
 -10  13  -2  125.39   24.40
 -10 -14   2   34.50   11.40
 -10 -14   2   14.80    7.50
  10  14  -2   15.20    3.60
  -9 -14   2   10.50    8.10
  -9 -14   2   -7.10    4.10
  -9 -14   2   10.60    7.60
   9 -14  -2    1.10    5.60
   9  14  -2    0.70    5.80
   9  14  -2    3.90    7.10
   9  14  -2    0.20    3.50
  -9  14   2   -3.20    8.00
  -9  14   2   -1.60    4.40
  -8 -14   2    9.30    5.90
  -8 -14   2   28.70   10.80
   8 -14  -2    4.90    6.20
  -8 -14   2    7.10    6.90
   8  14  -2    6.20    4.30
   8  14  -2   11.90    7.10
  -8  14   2   -3.80    5.10
   8  14  -2   27.30    9.20
  -8  14   2   11.10    5.40
  -7 -14   2   25.80    9.20
  -7 -14   2   23.50    9.70
  -7 -14   2   26.60    8.10
   7 -14  -2   21.90    9.20
  -7  14   2   16.70    6.30
   7  14  -2   16.20    5.60
   7  14  -2   30.40   10.20
   7  14  -2   25.00    9.50
  -7  14   2   33.70   11.90
  -6 -14   2   63.69   14.00
   6 -14  -2   60.09    5.70
  -6 -14   2   76.19   10.60
  -6 -14   2   63.29   13.10
   6  14  -2   66.69   13.40
   6  14  -2   66.79   10.90
  -6  14   2   69.89   14.70
  -6  14   2   55.29    9.90
   6  14  -2   69.49    9.50
   5 -14  -2  346.27   20.10
  -5 -14   2  325.57   23.30
  -5 -14   2  363.06   28.30
   5  14  -2  355.46   23.90
   5  14  -2  318.97   26.30
   5  14  -2  387.26   26.90
  -5  14   2  351.46   28.50
  -5  14   2  348.17   23.30
   4 -14  -2    7.30    3.30
  -4 -14   2    2.00    3.80
  -4 -14   2    3.90    4.90
  -4  14   2    1.30    3.30
   4  14  -2    1.00    4.10
   4  14  -2    1.80    3.50
  -4  14   2   -4.20    3.40
   4  14  -2    4.60    3.70
  -3 -14   2   19.30    7.30
   3 -14  -2   17.90    4.80
   3 -14  -2   16.30    5.30
  -3 -14   2   10.70    4.90
   3  14  -2   17.70    5.70
   3  14  -2   13.80    6.20
  -3  14   2   12.50    6.00
  -3  14   2   24.50    6.10
   3  14  -2   16.10    5.30
   2 -14  -2   94.99   10.20
  -2 -14   2   82.69   10.30
   2 -14  -2   72.99    8.50
  -2 -14   2   96.39   10.10
  -2 -14   2   81.79   11.30
  -2  14   2   76.09    9.40
   2  14  -2   77.39    9.80
  -2  14   2   98.49   12.30
   2  14  -2   97.29   11.40
   2  14  -2  100.69   10.50
  -1 -14   2  140.09   11.90
   1 -14  -2  112.69   12.10
   1 -14  -2  114.69   10.80
  -1 -14   2  134.79   13.70
  -1 -14   2  109.09   11.60
   1  14  -2  122.99   13.00
   1  14  -2  106.79   11.10
   1  14  -2  113.09   11.90
  -1  14   2  136.19   14.40
  -1  14   2  124.19   11.30
   1  14  -2  133.19   12.10
   0 -14   2  261.77   20.00
   0 -14  -2  310.57   22.50
   0 -14   2  321.47   22.40
   0 -14   2  294.17   19.90
   0 -14  -2  266.37   19.60
   0  14   2  309.17   21.70
   0  14  -2  351.06   21.00
   0  14  -2  266.67   20.00
   0  14  -2  362.76   23.70
   0  14   2  314.17   23.80
   0  14  -2  296.57   21.20
   0  14   2  308.37   20.50
  -1 -14  -2  395.46   25.80
   1 -14   2  446.06   27.10
  -1 -14  -2  401.76   28.60
   1 -14   2  378.46   25.30
   1  14   2  422.56   27.20
  -1  14  -2  414.76   26.60
   1  14   2  396.86   28.80
  -1  14  -2  430.06   26.70
  -1  14  -2  440.66   25.90
   1  14   2  407.06   25.50
  -1  14  -2  443.86   28.60
  -2 -14  -2   30.20    8.80
   2 -14   2   47.10    7.10
  -2 -14  -2   39.10    8.00
  -2 -14  -2   45.00    8.50
   2 -14   2   30.90    7.00
  -2  14  -2   35.70    7.90
  -2  14  -2   26.30    7.60
   2  14   2   37.60    6.10
  -2  14  -2   30.40    7.60
   2  14   2   55.29   10.00
   2  14   2   39.30    7.90
   2  14   2   28.10    8.30
  -3 -14  -2   16.10    6.80
  -3 -14  -2   10.30    4.70
  -3 -14  -2    5.70    5.10
   3 -14   2   12.70    4.70
   3  14   2    8.20    4.10
  -3  14  -2    1.90    4.30
  -3  14  -2   12.20    5.70
   3  14   2    7.50    4.50
  -3  14  -2   12.90    5.60
   3  14   2   15.00    6.60
  -4 -14  -2  318.37   25.40
  -4 -14  -2  321.47   21.90
   4 -14   2  274.77   19.50
  -4 -14  -2  309.57   21.50
  -4  14  -2  307.47   21.00
   4  14   2  243.78   20.10
   4  14   2  319.17   22.40
  -4  14  -2  264.67   23.20
   4  14   2  281.17   24.10
  -4  14  -2  287.77   22.70
  -5 -14  -2  405.86   31.50
  -5 -14  -2  421.26   28.20
   5 -14   2  381.76   24.30
  -5 -14  -2  398.76   26.90
   5  14   2  391.26   27.60
   5  14   2  420.26   31.10
   5  14   2  362.36   26.50
  -5  14  -2  410.56   27.00
  -5  14  -2  370.96   29.80
  -5  14  -2  408.46   29.60
   6 -14   2   98.59   14.30
  -6 -14  -2  133.89   14.90
  -6 -14  -2  106.19   13.10
   6 -14   2  104.39   10.50
  -6 -14  -2  125.99   17.10
  -6  14  -2  124.89   16.00
   6  14   2  119.89   14.50
  -6  14  -2   90.19   12.10
  -6  14  -2  124.99   15.70
   6  14   2  128.39   16.40
   6  14   2   98.79   12.50
  -7 -14  -2    5.00    5.40
  -7 -14  -2   18.60    8.10
   7 -14   2    7.70    3.80
   7 -14   2   13.40    7.60
  -7 -14  -2   16.80    9.00
   7  14   2    3.80    6.20
  -7  14  -2    7.80    6.40
  -7  14  -2   12.60    7.10
   7  14   2    1.10    3.90
  -7  14  -2   22.10    8.80
   8 -14   2   11.10    3.70
  -8 -14  -2    9.20    6.30
   8 -14   2   20.40    9.30
  -8 -14  -2   19.60    9.20
  -8 -14  -2   18.40    8.50
   8  14   2    6.50    7.10
  -8  14  -2   18.20   10.10
   8  14   2   11.30    5.80
  -8  14  -2    0.00    5.10
  -8  14  -2   -1.30    5.70
  -9 -14  -2   15.00    8.90
   9 -14   2    6.60    7.30
  -9 -14  -2   15.20    8.00
   9  14   2    7.80    8.00
  -9  14  -2    9.00    9.70
   9  14   2    6.70    6.00
  -9  14  -2    8.60    8.40
  -9  14  -2   12.50    7.30
  -9 -15   2   13.10    9.10
  -9 -15   2    9.80    8.40
   9 -15  -2    7.30    7.60
  -9 -15   2   13.10    7.60
   9  15  -2   13.10    5.10
  -9  15   2   11.00    6.50
   9  15  -2    4.70    6.80
  -9  15   2    2.70    7.40
   9  15  -2    7.80    8.50
  -8 -15   2   18.00    9.60
  -8 -15   2   55.09   13.40
  -8 -15   2   42.20   10.40
  -8  15   2   35.20    9.20
   8  15  -2   37.40    8.00
   8  15  -2   49.60   12.60
  -8  15   2   55.69   15.30
   8  15  -2   27.30   11.00
  -7 -15   2    1.60    5.00
  -7 -15   2    1.60    5.80
  -7 -15   2   -0.50    5.90
  -7  15   2    0.60    4.10
   7  15  -2    1.00    4.60
  -7  15   2    4.70    6.70
   7  15  -2    3.70    3.70
   7  15  -2   -7.30    3.70
  -6 -15   2    7.40    6.50
  -6 -15   2    6.60    6.10
  -6 -15   2    6.10    5.30
   6 -15  -2   11.90    3.30
   6  15  -2   10.20    5.30
   6  15  -2   10.00    6.50
   6  15  -2    6.40    5.60
  -6  15   2    6.80    4.40
  -6  15   2    1.20    4.40
  -5 -15   2   14.40    6.00
  -5 -15   2    9.60    6.90
   5 -15  -2   14.40    4.10
   5  15  -2   11.60    5.40
  -5  15   2   11.20    6.70
   5  15  -2   22.90    7.90
  -5  15   2   14.30    5.60
   5  15  -2   20.70    7.70
   4 -15  -2    2.10    2.60
  -4 -15   2    1.30    4.70
  -4 -15   2    0.80    3.60
  -4  15   2   -4.80    2.30
   4  15  -2    0.30    4.20
  -4  15   2    1.80    4.40
   4  15  -2    2.70    3.30
   4  15  -2    2.80    4.40
  -3 -15   2   50.09    7.80
   3 -15  -2   59.79    7.80
   3 -15  -2   42.80    7.60
  -3 -15   2   63.59   12.20
   3  15  -2   42.60    9.00
  -3  15   2   49.30   11.10
   3  15  -2   51.59    8.40
   3  15  -2   46.00   10.40
  -3  15   2   51.19    7.90
   2 -15  -2   -0.20    3.00
   2 -15  -2    0.80    2.70
  -2 -15   2    0.50    2.90
  -2 -15   2   -1.20    3.20
  -2 -15   2    3.30    3.60
   2  15  -2   -0.20    3.30
   2  15  -2    2.30    3.30
  -2  15   2   -2.80    3.80
   2  15  -2    0.60    4.40
  -2  15   2   -0.90    2.70
   1 -15  -2   24.80    6.30
  -1 -15   2   37.30    7.90
  -1 -15   2   28.20    7.90
  -1 -15   2   28.30    7.30
   1 -15  -2   46.90    9.50
   1  15  -2   28.90    6.80
   1  15  -2   38.20    9.00
  -1  15   2   37.80    7.60
  -1  15   2   30.90    8.60
   1  15  -2   33.30    7.80
   0 -15   2   12.70    4.60
   0 -15   2    5.80    4.60
   0 -15  -2    7.30    4.00
   0 -15  -2    2.50    4.70
   0  15  -2   25.70    6.80
   0  15  -2   14.60    6.20
   0  15   2   19.90    6.30
   0  15   2   11.20    5.80
   0  15  -2    4.40    3.60
   0  15  -2   16.30    6.00
  -1 -15  -2   33.30    9.20
  -1 -15  -2   31.20    7.40
   1 -15   2   32.70    7.60
   1 -15   2   36.50    7.60
  -1  15  -2   43.80    9.50
   1  15   2   61.09    8.70
  -1  15  -2   39.00    9.40
  -1  15  -2   55.09    8.50
  -1  15  -2   45.30    8.80
   1  15   2   31.70    8.80
   1  15   2   52.09    9.90
  -2 -15  -2  101.99   13.10
   2 -15   2   93.49   10.60
   2 -15   2   89.29   10.10
  -2 -15  -2   82.69   10.60
  -2  15  -2   79.59   10.00
   2  15   2  107.29   12.00
  -2  15  -2   93.39   11.00
   2  15   2   85.89   12.10
  -2  15  -2  115.99   13.10
  -3 -15  -2   11.60    5.90
   3 -15   2    9.90    4.70
  -3 -15  -2    9.30    6.20
  -3  15  -2    7.10    4.70
  -3  15  -2    4.00    4.10
   3  15   2   -1.60    4.10
   3  15   2    8.80    5.10
  -3  15  -2   15.80    5.80
  -4 -15  -2   14.80    5.90
  -4 -15  -2   28.80    7.60
  -4 -15  -2   15.90    7.40
   4 -15   2   14.50    5.10
   4  15   2   21.00    7.40
   4  15   2   13.60    7.10
  -4  15  -2    8.20    5.20
  -4  15  -2   14.20    7.50
  -4  15  -2   10.30    6.20
  -5 -15  -2   74.79   10.70
   5 -15   2   85.19    9.60
  -5 -15  -2   86.69   16.40
  -5 -15  -2  100.19   12.20
  -5  15  -2   63.89   10.00
   5  15   2   72.09   10.80
   5  15   2   66.99   14.20
  -5  15  -2   75.69   15.00
   5  15   2   67.89   10.60
  -5  15  -2   92.69   13.60
  -6 -15  -2   61.49   12.40
   6 -15   2   50.39    7.80
  -6 -15  -2   60.49   11.80
  -6 -15  -2   60.19   13.40
  -6  15  -2   42.70   10.00
   6  15   2   37.50   11.10
   6  15   2   59.59   12.60
  -6  15  -2   44.00   12.80
   6  15   2   64.39   10.40
  -6  15  -2   59.69   14.40
   7 -15   2    3.30    3.10
  -7 -15  -2   -1.20    5.40
  -7 -15  -2    1.40    4.90
  -7 -15  -2   -3.40    4.70
   7  15   2   -4.80    4.10
  -7  15  -2    5.80    5.30
  -7  15  -2    7.30    7.70
   7  15   2    5.20    5.60
  -7  15  -2    1.40    6.90
   7  15   2    4.80    4.60
   8 -15   2   -6.10    6.20
  -8 -15  -2   -4.80    5.80
   8 -15   2   -0.70    2.50
  -8 -15  -2    2.70    5.90
  -8  15  -2    0.60    6.80
  -8  15  -2    0.20    5.10
   8  15   2   -0.70    5.60
   8  15   2    3.10    4.40
   9 -15   2    3.60    8.90
  -9 -15  -2   12.60    7.80
  -9  15  -2   -4.00    6.60
  -9  15  -2    3.20    5.00
   9  15   2   -7.70    5.80
   9  15   2    7.40    5.90
  -9 -16   2   -0.20    7.00
  -9 -16   2    0.40    6.50
  -9 -16   2   -2.30    5.60
  -9  16   2   -2.50    7.40
   9  16  -2   10.30    6.80
  -9  16   2    0.40    6.10
   9  16  -2    4.70    6.20
   9  16  -2   -0.80    4.10
  -8 -16   2    4.80    5.30
  -8 -16   2    9.80    8.20
  -8 -16   2   19.10   10.60
   8  16  -2    7.40    5.00
   8  16  -2   -4.20    5.80
  -8  16   2   13.80    9.80
   8  16  -2    4.50    6.30
  -8  16   2    4.80    5.10
  -7 -16   2  169.88   17.40
  -7 -16   2  171.78   19.30
  -7 -16   2  199.68   22.00
   7  16  -2  151.48   14.90
  -7  16   2  159.28   20.80
   7  16  -2  157.98   18.30
   7  16  -2  146.89   18.30
  -7  16   2  162.08   16.10
  -6 -16   2  455.45   30.50
  -6 -16   2  468.25   36.10
  -6 -16   2  498.95   34.60
   6 -16  -2  420.56   24.00
  -6  16   2  474.55   30.20
   6  16  -2  404.46   33.10
   6  16  -2  457.35   33.00
  -6  16   2  480.85   37.30
   6  16  -2  441.16   29.70
   5 -16  -2  266.57   17.70
  -5 -16   2  285.97   25.80
  -5 -16   2  294.57   22.10
   5  16  -2  298.47   23.80
  -5  16   2  278.47   21.20
   5  16  -2  285.47   24.60
  -5  16   2  260.37   25.30
   5  16  -2  277.37   21.60
   4 -16  -2  118.99   11.20
  -4 -16   2  118.39   16.00
  -4 -16   2  141.69   14.30
   4  16  -2  160.78   15.60
  -4  16   2  146.69   17.30
   4  16  -2  153.38   14.70
  -4  16   2  137.19   13.40
   4  16  -2  121.19   15.00
   3 -16  -2   17.20    4.90
  -3 -16   2    8.00    5.20
  -3 -16   2   18.80    6.20
   3  16  -2   14.70    6.40
  -3  16   2   21.30    7.80
  -3  16   2   31.80    7.80
   3  16  -2   24.80    7.80
   3  16  -2   15.30    5.60
  -2 -16   2  188.58   17.90
   2 -16  -2  182.48   15.90
  -2 -16   2  190.08   15.60
  -2 -16   2  150.98   15.30
   2 -16  -2  185.18   14.50
  -2  16   2  189.28   15.40
   2  16  -2  163.68   16.70
   2  16  -2  138.99   14.20
   2  16  -2  163.88   15.40
  -2  16   2  158.28   17.40
  -1 -16   2  856.91   47.90
   1 -16  -2  838.82   46.20
  -1 -16   2  848.82   50.89
   1 -16  -2  872.71   50.09
  -1  16   2  900.61   46.60
   1  16  -2  853.61   47.90
  -1  16   2  866.01   52.09
   1  16  -2  854.31   48.40
   1  16  -2  858.51   50.59
   0 -16  -2  764.82   43.80
   0 -16   2  780.62   44.50
   0 -16  -2  757.52   47.20
   0 -16   2  817.42   47.30
   0  16  -2  753.12   45.00
   0  16  -2  812.72   44.90
   0  16  -2  894.21   44.50
   0  16   2  774.72   48.30
   0  16  -2  839.42   48.00
   0  16   2  797.42   43.60
  -1 -16  -2  265.17   21.70
  -1 -16  -2  229.28   18.70
   1 -16   2  251.67   19.90
   1 -16   2  224.98   18.50
   1  16   2  292.77   20.00
   1  16   2  252.37   20.30
  -1  16  -2  232.08   20.90
  -1  16  -2  252.67   19.00
   1  16   2  249.68   22.00
  -1  16  -2  237.38   18.70
  -2 -16  -2   16.70    6.00
   2 -16   2   46.90    8.80
  -2 -16  -2   27.60    8.70
   2 -16   2   21.80    6.60
  -2  16  -2   14.40    5.90
  -2  16  -2   23.80    7.00
   2  16   2   21.50    7.10
  -2  16  -2   22.80    7.70
   2  16   2   29.70    8.80
  -3 -16  -2    6.60    5.30
   3 -16   2   12.10    5.00
  -3  16  -2    5.40    4.00
   3  16   2   17.70    6.70
   3  16   2    7.70    6.50
  -3  16  -2   11.90    6.70
  -3  16  -2   18.00    6.70
   4 -16   2  130.99   12.20
  -4 -16  -2   99.59   14.60
   4  16   2  127.39   14.10
  -4  16  -2  103.19   14.30
  -4  16  -2  129.69   15.10
  -4  16  -2  100.99   12.50
   4  16   2  101.19   14.50
   5 -16   2  252.57   18.90
  -5 -16  -2  272.47   25.10
   5  16   2  227.48   23.10
  -5  16  -2  247.58   20.80
   5  16   2  261.27   21.30
  -5  16  -2  261.77   24.20
   6 -16   2  284.77   20.30
  -6 -16  -2  292.57   27.50
   6  16   2  325.37   24.60
  -6  16  -2  331.97   28.90
  -6  16  -2  300.37   23.70
   6  16   2  282.17   26.90
   7 -16   2  165.08   13.20
  -7 -16  -2  190.78   21.60
   7  16   2  154.58   16.00
  -7  16  -2  146.39   16.90
   7  16   2  153.28   19.50
  -7  16  -2  119.89   19.00
  -8 -16  -2   20.50    9.80
   8 -16   2    7.50    3.60
  -8  16  -2    8.40    7.80
   8  16   2    9.40    5.70
   8  16   2   11.40    9.00
  -8  16  -2   14.70    9.90
  -9 -16  -2   21.20    8.60
  -9  16  -2   14.70    7.60
  -9  16  -2    4.50    9.50
  -9 -17   2  124.49   19.60
  -9 -17   2  132.69   19.20
  -9 -17   2  146.39   17.60
   9  17  -2  164.98   20.80
   9  17  -2  138.79   19.80
  -8 -17   2  237.58   24.30
  -8 -17   2  204.78   20.20
  -8 -17   2  195.88   23.80
  -8  17   2  183.58   24.60
  -8  17   2  199.18   19.40
   8  17  -2  174.08   16.60
   8  17  -2  211.38   22.60
   8  17  -2  150.38   21.20
  -7 -17   2   15.50    8.40
  -7 -17   2   19.80    9.20
  -7 -17   2   10.60    7.00
   7  17  -2    8.80    6.90
  -7  17   2   17.50    7.10
   7  17  -2    8.60    6.80
   7  17  -2   21.30    6.80
  -7  17   2    7.90    8.00
   6 -17  -2   34.90    5.30
  -6 -17   2   54.99   12.60
  -6 -17   2   31.50    9.10
  -6 -17   2   41.20   12.30
   6  17  -2   32.60    8.50
  -6  17   2   39.40   12.70
   6  17  -2   37.70   10.70
   6  17  -2   29.10   10.50
  -6  17   2   29.40    8.10
  -5 -17   2  247.58   24.70
   5 -17  -2  263.17   17.50
  -5 -17   2  307.27   22.30
  -5  17   2  258.57   20.60
   5  17  -2  263.57   21.40
   5  17  -2  255.37   23.40
   5  17  -2  257.97   22.50
  -5  17   2  216.48   23.70
  -4 -17   2  459.95   36.10
  -4 -17   2  474.75   31.60
   4 -17  -2  489.95   29.20
   4  17  -2  499.65   35.40
   4  17  -2  534.55   34.10
  -4  17   2  538.15   37.60
   4  17  -2  529.75   33.50
  -4  17   2  498.35   31.40
   3 -17  -2  106.29   10.90
  -3 -17   2  110.59   14.80
   3  17  -2  108.79   13.10
  -3  17   2   94.99   14.30
   3  17  -2   97.39   12.10
   3  17  -2  116.39   14.10
  -3  17   2  124.09   12.70
   2 -17  -2  249.78   18.00
  -2 -17   2  280.07   22.70
   2 -17  -2  233.18   19.10
  -2  17   2  216.98   21.30
  -2  17   2  228.38   18.40
   2  17  -2  231.48   20.70
   2  17  -2  237.08   19.70
   2  17  -2  204.98   18.00
  -1 -17   2   14.30    5.70
   1 -17  -2   20.20    6.70
  -1 -17   2    4.60    4.50
   1 -17  -2   17.10    5.70
   1  17  -2   21.10    7.40
  -1  17   2    8.50    5.10
   1  17  -2    6.00    4.30
   1  17  -2   15.90    6.20
  -1  17   2   20.40    8.00
   0 -17   2   57.99    9.20
   0 -17  -2   81.49   10.30
   0 -17   2   72.99   10.60
   0 -17  -2   53.19   11.40
   0  17   2   48.30   11.30
   0  17  -2   53.29   10.30
   0  17  -2   60.09   11.70
   0  17   2   69.89   10.00
   0  17  -2   60.09   12.40
   1 -17   2  490.45   31.00
   1 -17   2  469.15   31.90
  -1 -17  -2  524.85   34.90
  -1 -17  -2  508.65   31.60
  -1  17  -2  500.75   30.80
   1  17   2  532.15   36.00
  -1  17  -2  442.96   33.10
  -2 -17  -2   92.79   13.40
  -2 -17  -2   66.39   10.40
   2 -17   2  103.29   11.40
  -2  17  -2   98.39   13.10
  -2  17  -2  113.49   12.50
   2  17   2   85.29   11.90
   2  17   2   89.69   13.20
  -3 -17  -2   15.80    7.70
   3 -17   2   15.50    5.40
   3  17   2   15.30    7.50
  -3  17  -2   20.80    7.70
   3  17   2   15.80    6.80
  -3  17  -2    9.30    5.10
  -4 -17  -2  225.68   23.80
   4 -17   2  262.77   20.00
  -4  17  -2  273.17   24.30
   4  17   2  300.17   23.00
   4  17   2  263.67   24.80
  -4  17  -2  284.97   21.70
  -5 -17  -2  224.08   22.90
   5 -17   2  204.18   16.80
  -5  17  -2  177.08   20.70
   5  17   2  247.78   20.90
   5  17   2  173.18   20.50
  -5  17  -2  246.68   20.30
   6 -17   2   -1.90    2.90
  -6 -17  -2    9.00    7.50
  -6  17  -2    7.10    5.90
   6  17   2    1.10    4.40
  -6  17  -2    0.80    5.20
   6  17   2   -1.90    3.90
   7 -17   2   45.30    7.30
  -7 -17  -2   38.60   11.90
   7  17   2   44.70   10.30
  -7  17  -2   39.90   10.10
   7  17   2   38.90   12.00
  -7  17  -2   51.29   14.60
  -8 -17  -2  181.28   22.00
   8 -17   2  173.98   12.90
  -8  17  -2  206.58   20.70
   8  17   2  164.08   22.50
   8  17   2  178.38   17.60
  -8  17  -2  188.18   24.20
  -9 -17  -2  160.78   22.60
  -8 -18   2   23.10   10.40
  -8 -18   2   12.30    8.30
  -8 -18   2   11.60    7.30
  -8  18   2   25.50   11.30
   8  18  -2   19.00    9.60
   8  18  -2   25.30    7.70
  -8  18   2   21.70    8.70
  -7 -18   2   16.00    9.10
  -7 -18   2   10.20    8.30
  -7 -18   2   -0.30    5.10
   7  18  -2   23.60    8.80
  -7  18   2   18.70    7.60
  -7  18   2   11.30    8.20
   7  18  -2   29.50   10.40
   7  18  -2   22.90    7.00
  -6 -18   2    7.10    6.40
  -6 -18   2   -1.30    5.30
  -6 -18   2    7.10    7.00
   6 -18  -2    1.30    2.60
  -6  18   2   -1.00    7.00
   6  18  -2   -5.80    4.40
   6  18  -2    3.60    4.50
   6  18  -2    7.50    6.30
  -6  18   2    3.60    4.70
  -5 -18   2   25.10    9.70
   5 -18  -2   26.20    6.20
   5  18  -2   18.40    9.30
  -5  18   2    9.60    5.70
  -5  18   2   29.20   10.60
   5  18  -2   17.10    8.10
   5  18  -2   19.10    7.50
  -4 -18   2    0.50    5.50
   4 -18  -2   11.20    5.00
   4  18  -2   10.20    6.60
   4  18  -2    3.80    5.00
  -4  18   2   -1.20    4.80
  -4  18   2   19.20    6.60
   3 -18  -2   73.79    9.50
  -3 -18   2   60.59   13.20
  -3  18   2   58.59   11.40
  -3  18   2   64.19   14.10
   3  18  -2   75.39   12.00
   3  18  -2   79.49   11.50
   2 -18  -2    6.70    4.10
  -2 -18   2    2.50    5.30
   2 -18  -2    5.10    4.40
   2  18  -2    5.00    4.70
   2  18  -2    1.70    4.70
  -2  18   2   13.60    6.70
  -2  18   2    1.40    3.90
  -1 -18   2    4.00    4.30
  -1 -18   2    0.60    4.80
   1 -18  -2    3.80    4.10
   1 -18  -2    5.40    4.30
  -1  18   2    6.40    6.40
   1  18  -2    3.50    5.30
   1  18  -2    5.00    5.20
  -1  18   2    3.30    4.60
   0 -18  -2    4.30    4.40
   0 -18   2   10.20    5.80
   0 -18   2    2.00    4.70
   0 -18  -2   -1.70    3.50
   0  18  -2   -1.00    4.60
   0  18   2    5.30    5.00
   0  18   2    4.50    5.20
   1 -18   2   15.50    6.20
  -1 -18  -2   16.70    7.00
  -1 -18  -2   12.10    7.70
   1 -18   2    9.40    5.10
  -1  18  -2   11.80    6.30
   1  18   2    3.10    5.50
   2 -18   2   55.29    9.10
  -2 -18  -2   61.29   13.10
  -2 -18  -2   66.39   10.60
  -2  18  -2   58.99   12.80
   2  18   2   67.09   13.40
   2  18   2   60.19   12.20
  -2  18  -2   71.99   10.60
   3 -18   2    9.60    5.50
  -3 -18  -2    3.80    5.80
  -3  18  -2    1.90    4.00
  -3  18  -2   13.00    6.60
   3  18   2    3.20    5.30
   3  18   2   -2.90    4.80
   4 -18   2   11.60    5.30
  -4 -18  -2   19.10    9.10
  -4  18  -2   29.20   10.20
   4  18   2   34.00    9.80
   4  18   2   22.20    9.00
  -4  18  -2   20.10    7.20
   5 -18   2    6.30    4.70
  -5 -18  -2    4.30    6.60
   5  18   2   10.30    6.10
  -5  18  -2   10.20    7.50
   5  18   2    5.70    6.40
  -5  18  -2    3.10    5.40
   6 -18   2    2.70    3.60
  -6 -18  -2    2.80    7.60
  -6  18  -2    3.30    7.00
   6  18   2    0.60    5.20
  -6  18  -2   -1.60    4.60
   6  18   2    0.70    5.20
  -7 -18  -2    4.80    7.20
   7 -18   2    0.60    3.20
  -7  18  -2    4.80    5.90
  -7  18  -2    2.10    7.00
   7  18   2    5.80    5.60
   7  18   2    1.60    5.80
  -8 -18  -2   19.90   10.20
   8 -18   2   11.00    3.60
   8  18   2   26.80    8.00
  -8  18  -2   13.10    9.50
   8  18   2   14.90    9.30
  -8  18  -2   29.40    9.20
  -8 -19   2   78.69   18.70
  -8  19   2   88.59   15.80
   8  19  -2   91.29   12.80
  -8  19   2   83.19   19.60
   8  19  -2  116.39   18.60
  -7 -19   2   80.79   17.10
  -7  19   2  110.89   14.70
   7  19  -2   80.09   16.30
  -7  19   2   87.19   19.30
   7  19  -2   69.39   11.30
   6 -19  -2    3.80    3.10
  -6 -19   2   -0.70    5.80
   6  19  -2    4.00    4.50
  -6  19   2    5.70    5.60
  -6  19   2    6.80    7.00
   6  19  -2    3.60    6.40
   5 -19  -2   37.40    7.40
  -5 -19   2   62.49   14.60
   5  19  -2   49.70   12.20
  -5  19   2   50.09   10.90
   5  19  -2   50.99   11.30
  -5  19   2   35.00   12.00
   4 -19  -2  307.77   21.10
  -4 -19   2  253.67   26.00
   4  19  -2  320.87   25.10
  -4  19   2  309.67   27.90
  -4  19   2  295.07   23.20
   4  19  -2  292.37   26.20
  -3 -19   2  451.65   35.90
   3 -19  -2  511.55   30.80
   3  19  -2  564.54   35.10
   3  19  -2  446.26   34.70
  -3  19   2  501.35   37.30
  -3  19   2  484.05   31.80
   2 -19  -2  199.38   16.80
   2 -19  -2  179.18   17.40
  -2 -19   2  188.48   19.70
   2  19  -2  190.08   19.30
   2  19  -2  197.58   18.90
  -2  19   2  179.48   20.00
  -2  19   2  209.08   17.70
  -1 -19   2  178.28   18.40
   1 -19  -2  174.38   17.60
  -1 -19   2  164.48   16.80
   1 -19  -2  173.48   16.00
   1  19  -2  154.88   17.90
  -1  19   2  172.18   16.30
  -1  19   2  159.58   18.70
   1  19  -2  181.78   18.20
   0 -19  -2   -4.00    3.10
   0 -19   2    2.40    4.70
   0 -19  -2   -4.20    3.30
   0 -19   2    0.50    4.50
   0  19  -2   -7.60    2.80
   0  19   2   -6.00    3.70
  -1 -19  -2   85.79   12.30
   1 -19   2  105.69   12.80
   1 -19   2   84.89   11.50
  -1 -19  -2   54.19   12.90
  -1  19  -2   93.89   14.40
   1  19   2  101.59   14.80
  -2 -19  -2  841.62   52.09
   2 -19   2  844.42   46.40
  -2 -19  -2  868.81   48.40
  -2  19  -2  745.83   49.80
  -2  19  -2  769.62   45.70
   2  19   2  713.53   50.19
  -3 -19  -2  364.46   31.90
   3 -19   2  391.36   27.40
   3  19   2  505.45   32.60
   3  19   2  418.46   33.00
  -3  19  -2  389.06   28.40
  -3  19  -2  384.46   31.70
   4 -19   2  265.57   20.20
  -4 -19  -2  224.78   24.30
   4  19   2  217.38   23.80
  -4  19  -2  268.47   25.00
  -4  19  -2  250.97   21.30
   4  19   2  270.67   23.10
   5 -19   2    1.70    3.80
  -5 -19  -2   11.10    7.60
   5  19   2    2.40    6.00
  -5  19  -2   -0.80    4.90
   5  19   2   -3.00    4.30
  -5  19  -2   -6.20    5.40
   6 -19   2   42.50    8.40
  -6 -19  -2   61.29   15.50
  -6  19  -2   54.99   14.70
   6  19   2   87.89   13.20
   6  19   2   45.40   13.10
  -6  19  -2   34.70    9.90
  -7 -19  -2  165.58   21.60
   7 -19   2  103.79   11.60
   7  19   2   84.89   18.60
  -7  19  -2  164.08   21.80
   7  19   2  141.89   16.60
  -7  19  -2  118.19   16.90
  -8 -19  -2  148.69   21.40
   8 -19   2  135.19   10.70
  -8  19  -2  132.29   17.30
  -8  19  -2  135.09   20.70
  -7 -20   2  106.09   17.10
   7  20  -2   88.99   12.60
  -7  20   2  101.19   14.60
   7  20  -2   67.09   15.70
  -7  20   2   78.19   19.20
   6 -20  -2   75.29    8.30
  -6 -20   2   92.19   15.40
  -6  20   2   68.49   13.50
   6  20  -2   82.89   17.40
  -6  20   2   69.79   16.40
   6  20  -2   88.79   12.90
   5 -20  -2  123.39   11.90
  -5 -20   2  109.89   17.20
   5  20  -2   95.69   15.30
   5  20  -2  126.99   15.60
  -5  20   2  131.89   15.40
  -5  20   2  111.59   17.40
   4 -20  -2  118.39   12.40
  -4 -20   2  132.19   17.80
  -4  20   2  123.69   14.90
   4  20  -2  102.79   15.60
   4  20  -2  144.49   16.60
  -4  20   2  137.09   18.70
  -3 -20   2    3.90    5.70
   3 -20  -2    5.70    4.60
  -3  20   2    7.40    6.40
   3  20  -2    7.60    6.30
   3  20  -2   -6.60    4.10
  -3  20   2    5.00    5.20
   2 -20  -2   35.80    8.80
  -2 -20   2   16.20    8.50
   2  20  -2   38.70   10.90
  -2  20   2   26.50    9.80
   2  20  -2   30.20    8.90
  -2  20   2   12.60    5.90
  -1 -20   2   49.30   12.20
   1 -20  -2   65.09   10.10
  -1 -20   2   96.49   12.30
   1 -20  -2   49.60   11.80
   1  20  -2   71.39   14.30
  -1  20   2   73.39   15.10
  -1  20   2   49.80   11.00
   0 -20   2  177.78   18.60
   0 -20   2  194.58   17.80
   0 -20  -2  211.58   20.40
   0 -20  -2  191.98   17.90
   0  20  -2  168.48   19.40
   0  20   2  196.48   21.00
   1 -20   2  135.19   14.70
  -1 -20  -2  103.39   15.60
   1 -20   2  138.39   15.00
  -1 -20  -2  138.29   14.80
   1  20   2  119.49   16.40
  -1  20  -2   87.19   16.90
  -2 -20  -2   89.39   14.10
   2 -20   2   90.69   12.00
  -2 -20  -2   90.19   12.70
   2  20   2   76.59   16.10
  -2  20  -2   89.29   17.10
  -3 -20  -2    4.80    6.10
   3 -20   2    9.30    5.70
  -3  20  -2   15.50    7.50
  -3  20  -2    3.90    5.90
   3  20   2   22.60    8.70
   3  20   2   18.60    8.90
   4 -20   2   55.69   10.40
  -4 -20  -2   44.50   12.40
   4  20   2   51.29   12.30
  -4  20  -2   74.19   16.10
   4  20   2   58.69   14.40
  -4  20  -2   53.99   11.70
   5 -20   2   61.39    9.80
  -5 -20  -2   77.59   17.10
   5  20   2   77.09   16.80
   5  20   2   94.09   14.20
  -5  20  -2   68.49   15.80
  -5  20  -2   97.69   14.00
   6 -20   2   22.20    6.60
  -6 -20  -2   20.90    9.80
   6  20   2   21.30   10.40
   6  20   2   51.59   11.50
  -6  20  -2   35.60   13.40
  -6  20  -2   40.30   11.20
  -7 -20  -2   79.69   18.10
   7 -20   2  101.99   11.00
  -7  20  -2  115.89   19.10
  -7  20  -2   88.89   16.90
   7  20   2   55.79   16.70
   7  20   2   65.29   14.60
  -7 -21   2    8.60    7.00
  -7  21   2   -6.70    5.30
   7  21  -2    7.20    5.60
  -7  21   2   11.30    9.70
   7  21  -2    0.30    7.30
   6 -21  -2   -3.40    2.70
  -6 -21   2   -7.50    4.10
  -6  21   2    1.00    6.20
   6  21  -2   -3.10    4.50
   6  21  -2    6.40    6.80
  -6  21   2   -6.80    6.80
  -5 -21   2   -2.80    5.70
   5 -21  -2    3.30    3.90
   5  21  -2   -3.50    4.90
   5  21  -2    9.10    6.70
  -5  21   2    3.80    6.80
  -5  21   2   -5.20    4.40
  -4 -21   2    1.00    6.10
   4 -21  -2   -1.10    3.40
  -4  21   2   -1.70    5.10
  -4  21   2    2.50    4.20
   4  21  -2   -1.50    5.00
   4  21  -2    2.80    5.50
   3 -21  -2   -3.00    3.60
  -3 -21   2   -1.50    5.70
   3  21  -2    2.80    5.60
  -3  21   2   11.10    7.70
  -3  21   2   -4.20    4.30
   3  21  -2    5.90    6.90
   2 -21  -2   27.60    8.20
  -2 -21   2   30.00   10.30
  -2  21   2   23.30    8.60
  -2  21   2   20.50    9.30
   2  21  -2   49.80   11.60
   2  21  -2   16.50    8.40
  -1 -21   2    6.60    6.60
   1 -21  -2    3.00    5.10
   1 -21  -2   -3.20    3.80
  -1 -21   2   -2.50    4.10
   1  21  -2   10.00    6.90
  -1  21   2    3.10    5.90
   0 -21   2    0.70    4.70
   0 -21  -2   -1.70    4.50
   0 -21   2    7.30    6.10
   0 -21  -2    1.10    5.90
   0  21  -2    3.90    5.90
   0  21   2    0.80    6.10
  -1 -21  -2   -5.90    5.10
  -1 -21  -2   -1.90    4.90
   1 -21   2   -2.00    3.80
  -1  21  -2   -0.10    5.60
   1  21   2    1.50    5.50
  -2 -21  -2    5.60    6.20
   2 -21   2   -0.40    4.60
  -2 -21  -2   -2.20    5.10
   2  21   2    0.30    5.50
  -2  21  -2   -1.20    5.50
  -3 -21  -2    6.40    6.90
   3 -21   2    7.00    5.40
  -3  21  -2   -1.60    5.10
   3  21   2    8.10    6.70
  -4 -21  -2   -0.20    5.40
   4 -21   2    1.10    3.90
  -4  21  -2    6.00    6.60
  -4  21  -2    8.50    7.40
   4  21   2    5.60    6.10
   4  21   2   -3.60    5.80
  -5 -21  -2    5.50    6.30
   5 -21   2    5.70    4.50
   5  21   2    1.40    6.30
   5  21   2   14.10    8.20
  -5  21  -2    9.40    7.70
  -5  21  -2   -0.10    5.50
   6 -21   2    2.80    4.80
  -6 -21  -2   -6.40    5.10
   6  21   2    2.00    6.20
  -6  21  -2    4.00    7.90
  -6  21  -2   -4.10    5.70
   6  21   2    3.10    6.60
  -7  21  -2    8.20    7.60
   7  21   2   10.70    7.10
  -7  21  -2    0.50    5.80
  -6 -22   2    8.00    6.00
   6 -22  -2    8.70    4.00
  -6  22   2   13.20    7.20
   6  22  -2    0.70    5.10
   6  22  -2    9.10    8.10
  -6  22   2    2.40    8.00
   5 -22  -2   38.30    7.90
  -5 -22   2   36.10   13.90
  -5  22   2   47.90   15.40
  -5  22   2   40.00   10.80
   5  22  -2   38.30   12.20
   5  22  -2   46.80   12.50
  -4 -22   2   16.40   10.10
   4 -22  -2    9.40    5.10
   4  22  -2   14.50    7.40
   4  22  -2    0.60    5.90
  -4  22   2    7.70    9.80
  -4  22   2   10.00    6.40
  -3 -22   2   14.80    8.90
   3 -22  -2    4.60    5.30
  -3  22   2    4.80    6.10
  -3  22   2   19.50    9.90
   3  22  -2    5.00    7.60
   3  22  -2    7.90    7.10
   2 -22  -2   13.40    6.50
  -2 -22   2   23.00    9.70
   2  22  -2   29.30    9.10
  -2  22   2   13.40    8.90
   2  22  -2   16.70    8.20
   1 -22  -2   27.90    8.50
   1 -22  -2   52.69   10.90
  -1 -22   2   20.60    8.90
  -1  22   2   40.70   12.20
   1  22  -2   37.70   11.60
   0 -22   2   10.70    7.20
   0 -22  -2   13.70    7.50
   0 -22  -2    6.50    6.80
   0 -22   2    4.20    6.00
   0  22   2   19.70    9.70
   0  22  -2    4.80    5.90
   1 -22   2   26.20    8.70
  -1 -22  -2   34.40    9.80
  -1 -22  -2   33.30   10.90
   1  22   2    9.20    8.20
  -1  22  -2   13.50    8.20
  -2 -22  -2  104.19   15.10
  -2 -22  -2   92.79   15.40
   2 -22   2   84.99   12.50
  -2  22  -2  100.49   15.70
   2  22   2   91.59   15.30
  -3 -22  -2   -1.50    4.70
   3 -22   2    6.40    5.20
   3  22   2    5.70    7.10
  -3  22  -2   16.60    7.80
   4 -22   2    1.40    4.00
  -4 -22  -2    0.10    6.20
  -4  22  -2    2.30    8.10
   4  22   2   -5.30    4.90
   4  22   2   -3.50    6.50
   5 -22   2    7.80    5.20
  -5 -22  -2    7.80    6.10
  -5  22  -2   -0.50    7.90
   5  22   2   14.80    7.90
   5  22   2    5.80    7.60
  -6 -22  -2   74.99   16.60
   6 -22   2   48.20    9.90
  -6  22  -2   65.29   17.40
   6  22   2   73.29   14.90
   6  22   2   61.39   16.80
  -6  22  -2   62.89   14.30
   6 -23  -2   27.40    6.10
   6  23  -2   24.20    9.90
  -6  23   2   36.60   13.80
   6  23  -2   41.80   13.00
  -6  23   2   42.10   10.70
   5 -23  -2    0.60    4.50
  -5 -23   2    1.60    8.00
  -5  23   2    9.60    7.50
   5  23  -2    2.10    5.60
  -5  23   2   -0.90    7.00
   5  23  -2   -4.60    5.80
  -4 -23   2  136.99   19.80
   4 -23  -2  129.09   14.10
   4  23  -2  148.59   18.00
   4  23  -2   99.99   19.70
  -4  23   2  140.99   21.00
  -4  23   2  140.29   16.60
   3 -23  -2  255.17   20.60
  -3 -23   2  201.38   24.00
   3  23  -2  275.27   24.50
  -3  23   2  185.38   23.60
   3  23  -2  238.38   24.80
  -3  23   2  254.47   23.20
  -2 -23   2  221.28   23.80
   2 -23  -2  240.68   20.40
   2  23  -2  225.28   23.50
  -2  23   2  198.18   24.40
   1 -23  -2  209.88   19.60
   1 -23  -2  185.58   21.10
  -1 -23   2  216.18   22.20
  -1  23   2  180.48   22.30
   1  23  -2  212.68   22.70
   0 -23   2    8.10    6.80
   0 -23   2    6.80    6.70
   0 -23  -2    1.20    5.30
   0 -23  -2   -4.90    3.70
   0  23   2   -6.20    4.20
   0  23  -2    1.40    5.60
   1 -23   2   82.49   13.20
  -1 -23  -2   67.69   15.20
  -1 -23  -2   93.59   13.60
   1  23   2   72.19   16.60
  -1  23  -2   67.39   15.80
   2 -23   2  293.47   23.70
  -2 -23  -2  262.27   26.70
  -2  23  -2  230.98   25.40
   2  23   2  266.57   27.50
   3 -23   2  268.47   22.20
  -3 -23  -2  262.17   27.20
  -3  23  -2  234.78   25.60
   3  23   2  224.28   25.90
   4 -23   2  149.39   16.10
  -4 -23  -2  144.89   21.50
   4  23   2  122.29   19.10
   4  23   2  172.18   19.80
  -4  23  -2  146.09   21.20
   5 -23   2   -6.40    3.20
  -5 -23  -2    0.70    6.20
  -5  23  -2    3.80    7.80
   5  23   2   -9.60    4.80
   5  23   2   14.30    7.80
   6  23   2    4.30    7.70
  -6  23  -2   11.20    8.30
   5 -24  -2   10.90    5.70
  -5 -24   2   11.80   12.30
  -5  24   2    9.90    8.50
  -5  24   2    3.50    7.30
   5  24  -2    2.30    6.90
   5  24  -2   10.80    7.80
   4 -24  -2    6.50    6.20
  -4 -24   2    3.00    8.10
   4  24  -2    1.00    7.00
  -4  24   2    7.40    7.90
   4  24  -2   21.90   10.50
  -4  24   2   12.10    7.60
   3 -24  -2   13.70    6.10
  -3 -24   2    5.90    7.60
  -3  24   2    3.40    8.20
   3  24  -2    5.10    7.20
   3  24  -2    1.10    7.60
  -2 -24   2  112.29   17.20
   2 -24  -2  108.69   14.20
   2  24  -2  126.69   18.30
  -2  24   2  103.09   20.90
  -1 -24   2   47.10   14.10
   1 -24  -2   58.49   12.20
   1  24  -2   58.39   14.40
  -1  24   2   69.79   16.60
   0 -24   2   11.90    6.60
   0 -24   2   30.40   10.00
   0 -24  -2   35.80   11.20
   0 -24  -2   16.30    7.50
   0  24  -2   24.90    9.50
   0  24   2   21.80    9.60
   1 -24   2   16.10    7.40
  -1 -24  -2   24.90   10.90
  -1 -24  -2   27.30    9.30
   1  24   2   29.70   11.00
  -1  24  -2   14.20    9.40
  -2 -24  -2   15.40    9.80
   2 -24   2   27.60    8.70
  -2  24  -2   17.30   10.90
   2  24   2   28.70   11.20
  -3 -24  -2    1.70    7.50
   3 -24   2   -2.00    3.70
  -3  24  -2    3.90    7.50
   3  24   2   -2.00    6.20
   4 -24   2    1.70    4.90
  -4 -24  -2    7.30    9.70
   4  24   2   -3.60    8.20
  -4  24  -2    5.50    8.10
  -5  24  -2   34.70   12.20
   5  24   2   36.10   12.60
  -4 -25   2   20.90   10.30
   4  25  -2   13.60    9.40
   4  25  -2    5.90    7.80
  -4  25   2   25.90   11.40
   3 -25  -2    2.10    4.80
  -3 -25   2   17.90    9.80
  -3  25   2   11.50    9.90
   3  25  -2   -0.20    7.00
   2 -25  -2   26.20    8.30
  -2 -25   2   36.70   12.40
   2  25  -2   29.30   11.50
  -2  25   2   34.30   12.40
   1 -25  -2    1.00    5.70
  -1 -25   2   -3.00    7.00
   1  25  -2    4.90    6.30
  -1  25   2    5.10    7.40
   0 -25  -2   -1.80    6.00
   0 -25  -2    2.70    5.40
   0 -25   2    2.10    5.50
   0  25  -2  -11.60    6.00
   0  25   2   -3.80    7.20
   1 -25   2   -1.50    5.30
  -1 -25  -2    0.10    5.80
  -1 -25  -2    2.80    5.90
   1  25   2   -5.70    5.80
  -1  25  -2    3.70    8.70
  -2 -25  -2   -7.40    6.10
   2 -25   2    6.20    6.20
  -2  25  -2   11.80    8.80
   2  25   2   -3.20    6.30
  -3 -25  -2    5.50    7.70
   3 -25   2   20.90    7.60
  -3  25  -2   11.00   10.70
   3  25   2   -3.20    7.00
  -4  25  -2   20.20   10.60
  -3 -26   2    1.10    7.50
  -3  26   2    7.80    8.60
   3  26  -2   15.30    8.50
  -2 -26   2   61.59   15.10
   2 -26  -2   49.99   11.30
  -2  26   2   32.10   13.20
   2  26  -2   32.30   11.70
  -1 -26   2  200.88   23.80
   1 -26  -2  205.08   20.20
  -1  26   2  175.38   24.30
   1  26  -2  190.78   23.60
   0 -26   2  274.47   25.00
   0 -26  -2  305.27   25.70
   0 -26  -2  246.38   26.60
   0  26  -2  235.08   26.90
   0  26   2  238.38   27.60
   1 -26   2  277.27   25.00
  -1 -26  -2  289.97   26.10
  -1 -26  -2  226.68   27.00
   1  26   2  274.37   29.40
  -2 -26  -2   22.70   10.30
   2 -26   2   24.50    8.70
  -2  26  -2   14.80    9.20
   2  26   2   19.20   11.50
  -3  26  -2    1.00    7.50
  -2 -27   2   34.80   11.30
   2  27  -2   12.70    8.50
  -1 -27   2   22.50   11.30
   1  27  -2   20.80    9.40
   0 -27   2    9.80    8.10
   0 -27  -2   16.50    8.80
   0  27  -2    8.00    8.70
  -1 -27  -2    5.10    7.50
   1 -27   2    6.70    7.50
  -1 -27  -2    5.10    6.80
  -1  27  -2    3.50    6.20
 -11   0   3   -5.00    3.80
  11   0  -3    6.60    7.60
 -11   0   3    5.80    6.80
 -10   0   3   -1.50    6.30
 -10   0   3   -3.50    3.20
  10   0  -3   -0.40    4.60
  -9   0   3    0.10    5.30
   9   0  -3    2.70    5.60
  -9   0   3   -1.60    2.70
  -8   0   3   -6.30    3.40
   8   0  -3    2.50    4.50
  -8   0   3    0.80    2.70
  -7   0   3    8.20    5.60
   7   0  -3    1.00    3.40
  -7   0   3    1.50    2.30
  -6   0   3   -2.00    2.80
  -6   0   3    0.50    2.60
   6   0  -3    2.60    3.40
   6   0  -3   -2.80    2.40
  -6   0   3    2.10    1.90
  -5   0   3    0.60    1.40
  -5   0   3   -0.30    2.30
  -5   0   3   -1.00    1.80
   5   0  -3    0.80    2.70
   5   0  -3   -2.60    2.20
  -5   0   3    0.80    1.50
  -4   0   3   -0.20    1.00
  -4   0   3    1.90    1.10
   4   0  -3    0.30    2.40
  -4   0   3    0.80    2.20
  -4   0   3    0.10    1.60
   4   0  -3   -1.10    2.20
  -3   0   3    0.00    0.60
  -3   0   3   -0.60    0.60
  -3   0   3    1.10    1.70
   3   0  -3   -2.30    1.70
   3   0  -3    1.00    2.30
   3   0  -3    0.00    1.90
   2   0  -3   -2.70    1.50
   2   0  -3   -2.00    1.80
   2   0  -3    0.10    1.80
   1   0  -3   -1.10    1.00
   1   0  -3   -2.00    1.40
   1   0  -3    0.30    1.60
   0   0   3   -3.20    1.00
   0   0  -3   -1.40    1.90
   0   0  -3   -5.80    1.00
   0   0  -3   -3.00    1.00
   1   0   3   -1.40    1.30
   1   0   3    1.20    1.50
  -1   0  -3   -1.30    1.20
   1   0   3   -0.50    1.30
  -1   0  -3   -1.40    1.80
  -1   0  -3    0.80    1.70
  -1   0  -3   -1.60    1.40
   2   0   3   -0.70    1.60
  -2   0  -3   -0.90    1.60
  -2   0  -3    0.00    1.40
   2   0   3   -2.70    1.50
  -2   0  -3   -1.40    1.50
  -2   0  -3   -1.60    2.50
   2   0   3   -0.60    1.90
   3   0   3    0.10    2.50
  -3   0  -3   -0.60    1.70
  -3   0  -3   -0.50    1.90
  -3   0  -3   -1.20    1.70
  -3   0  -3    1.80    3.00
   3   0   3   -0.70    1.70
  -4   0  -3   -0.10    2.70
  -4   0  -3   -1.70    1.70
  -4   0  -3    2.00    1.90
   4   0   3    1.60    2.60
  -4   0  -3    0.60    2.10
   4   0   3    8.30    3.00
  -5   0  -3    1.70    3.60
   5   0   3    6.40    4.20
   5   0   3    0.20    1.70
  -5   0  -3    5.00    2.50
  -5   0  -3    2.20    2.50
   6   0   3    0.50    3.20
  -6   0  -3   -1.00    2.80
   6   0   3   -0.50    2.20
  -6   0  -3   -0.20    3.50
   7   0   3   -4.20    3.10
   7   0   3   -1.60    2.00
  -7   0  -3    0.50    4.60
  -7   0  -3   -0.30    3.10
   8   0   3    1.90    2.60
  -8   0  -3    1.40    4.70
  -8   0  -3    2.70    3.70
   8   0   3    0.40    4.00
   9   0   3    9.30    6.70
   9   0   3    1.20    2.60
  -9   0  -3   -1.40    5.30
  -9   0  -3    2.70    3.90
 -10   0  -3   -5.50    3.60
 -10   0  -3   -5.50    5.70
  10   0   3   -2.80    5.20
  10   0   3    0.30    2.20
 -11   0  -3    0.20    5.50
 -11   0  -3   -8.20    6.00
  11   0   3    4.30    5.40
 -11  -1   3    4.60    4.40
 -11  -1   3    7.10    7.50
  11  -1  -3    2.30    6.60
 -11   1   3   -0.90    4.00
  11   1  -3   -2.10    5.90
 -11   1   3    2.90    6.50
 -10  -1   3   89.59   18.00
 -10  -1   3   85.39   10.40
  10  -1  -3   64.69   14.20
 -10   1   3   86.99   18.00
  10   1  -3   54.99   13.10
 -10   1   3   89.19   10.70
   9  -1  -3  187.78   20.10
  -9  -1   3  218.28   22.80
  -9  -1   3  208.48   15.90
  -9   1   3  214.48   15.90
  -9   1   3  190.98   21.30
   9   1  -3  207.08   20.70
   8  -1  -3  118.59   14.40
  -8  -1   3  139.19   16.20
  -8  -1   3  118.39   10.70
   8   1  -3  104.89   13.70
  -8   1   3  130.59   10.90
  -8   1   3  148.49   16.50
  -7  -1   3  291.77   18.10
   7  -1  -3  281.17   22.70
  -7  -1   3  319.27   24.70
  -7   1   3  321.67   18.20
   7   1  -3  298.87   23.10
   7   1  -3  303.67   23.40
  -7   1   3  306.67   24.10
  -6  -1   3   28.00    6.20
  -6  -1   3   23.10    4.20
  -6  -1   3   21.50    6.70
   6  -1  -3   25.90    7.20
   6   1  -3   17.20    6.10
  -6   1   3   16.90    3.70
  -6   1   3   27.50    5.50
   6   1  -3   25.10    6.60
  -6   1   3    9.10    5.10
  -5  -1   3    1.30    2.30
   5  -1  -3    6.60    3.80
  -5  -1   3    3.20    1.90
  -5  -1   3    2.30    1.70
  -5  -1   3    2.90    3.20
   5  -1  -3    3.50    3.30
   5   1  -3    0.10    2.60
   5   1  -3    2.50    3.00
  -5   1   3    2.20    1.60
  -5   1   3   -0.50    1.90
  -5   1   3    2.10    3.30
  -5   1   3    2.00    1.60
  -4  -1   3  519.95   31.20
  -4  -1   3  563.24   26.10
   4  -1  -3  582.14   29.70
  -4  -1   3  536.05   25.90
   4  -1  -3  603.64   31.30
   4  -1  -3  550.54   31.30
  -4  -1   3  545.55   30.40
   4   1  -3  630.94   31.80
  -4   1   3  569.54   29.80
  -4   1   3  533.15   25.50
   4   1  -3  564.44   31.40
  -4   1   3  490.25   30.70
  -4   1   3  535.55   25.50
   3  -1  -3   53.29    6.30
  -3  -1   3   47.90    5.30
   3  -1  -3   57.79    5.30
   3  -1  -3   64.89    6.30
  -3  -1   3   50.29    3.40
  -3  -1   3   49.70    3.40
  -3   1   3   47.70    5.00
  -3   1   3   40.30    5.50
   3   1  -3   75.09    6.70
   3   1  -3   58.59    6.40
  -2  -1   3  278.37   13.20
  -2  -1   3  265.97   16.70
   2  -1  -3  303.97   16.70
   2  -1  -3  318.57   16.70
   2  -1  -3  304.57   16.60
   2   1  -3  316.37   17.20
   2   1  -3  294.67   16.90
   2   1  -3  313.27   16.50
  -1  -1   3  624.64   29.80
   1  -1  -3  679.13   32.70
   1  -1  -3  705.83   32.70
   1  -1  -3  686.73   33.90
  -1  -1   3  657.83   30.10
   1   1  -3  655.43   33.30
   1   1  -3  694.63   30.40
   1   1  -3  723.23   34.10
   1   1  -3  691.43   32.10
  -1   1   3  663.63   32.60
   1   1  -3  678.33   30.40
   0  -1  -3   -0.60    1.00
   0  -1   3   -0.90    1.00
   0  -1  -3   -2.90    1.20
   0  -1  -3    1.20    1.70
   0   1  -3   -0.20    1.10
   0   1  -3   -0.10    1.30
   0   1   3    0.90    1.10
   0   1  -3    0.60    1.80
   0   1   3    0.30    1.10
  -1  -1  -3    2.30    1.70
   1  -1   3    2.90    1.60
  -1  -1  -3    1.60    1.70
  -1  -1  -3    1.10    1.90
   1  -1   3    6.90    2.00
   1  -1   3    1.70    1.60
  -1  -1  -3    6.10    2.50
  -1   1  -3    1.00    2.20
  -1   1  -3    0.30    1.60
   1   1   3    2.80    1.80
  -1   1  -3    2.60    1.50
   1   1   3    2.90    1.70
  -1   1  -3    0.30    1.70
   1   1   3    2.30    1.70
  -2  -1  -3   28.70    3.70
   2  -1   3   17.00    3.80
  -2  -1  -3   19.80    3.80
  -2  -1  -3   27.30    4.40
  -2  -1  -3   21.90    3.50
   2  -1   3   24.20    3.30
   2  -1   3   16.40    3.50
   2   1   3   19.70    4.00
  -2   1  -3   12.90    3.90
  -2   1  -3   20.10    3.70
   2   1   3   21.20    4.00
   2   1   3   23.50    3.40
  -2   1  -3   27.80    4.60
  -2   1  -3   20.30    2.80
  -3  -1  -3   14.20    4.30
  -3  -1  -3   10.30    3.10
   3  -1   3    5.50    3.10
  -3  -1  -3    9.00    2.90
   3  -1   3    8.10    2.90
  -3  -1  -3   18.50    3.80
   3   1   3    9.30    3.30
   3   1   3   13.40    4.00
  -3   1  -3   15.00    4.60
  -3   1  -3    9.70    3.00
  -3   1  -3   10.30    2.40
  -3   1  -3   10.90    3.10
  -4  -1  -3  449.36   25.10
   4  -1   3  400.96   23.50
   4  -1   3  430.86   26.30
  -4  -1  -3  454.85   24.70
  -4  -1  -3  437.76   26.80
  -4  -1  -3  441.56   23.80
  -4   1  -3  415.16   23.50
  -4   1  -3  476.65   23.50
  -4   1  -3  488.45   25.50
   4   1   3  428.66   26.40
  -4   1  -3  443.66   27.10
   4   1   3  390.16   23.50
  -5  -1  -3  624.74   32.00
  -5  -1  -3  646.24   33.20
  -5  -1  -3  642.84   36.60
   5  -1   3  582.34   31.50
   5  -1   3  545.95   34.90
   5   1   3  574.04   31.70
   5   1   3  569.94   35.30
  -5   1  -3  576.74   35.80
  -5   1  -3  606.34   31.90
  -5   1  -3  627.54   31.60
  -6  -1  -3    4.10    3.30
   6  -1   3    3.80    2.80
   6  -1   3    1.50    3.40
  -6  -1  -3    2.20    4.20
  -6   1  -3    2.00    3.50
   6   1   3   -4.10    2.80
   6   1   3    0.80    2.60
  -6   1  -3    0.80    4.00
  -7  -1  -3  194.58   15.40
  -7  -1  -3  178.38   18.40
   7  -1   3  192.98   17.80
   7  -1   3  164.08   12.80
  -7   1  -3  201.28   15.40
  -7   1  -3  206.28   19.30
   7   1   3  172.28   17.20
   7   1   3  179.18   13.40
   8  -1   3   -3.70    4.00
   8  -1   3    0.70    2.10
  -8  -1  -3   -2.10    3.40
  -8  -1  -3   -1.70    4.60
   8   1   3   -0.30    2.50
   8   1   3    2.90    5.10
  -8   1  -3   -2.30    3.40
  -8   1  -3    0.20    5.00
   9  -1   3   74.79    7.70
  -9  -1  -3   91.39   17.90
  -9  -1  -3   85.59   11.90
   9  -1   3   69.79   14.50
   9   1   3   82.59    8.10
   9   1   3   61.19   14.10
  -9   1  -3  118.69   16.50
  -9   1  -3   98.59   12.30
  10  -1   3  205.98   22.70
 -10  -1  -3  225.38   25.10
 -10  -1  -3  222.18   19.50
  10  -1   3  200.98   11.70
 -10   1  -3  245.38   25.80
  10   1   3  196.08   22.80
 -10   1  -3  194.28   18.90
  10   1   3  202.88   12.80
 -11  -1  -3   21.70    8.80
  11  -1   3   24.60    9.00
 -11  -1  -3    8.00   11.30
  11   1   3   31.80   11.50
 -11   1  -3   36.10   10.20
 -11   1  -3   44.60   14.60
 -11  -2   3   40.50    9.40
  11  -2  -3   54.89   14.80
 -11  -2   3   72.29   16.90
  11   2  -3   42.10   13.80
 -11   2   3   51.19    9.70
 -11   2   3   32.20   12.30
  10  -2  -3   85.09   14.00
 -10  -2   3   94.69   11.10
 -10  -2   3  105.39   20.10
 -10   2   3   93.19   10.80
  10   2  -3  105.69   15.40
 -10   2   3  114.89   17.40
   9  -2  -3   -0.70    4.20
  -9  -2   3    3.40    5.70
  -9  -2   3    2.10    3.20
   9   2  -3   -3.30    3.80
  -9   2   3   -5.90    5.20
  -9   2   3    7.30    4.20
  -8  -2   3   -3.80    3.50
   8  -2  -3   -1.60    3.50
  -8  -2   3    2.80    3.10
   8   2  -3    3.20    4.50
  -8   2   3    4.10    5.00
  -8   2   3    9.80    4.10
  -7  -2   3  323.37   22.10
   7  -2  -3  305.87   23.80
  -7  -2   3  348.67   25.60
  -7  -2   3  302.37   18.80
   7   2  -3  291.07   23.30
  -7   2   3  308.47   18.50
  -7   2   3  343.27   25.30
   7   2  -3  321.07   24.30
   6  -2  -3  533.25   33.30
  -6  -2   3  557.64   32.00
  -6  -2   3  512.85   27.40
  -6  -2   3  533.75   34.10
  -6   2   3  510.55   26.80
   6   2  -3  595.34   34.20
  -6   2   3  556.14   30.20
  -6   2   3  501.45   33.10
   6   2  -3  539.65   33.20
   5  -2  -3  988.50   53.69
  -5  -2   3  942.31   53.89
  -5  -2   3  969.90   46.90
  -5  -2   3 1061.89   47.30
  -5  -2   3  942.41   52.69
  -5   2   3 1020.80   46.40
  -5   2   3 1054.89   51.39
  -5   2   3 1015.10   54.19
  -5   2   3 1021.60   46.40
   5   2  -3 1078.99   54.09
   5   2  -3 1023.60   54.09
   4  -2  -3  564.04   30.20
  -4  -2   3  529.05   29.90
  -4  -2   3  532.15   25.50
   4  -2  -3  535.85   30.50
  -4  -2   3  535.25   25.60
   4  -2  -3  594.54   28.60
   4   2  -3  540.65   30.70
  -4   2   3  514.05   30.10
  -4   2   3  534.95   28.50
  -4   2   3  501.75   24.60
   4   2  -3  493.05   29.70
  -4   2   3  534.15   24.70
   3  -2  -3   29.70    5.50
   3  -2  -3   25.60    3.70
  -3  -2   3   17.80    2.40
  -3  -2   3   25.30    4.80
  -3  -2   3   21.50    2.40
   3  -2  -3   28.10    5.00
  -3   2   3   20.20    1.50
   3   2  -3   26.20    5.10
  -3   2   3   25.50    4.90
  -3   2   3   18.50    1.50
   3   2  -3   29.00    5.20
  -2  -2   3  328.97   16.70
  -2  -2   3  337.37   20.10
   2  -2  -3  366.66   19.50
  -2  -2   3  330.17   16.70
   2  -2  -3  379.66   20.00
   2  -2  -3  378.06   19.30
   2   2  -3  355.96   20.20
   2   2  -3  376.76   19.50
   2   2  -3  370.16   16.40
   2   2  -3  371.96   20.30
   2   2  -3  353.46   16.40
  -2   2   3  368.96   19.40
   1  -2  -3 2001.10   92.39
  -1  -2   3 1896.81   86.09
  -1  -2   3 1927.11   94.49
   1  -2  -3 2071.49   91.39
   1  -2  -3 2050.09   94.29
   1   2  -3 2008.10   91.39
   1   2  -3 1984.00   92.99
   1   2  -3 2016.60   94.49
  -1   2   3 1981.60   85.49
  -1   2   3 1937.01   85.39
  -1   2   3 1882.01   92.29
   1   2  -3 1981.40   88.89
   0  -2  -3 1225.88   59.19
   0  -2   3 1191.58   53.89
   0  -2  -3 1260.77   55.69
   0   2  -3 1248.48   58.59
   0   2  -3 1200.48   55.89
   0   2   3 1208.28   57.59
   0   2   3 1120.99   53.69
   0   2  -3 1265.17   58.39
  -1  -2  -3 2080.89   99.69
   1  -2   3 2223.28   97.59
  -1  -2  -3 2076.29   94.19
  -1  -2  -3 2223.68  102.39
   1  -2   3 2072.69   94.09
   1  -2   3 2182.58   99.49
  -1  -2  -3 2175.38   97.59
   1   2   3 2133.69  100.29
  -1   2  -3 2020.70   94.09
  -1   2  -3 2204.78   97.69
   1   2   3 2146.59   97.59
  -1   2  -3 2235.58  100.89
  -1   2  -3 2034.60  100.69
   1   2   3 2132.79   94.39
  -2  -2  -3 1061.99   52.79
  -2  -2  -3 1112.49   51.49
   2  -2   3 1085.09   50.99
  -2  -2  -3 1112.39   49.60
  -2  -2  -3 1045.80   53.39
   2  -2   3 1058.89   49.20
   2  -2   3 1058.89   52.59
  -2   2  -3 1146.99   51.49
   2   2   3 1060.99   51.19
  -2   2  -3 1095.09   51.39
  -2   2  -3 1015.50   49.20
   2   2   3 1055.49   52.99
  -2   2  -3 1010.00   53.29
   2   2   3 1104.09   49.50
  -3  -2  -3   28.00    5.10
  -3  -2  -3   27.70    4.30
   3  -2   3   31.00    4.30
  -3  -2  -3   29.10    4.60
  -3  -2  -3   27.60    5.70
   3  -2   3   29.20    5.60
  -3   2  -3   26.10    4.30
   3   2   3   22.80    4.40
  -3   2  -3   17.10    4.90
  -3   2  -3   27.00    4.70
  -3   2  -3   24.10    2.60
   3   2   3   18.70    4.80
   4  -2   3 1738.03   90.79
  -4  -2  -3 1857.61   84.79
  -4  -2  -3 1813.22   91.49
   4  -2   3 1753.02   86.39
  -4  -2  -3 1973.50   88.49
  -4  -2  -3 1809.72   90.69
   4   2   3 1845.82   87.19
  -4   2  -3 1899.61   84.79
  -4   2  -3 2049.20   88.19
  -4   2  -3 1814.22   91.99
   4   2   3 1733.93   91.29
  -4   2  -3 1890.71   88.29
   5  -2   3  810.72   46.40
   5  -2   3  795.32   42.00
  -5  -2  -3  897.51   47.80
  -5  -2  -3  870.71   44.90
  -5  -2  -3  870.71   42.60
  -5   2  -3  776.42   46.80
   5   2   3  835.92   42.80
   5   2   3  822.12   46.80
  -5   2  -3  907.21   42.60
   6  -2   3  717.53   37.10
  -6  -2  -3  685.43   39.80
  -6  -2  -3  759.22   38.50
  -6  -2  -3  704.83   43.10
   6  -2   3  625.44   41.30
  -6   2  -3  790.22   44.30
  -6   2  -3  783.52   38.50
   6   2   3  683.83   42.40
   6   2   3  709.03   37.60
  -7  -2  -3   57.19    9.60
   7  -2   3   38.10    9.90
  -7  -2  -3   44.60   10.60
   7  -2   3   39.10    5.70
   7   2   3   34.60    6.40
  -7   2  -3   54.49   12.00
   7   2   3   42.50   10.70
  -7   2  -3   52.59    7.70
   8  -2   3   57.39    6.60
   8  -2   3   44.60   10.90
  -8  -2  -3   40.10    8.90
  -8  -2  -3   47.70   12.00
   8   2   3   53.79   12.10
   8   2   3   56.49    7.20
  -8   2  -3   52.89   10.00
  -8   2  -3   72.29   14.80
  -9  -2  -3   43.70   12.50
  -9  -2  -3   47.80    9.80
   9  -2   3   60.19   13.20
   9  -2   3   44.80    5.90
   9   2   3   52.09   13.10
  -9   2  -3   48.40   10.10
   9   2   3   55.89    6.90
  -9   2  -3   84.29   16.70
 -10  -2  -3  117.29   14.30
 -10  -2  -3  112.59   18.80
  10  -2   3  108.49   16.40
  10   2   3   99.09   15.90
 -10   2  -3  137.19   19.30
 -10   2  -3  112.79   14.00
  10   2   3  113.59    8.90
 -11  -2  -3   58.99   12.60
  11  -2   3  102.19   19.20
  11   2   3   80.29   17.60
 -11   2  -3   28.70   14.10
 -11   2  -3   59.29   12.70
 -11  -3   3   46.40   13.20
 -11  -3   3   57.39   11.20
  11  -3  -3   63.19   15.30
 -11   3   3   67.19   17.80
 -11   3   3   95.39   11.40
  11   3  -3   66.89   16.50
  10  -3  -3   53.89   13.10
 -10  -3   3   29.00   11.70
 -10  -3   3   32.60    7.60
 -10   3   3   58.09   10.00
 -10   3   3   63.19   15.00
  10   3  -3   37.90   11.40
   9  -3  -3   99.39   14.60
  -9  -3   3   94.99   10.40
  -9  -3   3  104.29   15.50
  -9   3   3   83.89    9.70
  -9   3   3   89.49   15.00
   9   3  -3   81.09   13.30
   8  -3  -3   25.60    8.00
  -8  -3   3   37.60    6.90
  -8  -3   3   48.70   11.90
  -8   3   3   25.10    5.70
   8   3  -3   37.00    9.60
  -8   3   3   46.30   11.90
  -7  -3   3    4.50    2.50
   7  -3  -3    2.10    4.00
  -7  -3   3    2.70    3.00
  -7  -3   3    0.30    4.50
   7   3  -3    0.00    3.30
  -7   3   3    4.70    2.80
   7   3  -3   11.20    5.70
  -7   3   3   -1.10    4.10
  -6  -3   3  435.86   27.70
  -6  -3   3  414.16   23.60
   6  -3  -3  454.25   29.10
  -6  -3   3  478.05   30.30
  -6   3   3  416.76   22.90
  -6   3   3  454.45   29.50
   6   3  -3  464.05   29.20
   6   3  -3  472.45   29.60
  -5  -3   3  445.06   22.90
   5  -3  -3  434.56   27.30
  -5  -3   3  404.16   27.50
  -5  -3   3  448.46   26.90
  -5  -3   3  426.36   22.70
   5   3  -3  444.86   27.30
  -5   3   3  433.06   21.90
   5   3  -3  448.16   27.80
  -5   3   3  450.85   24.40
  -5   3   3  459.75   27.70
  -5   3   3  434.46   21.80
  -4  -3   3  372.46   19.10
  -4  -3   3  350.76   18.90
   4  -3  -3  398.56   20.70
  -4  -3   3  369.56   22.80
   4  -3  -3  372.26   23.30
  -4   3   3  346.47   22.50
   4   3  -3  378.36   17.50
   4   3  -3  406.96   17.60
  -4   3   3  373.86   18.00
  -4   3   3  352.26   18.00
  -4   3   3  356.06   20.60
   4   3  -3  366.66   23.30
   4   3  -3  388.76   23.00
   3  -3  -3    2.30    1.80
   3  -3  -3    2.90    2.30
  -3  -3   3    0.30    1.30
   3  -3  -3    1.80    2.70
  -3  -3   3    4.00    3.00
  -3  -3   3    4.00    1.50
   3   3  -3    2.00    2.60
   3   3  -3    0.60    1.00
  -3   3   3    3.20    2.10
   3   3  -3    0.70    2.00
   3   3  -3    0.90    1.00
  -3   3   3    2.30    0.90
  -3   3   3    0.90    0.90
  -2  -3   3   88.69    7.90
   2  -3  -3  109.09    8.40
  -2  -3   3   96.69    6.20
   2  -3  -3  113.69    7.20
   2  -3  -3  117.29    7.70
   2   3  -3  105.49    7.80
  -2   3   3  100.09    7.20
  -2   3   3  102.99    8.20
  -2   3   3   99.59    5.10
  -2   3   3   97.09    5.10
   2   3  -3  102.79    6.10
   2   3  -3   97.59    8.30
   2   3  -3  114.99    6.20
  -1  -3   3  164.68   10.60
   1  -3  -3  168.58    8.10
   1  -3  -3  163.98   10.30
  -1  -3   3  147.99    8.60
   1  -3  -3  165.78    8.10
   1   3  -3  152.08   10.30
  -1   3   3  150.98    8.10
   1   3  -3  151.28    8.90
  -1   3   3  142.99   10.00
   1   3  -3  173.78    9.40
   1   3  -3  148.29   10.40
   0  -3   3   52.49    4.60
   0  -3   3   48.70    4.70
   0  -3  -3   43.00    3.90
   0  -3   3   44.50    4.00
   0  -3  -3   49.90    5.20
   0   3  -3   48.60    5.20
   0   3  -3   34.90    3.90
   0   3   3   49.10    3.90
   0   3  -3   45.90    4.30
   0   3  -3   48.90    3.80
   0   3   3   44.40    5.00
   1  -3   3   94.09    6.50
  -1  -3  -3   99.69    6.70
  -1  -3  -3   82.09    6.60
  -1  -3  -3   92.99    6.50
   1  -3   3   93.89    6.50
  -1  -3  -3   82.99    7.40
   1  -3   3   85.09    6.50
   1  -3   3   97.69    6.10
   1   3   3   91.49    6.80
   1   3   3  102.79    6.80
  -1   3  -3   80.29    6.60
  -1   3  -3   97.29    6.60
  -1   3  -3   94.09    7.70
  -1   3  -3   91.19    6.00
   1   3   3   82.19    7.10
  -2  -3  -3  108.09    8.20
   2  -3   3   99.49    8.00
  -2  -3  -3  120.19    8.60
  -2  -3  -3  100.79    8.50
   2  -3   3  118.19    7.70
   2  -3   3   96.89    7.60
  -2  -3  -3  116.59    8.10
   2   3   3  105.29    8.80
  -2   3  -3  110.69    7.90
  -2   3  -3  104.79    6.30
   2   3   3  113.59    7.90
  -2   3  -3   97.69    8.80
   2   3   3  104.29    8.00
  -2   3  -3  108.89    8.20
   3  -3   3  175.68   12.80
  -3  -3  -3  183.68   11.70
  -3  -3  -3  186.88   13.10
  -3  -3  -3  155.58   12.00
   3  -3   3  168.58   11.30
  -3  -3  -3  174.38   12.20
   3   3   3  180.88   13.50
   3   3   3  180.18   11.30
  -3   3  -3  173.48   11.40
  -3   3  -3  168.18   13.30
   3   3   3  171.98   11.90
  -3   3  -3  175.88   12.00
   4  -3   3   -0.20    1.80
  -4  -3  -3    3.00    2.90
  -4  -3  -3   -0.50    2.90
   4  -3   3    1.10    2.70
  -4  -3  -3    0.00    2.30
  -4  -3  -3   -0.60    2.10
  -4   3  -3    0.50    2.90
  -4   3  -3   -1.90    1.90
   4   3   3    0.90    2.70
  -4   3  -3    0.60    2.20
   4   3   3    0.10    1.90
  -5  -3  -3   11.60    4.10
   5  -3   3   17.80    5.70
   5  -3   3    9.70    3.10
  -5  -3  -3   13.00    5.40
  -5  -3  -3   18.40    4.70
   5   3   3   11.10    3.60
  -5   3  -3   10.30    4.00
  -5   3  -3   13.00    5.80
   5   3   3    8.40    4.40
  -6  -3  -3   49.60    7.50
   6  -3   3   59.39    6.70
  -6  -3  -3   52.99   10.50
  -6  -3  -3   41.40    7.90
   6  -3   3   83.09   10.50
  -6   3  -3   64.49    8.00
  -6   3  -3   56.99   11.30
   6   3   3   61.19    9.70
   6   3   3   67.99    7.50
   7  -3   3   66.59    7.10
   7  -3   3   64.69   10.50
  -7  -3  -3   72.79   13.80
  -7  -3  -3   72.79    9.30
   7   3   3   94.59   12.50
  -7   3  -3   83.69   12.20
   7   3   3   61.09    7.70
  -7   3  -3   81.89    9.40
   8  -3   3  103.69    9.20
   8  -3   3  119.29   15.00
  -8  -3  -3  106.29   15.00
  -8  -3  -3  113.99   12.50
   8   3   3   90.49   13.40
   8   3   3  101.09   10.00
  -8   3  -3  118.19   16.40
  -8   3  -3  115.09   12.30
   9  -3   3   50.89    6.30
   9  -3   3   71.09   14.90
  -9  -3  -3  107.59   15.90
  -9  -3  -3   69.99   12.10
  -9   3  -3   62.99   11.40
  -9   3  -3   57.09   14.40
   9   3   3   68.39   14.20
   9   3   3   85.69    8.30
 -10  -3  -3   20.20   10.10
 -10  -3  -3   15.10    6.60
  10  -3   3   10.20    7.40
 -10   3  -3   12.20    6.90
 -10   3  -3   18.20   10.00
  10   3   3   16.00    9.10
  10   3   3   18.90    4.30
 -11  -3  -3   37.30   10.20
  11  -3   3   15.60    7.90
 -11   3  -3   34.50    9.50
  11  -4  -3  148.99   20.90
 -11  -4   3  207.48   23.50
 -11  -4   3  139.29   15.50
 -11   4   3  182.28   22.60
 -11   4   3  169.98   15.70
  11   4  -3  160.78   21.30
 -10  -4   3    2.90    4.00
  10  -4  -3    9.20    6.90
 -10  -4   3   -6.60    4.60
 -10   4   3   -0.70    3.40
 -10   4   3   -1.50    6.20
  10   4  -3    3.10    5.40
  -9  -4   3   35.90   12.10
   9  -4  -3   17.80    8.00
  -9  -4   3   18.50    5.80
  -9   4   3   25.30    6.40
  -9   4   3   39.60   11.70
   9   4  -3   22.50    9.10
   8  -4  -3  253.67   22.40
  -8  -4   3  255.57   18.00
  -8  -4   3  287.67   24.80
  -8   4   3  266.27   17.50
  -8   4   3  267.07   23.60
   8   4  -3  241.08   22.80
   8   4  -3  270.17   22.80
   7  -4  -3   79.69   11.10
  -7  -4   3   72.99   10.30
  -7  -4   3   76.79    8.30
  -7  -4   3   97.79   13.00
   7   4  -3   88.09   11.90
  -7   4   3   93.09   12.70
   7   4  -3   78.79   11.10
  -7   4   3   79.89    7.80
  -6  -4   3  623.24   37.40
  -6  -4   3  707.33   40.20
   6  -4  -3  648.54   38.60
  -6  -4   3  673.23   33.00
  -6   4   3  593.04   31.40
   6   4  -3  607.54   38.20
  -6   4   3  591.54   37.70
   6   4  -3  685.93   38.80
  -5  -4   3  123.79   12.20
   5  -4  -3  106.79    7.90
   5  -4  -3  105.89   11.00
  -5  -4   3   86.29    9.90
  -5  -4   3   99.79    8.10
  -5   4   3   83.09    7.50
   5   4  -3   99.69   10.80
  -5   4   3   92.99    7.00
  -5   4   3   91.29    7.00
   5   4  -3  100.89    6.00
   5   4  -3  121.99    6.50
  -5   4   3   94.79   10.40
   5   4  -3  102.19   10.50
   4  -4  -3   89.29    9.10
  -4  -4   3   72.89    6.20
   4  -4  -3   84.49    6.60
  -4  -4   3   62.79    6.00
  -4  -4   3   75.09    8.30
  -4   4   3   73.29    5.40
   4   4  -3   75.19    8.60
   4   4  -3   82.59    8.50
  -4   4   3   68.89    7.80
  -4   4   3   71.49    5.30
   4   4  -3   81.99    5.40
   4   4  -3   93.19    5.70
   3  -4  -3   78.99    8.00
   3  -4  -3   84.19    6.40
  -3  -4   3   73.79    7.70
  -3  -4   3   71.09    5.80
   3   4  -3   78.49    8.00
   3   4  -3   73.89    5.30
  -3   4   3   64.79    4.70
  -3   4   3   69.59    4.80
   3   4  -3   79.79    7.60
  -3   4   3   69.19    6.80
   3   4  -3   91.89    5.60
   2  -4  -3  223.08   12.50
  -2  -4   3  208.98   11.20
  -2  -4   3  179.38   13.20
   2  -4  -3  213.18   13.50
  -2   4   3  192.58   10.10
  -2   4   3  198.88   11.70
   2   4  -3  196.98   11.20
   2   4  -3  213.48   12.80
  -2   4   3  193.18   13.20
   2   4  -3  212.38   13.60
  -2   4   3  192.58   10.00
  -1  -4   3   46.10    4.10
   1  -4  -3   43.40    3.60
  -1  -4   3   40.10    4.90
   1  -4  -3   41.60    4.80
   1  -4  -3   39.40    3.40
   1   4  -3   40.90    4.30
   1   4  -3   38.80    4.90
  -1   4   3   36.30    4.80
   1   4  -3   33.90    4.00
  -1   4   3   31.90    3.30
   0  -4   3 4277.17  203.38
   0  -4   3 4460.75  194.68
   0  -4   3 4263.27  188.28
   0  -4  -3 4405.76  194.28
   0  -4  -3 4463.55  204.38
   0   4  -3 4198.58  199.08
   0   4   3 4312.87  200.68
   0   4  -3 4412.46  188.48
   0   4  -3 4207.28  200.78
   0   4  -3 4501.05  194.98
   0   4   3 4152.78  188.08
  -1  -4  -3   14.50    2.80
   1  -4   3   17.40    3.20
   1  -4   3   13.10    2.50
  -1  -4  -3   16.10    3.30
   1  -4   3   15.20    3.20
  -1  -4  -3   11.00    3.50
  -1  -4  -3   16.60    3.40
   1  -4   3   13.60    2.90
  -1   4  -3   12.40    3.00
   1   4   3   13.40    3.10
  -1   4  -3   14.90    4.00
  -1   4  -3   17.50    3.60
  -1   4  -3   13.50    3.00
   1   4   3   12.50    3.10
   1   4   3   12.00    3.50
  -2  -4  -3  234.78   14.40
   2  -4   3  244.28   13.50
  -2  -4  -3  221.48   14.30
   2  -4   3  236.58   14.70
   2  -4   3  221.78   13.80
  -2  -4  -3  239.48   15.40
  -2  -4  -3  227.88   13.70
   2  -4   3  251.77   12.30
   2   4   3  261.17   14.10
   2   4   3  211.18   14.00
  -2   4  -3  244.18   13.80
  -2   4  -3  248.28   14.60
  -2   4  -3  223.48   15.40
   2   4   3  229.48   15.40
  -3  -4  -3   53.09    6.60
  -3  -4  -3   47.30    5.80
  -3  -4  -3   63.09    6.90
   3  -4   3   44.60    5.20
   3  -4   3   42.10    6.00
  -3  -4  -3   49.40    5.90
   3   4   3   52.69    6.90
  -3   4  -3   45.60    6.90
  -3   4  -3   55.49    6.00
  -3   4  -3   55.69    6.00
   3   4   3   55.79    5.80
   3   4   3   54.49    6.10
  -4  -4  -3    1.40    2.80
  -4  -4  -3    1.40    2.20
  -4  -4  -3    2.70    2.80
   4  -4   3   -0.50    2.00
  -4  -4  -3    3.30    2.70
   4  -4   3    2.30    2.00
  -4   4  -3    0.80    2.20
   4   4   3   -2.10    1.60
  -4   4  -3   -0.30    2.20
   4   4   3   -1.50    2.10
  -4   4  -3    0.40    2.60
   5  -4   3   62.79    8.90
  -5  -4  -3   92.19    8.90
   5  -4   3   72.29    7.20
  -5  -4  -3   82.09    9.20
  -5  -4  -3  106.89   11.10
  -5   4  -3   83.09    8.50
   5   4   3   80.09    8.30
  -5   4  -3   77.29   10.40
   5   4   3   77.39    9.90
   6  -4   3   81.29    7.70
  -6  -4  -3   86.49    9.30
  -6  -4  -3   74.99   10.80
  -6  -4  -3   62.69    8.80
   6  -4   3   85.19   10.90
  -6   4  -3   84.69    9.20
  -6   4  -3   75.89   11.60
   6   4   3   83.29    8.70
   6   4   3   75.39   10.80
  -7  -4  -3  362.66   24.30
   7  -4   3  401.76   28.40
   7  -4   3  353.56   21.80
  -7  -4  -3  391.26   29.00
  -7   4  -3  389.36   24.50
   7   4   3  376.06   23.40
   7   4   3  379.46   28.50
  -7   4  -3  425.56   30.10
  -8  -4  -3  112.39   14.80
  -8  -4  -3   70.69   10.00
   8  -4   3   80.89    8.00
   8  -4   3   86.09   12.80
   8   4   3   93.49   13.50
  -8   4  -3   91.99   11.10
   8   4   3   75.39    8.90
  -8   4  -3   95.89   15.20
  -9  -4  -3   -0.20    6.80
  -9  -4  -3    4.60    4.70
   9  -4   3    2.30    5.70
   9  -4   3    1.20    2.50
   9   4   3   -0.90    5.20
   9   4   3    1.00    2.60
  -9   4  -3    6.50    5.20
  -9   4  -3   -3.20    6.20
  10  -4   3   90.29   18.40
 -10  -4  -3   49.99   15.60
 -10  -4  -3   76.49   14.00
 -10   4  -3   92.99   12.90
  10   4   3   74.49   16.70
  10   4   3   76.59    7.90
 -10   4  -3   69.79   17.00
 -11  -4  -3   16.50    7.50
 -11   4  -3   47.40   11.60
 -11  -5   3   18.40    7.50
 -11  -5   3   22.80   12.20
  11  -5  -3   12.70    8.30
 -11   5   3   18.20    6.00
 -11   5   3   23.80   10.60
  11   5  -3   17.70    9.40
 -10  -5   3  195.58   17.10
  10  -5  -3  172.98   20.50
 -10  -5   3  229.58   24.40
  10   5  -3  194.08   21.40
 -10   5   3  195.28   16.60
 -10   5   3  231.18   23.80
   9  -5  -3  294.87   26.50
  -9  -5   3  314.67   22.00
  -9  -5   3  317.37   28.60
   9   5  -3  344.57   28.00
  -9   5   3  341.37   29.30
  -9   5   3  333.57   21.70
   8  -5  -3  286.47   24.80
  -8  -5   3  320.87   26.60
  -8  -5   3  301.47   20.40
   8   5  -3  314.37   25.80
  -8   5   3  321.17   26.30
   8   5  -3  313.27   25.50
  -8   5   3  307.17   19.70
  -7  -5   3   50.29    8.40
  -7  -5   3   43.90   10.50
  -7  -5   3   51.29    7.00
   7  -5  -3   58.99   11.40
   7   5  -3   70.99   10.40
  -7   5   3   55.09    6.60
   7   5  -3   55.19   11.20
  -7   5   3   61.79   11.90
  -6  -5   3   12.00    4.90
  -6  -5   3    6.50    5.10
  -6  -5   3    4.70    3.00
   6  -5  -3    5.10    4.30
   6   5  -3    8.00    1.90
   6   5  -3   16.20    2.70
  -6   5   3    6.30    2.80
  -6   5   3    2.00    3.50
   6   5  -3    9.00    5.30
   6   5  -3   12.20    5.40
   5  -5  -3  330.57   17.50
  -5  -5   3  272.87   20.60
   5  -5  -3  284.97   21.20
  -5  -5   3  299.87   17.60
  -5   5   3  302.67   17.50
   5   5  -3  315.97   16.10
  -5   5   3  293.87   20.70
   5   5  -3  345.77   16.40
   5   5  -3  308.37   21.40
  -5   5   3  284.37   16.30
  -5   5   3  279.07   16.30
   5   5  -3  290.27   21.30
  -4  -5   3  651.83   30.50
  -4  -5   3  586.14   34.90
   4  -5  -3  610.04   34.90
   4  -5  -3  628.54   31.50
   4   5  -3  598.04   29.80
  -4   5   3  606.14   28.90
  -4   5   3  582.84   33.50
   4   5  -3  608.14   34.40
  -4   5   3  552.24   28.80
   4   5  -3  692.03   30.20
   4   5  -3  572.74   34.50
  -3  -5   3 2366.16  118.89
   3  -5  -3 2493.95  116.29
   3  -5  -3 2474.55  117.29
  -3  -5   3 2440.96  108.09
  -3   5   3 2315.67  115.19
   3   5  -3 2657.43  111.09
   3   5  -3 2408.56  117.09
  -3   5   3 2371.16  106.79
  -3   5   3 2448.06  106.89
  -3   5   3 2419.06  117.49
   3   5  -3 2426.36  110.89
   3   5  -3 2424.96  116.29
   2  -5  -3  608.04   26.30
   2  -5  -3  554.04   30.60
   2  -5  -3  603.44   29.80
   2  -5  -3  583.34   26.30
  -2  -5   3  553.04   27.30
  -2  -5   3  498.05   30.60
  -2   5   3  556.74   28.30
  -2   5   3  575.04   26.30
  -2   5   3  506.85   30.20
   2   5  -3  512.25   27.70
   2   5  -3  625.44   30.20
  -2   5   3  568.34   26.40
   2   5  -3  556.94   30.60
   1  -5  -3  425.96   23.10
  -1  -5   3  431.16   20.90
  -1  -5   3  408.06   23.30
   1  -5  -3  429.26   20.70
  -1   5   3  396.66   20.30
   1   5  -3  412.46   22.10
   1   5  -3  426.06   23.40
   1   5  -3  394.86   21.50
  -1   5   3  429.66   23.50
   0  -5   3  103.19    7.60
   0  -5   3   99.79    7.30
   0  -5   3  104.79    8.10
   0  -5  -3  102.19    8.70
   0  -5  -3   95.39    7.20
   0   5  -3  101.59    7.90
   0   5  -3  127.59    7.90
   0   5  -3  104.69    7.70
   0   5   3  104.19    8.80
   0   5  -3   96.09    8.40
   0   5   3  110.49    7.30
  -1  -5  -3 1621.04   75.59
  -1  -5  -3 1474.45   79.09
   1  -5   3 1615.14   77.19
   1  -5   3 1558.64   76.59
  -1  -5  -3 1614.94   75.09
   1  -5   3 1668.43   72.59
   1  -5   3 1629.74   75.19
  -1   5  -3 1711.03   75.59
  -1   5  -3 1564.04   77.89
   1   5   3 1550.64   72.59
  -1   5  -3 1627.44   76.69
  -1   5  -3 1598.54   72.69
   1   5   3 1578.24   75.39
   1   5   3 1714.73   75.69
   1   5   3 1654.73   78.49
  -2  -5  -3 2605.14  126.99
  -2  -5  -3 2632.74  130.69
  -2  -5  -3 2852.01  120.59
   2  -5   3 2643.54  119.89
   2  -5   3 2801.92  127.09
   2  -5   3 2760.12  124.09
   2  -5   3 2558.84  127.49
  -2  -5  -3 2825.62  124.89
   2   5   3 2682.53  129.09
   2   5   3 2693.23  124.59
  -2   5  -3 2727.33  127.79
  -2   5  -3 2643.64  128.79
  -2   5  -3 2702.63  120.29
  -2   5  -3 2871.21  124.99
   2   5   3 2619.54  120.19
  -3  -5  -3 1829.42   89.59
  -3  -5  -3 1787.82   91.49
  -3  -5  -3 1851.31   87.39
  -3  -5  -3 1760.12   83.89
   3  -5   3 1743.43   85.99
   3  -5   3 1839.42   89.89
   3   5   3 1836.52   90.89
   3   5   3 1886.51   84.09
   3   5   3 1831.62   86.99
  -3   5  -3 2107.49   88.09
  -3   5  -3 1862.81   84.09
  -3   5  -3 1806.22   90.69
  -4  -5  -3  324.57   20.90
  -4  -5  -3  332.07   20.30
   4  -5   3  291.37   18.00
   4  -5   3  298.17   20.60
  -4  -5  -3  323.27   19.10
  -4  -5  -3  308.87   20.60
  -4   5  -3  321.87   18.70
   4   5   3  354.16   19.20
  -4   5  -3  312.87   19.70
   4   5   3  278.17   20.80
  -4   5  -3  258.17   20.60
   4   5   3  312.07   19.20
   5  -5   3   77.69    7.80
   5  -5   3   89.29   10.50
  -5  -5  -3  101.79   11.10
  -5  -5  -3  120.99   10.30
  -5  -5  -3   94.49   10.30
  -5   5  -3   96.89   11.70
  -5   5  -3  119.99   10.20
   5   5   3   97.09   11.70
   5   5   3   94.49    9.10
   6  -5   3   84.09   10.80
  -6  -5  -3   70.69    8.90
  -6  -5  -3   67.79    9.20
  -6  -5  -3   63.99   10.60
   6  -5   3   63.59    7.00
   6   5   3   74.29    8.40
  -6   5  -3   53.79    7.80
   6   5   3   81.59   11.10
  -6   5  -3  100.99   12.40
  -7  -5  -3  285.87   20.50
  -7  -5  -3  295.97   24.50
   7  -5   3  261.37   17.40
   7  -5   3  267.97   22.90
   7   5   3  277.17   23.80
  -7   5  -3  295.17   20.50
  -7   5  -3  323.27   25.40
   7   5   3  297.67   19.40
   8  -5   3  468.85   25.90
  -8  -5  -3  466.25   30.10
   8  -5   3  480.15   34.30
  -8  -5  -3  458.35   34.90
   8   5   3  447.56   34.20
  -8   5  -3  484.95   30.10
   8   5   3  448.66   27.60
  -8   5  -3  485.35   35.80
   9  -5   3  293.57   25.90
  -9  -5  -3  268.87   21.50
   9  -5   3  254.47   15.60
  -9  -5  -3  261.37   26.10
   9   5   3  266.57   18.20
  -9   5  -3  226.88   20.50
  -9   5  -3  324.47   28.30
   9   5   3  257.77   25.20
  10  -5   3   73.49   16.50
 -10  -5  -3   78.99   19.20
 -10  -5  -3   83.29   14.40
  10   5   3  102.29   16.70
 -10   5  -3   95.99   20.20
  10   5   3   65.89    7.90
 -10   5  -3   91.39   13.00
 -11  -5  -3   25.50    8.90
 -11   5  -3    2.40    6.40
 -11  -6   3   18.50    7.50
 -11  -6   3   25.20   12.60
  11  -6  -3   20.20   11.30
 -11   6   3   56.89   14.70
  11   6  -3    6.90    7.10
 -11   6   3   22.20    6.70
  10  -6  -3   29.20   10.20
 -10  -6   3   17.70    8.70
 -10  -6   3   25.30    7.40
  10   6  -3   36.50   11.40
 -10   6   3   34.30   12.10
 -10   6   3   28.10    6.90
  -9  -6   3   12.50    7.90
   9  -6  -3    4.90    5.70
  -9  -6   3    8.60    4.90
  -9   6   3    7.10    4.40
  -9   6   3    8.00    6.80
   9   6  -3    1.50    5.20
  -8  -6   3    5.60    5.30
  -8  -6   3    3.30    5.40
   8  -6  -3    7.40    5.50
  -8  -6   3    4.30    3.60
   8   6  -3    1.80    4.80
  -8   6   3   -1.40    2.40
  -8   6   3   -0.70    4.40
   8   6  -3    2.70    4.40
  -7  -6   3   41.90   10.10
  -7  -6   3   36.20    7.00
   7  -6  -3   32.30    8.50
  -7  -6   3   44.90   10.80
  -7   6   3   46.00   10.30
   7   6  -3   47.10   10.50
   7   6  -3   39.60   10.40
   7   6  -3   36.40    3.30
   7   6  -3   49.90    4.00
  -7   6   3   47.70    6.40
  -6  -6   3   28.60    5.60
  -6  -6   3   26.00    8.10
  -6  -6   3   44.10    9.30
   6  -6  -3   33.90    8.60
  -6   6   3   36.30    8.30
   6   6  -3   42.60    4.70
   6   6  -3   32.90    8.30
   6   6  -3   35.60    4.00
  -6   6   3   45.40    5.60
   6   6  -3   36.90    9.00
  -5  -6   3   88.19    8.00
  -5  -6   3   74.49    9.40
   5  -6  -3   96.79    6.90
   5  -6  -3   73.39    9.70
  -5   6   3   71.09    9.20
   5   6  -3   70.59    9.30
   5   6  -3   73.49    9.50
   5   6  -3   88.59    6.80
  -5   6   3   72.69    6.60
   5   6  -3   98.29    7.20
  -4  -6   3   38.20    7.70
  -4  -6   3   36.80    4.90
   4  -6  -3   27.90    6.70
   4  -6  -3   45.80    4.50
  -4   6   3   23.80    6.00
  -4   6   3   38.80    7.80
   4   6  -3   41.50    6.40
  -4   6   3   28.40    3.70
   4   6  -3   45.30    4.60
   4   6  -3   29.60    6.70
   4   6  -3   36.10    4.40
  -4   6   3   27.70    3.80
   3  -6  -3   -0.20    2.30
  -3  -6   3   -2.40    1.90
   3  -6  -3    2.20    0.90
  -3  -6   3    3.30    2.20
   3  -6  -3    4.00    2.40
   3  -6  -3    1.90    0.90
   3   6  -3    4.50    3.30
   3   6  -3   -0.60    1.90
  -3   6   3    3.80    1.80
  -3   6   3    2.00    2.20
  -3   6   3   -2.10    1.80
   3   6  -3    0.10    2.60
  -3   6   3    4.00    1.60
   3   6  -3    0.00    1.60
   2  -6  -3  481.15   21.90
  -2  -6   3  432.86   26.00
  -2  -6   3  437.96   22.60
   2  -6  -3  456.85   21.80
   2  -6  -3  473.65   24.60
  -2   6   3  424.46   25.60
  -2   6   3  420.06   21.80
   2   6  -3  415.36   23.10
  -2   6   3  440.66   22.90
   2   6  -3  474.65   25.20
   2   6  -3  423.66   25.30
   1  -6  -3  363.36   18.50
  -1  -6   3  388.46   19.70
   1  -6  -3  365.86   20.60
  -1  -6   3  337.07   18.50
  -1  -6   3  350.66   20.90
   1   6  -3  373.06   20.10
   1   6  -3  338.67   20.60
  -1   6   3  335.57   20.90
   1   6  -3  338.17   19.30
  -1   6   3  352.16   18.30
   0  -6   3   10.00    2.90
   0  -6   3   10.20    3.20
   0  -6  -3    7.20    2.60
   0  -6   3    6.40    3.00
   0  -6  -3   13.90    4.10
   0   6   3    5.50    3.20
   0   6   3    6.60    2.80
   0   6  -3    7.10    2.70
   0   6  -3    5.70    2.70
   0   6  -3    8.10    2.90
   0   6  -3    5.30    3.10
   0   6   3    3.70    2.40
  -1  -6  -3  128.59   10.60
   1  -6   3  143.89    9.20
  -1  -6  -3  150.18    9.30
  -1  -6  -3  117.89    9.30
  -1  -6  -3  137.39    8.30
   1  -6   3  133.59    8.90
   1  -6   3  118.99    9.20
  -1   6  -3  135.09    9.70
  -1   6  -3  111.49    9.90
   1   6   3  137.29    9.90
   1   6   3  126.49    8.00
   1   6   3  137.19    9.40
  -1   6  -3  127.29    9.70
   1   6   3  122.59   10.50
  -1   6  -3  129.19    9.20
  -2  -6  -3  248.18   17.00
  -2  -6  -3  203.88   14.20
   2  -6   3  253.77   14.50
  -2  -6  -3  261.87   15.20
   2  -6   3  221.18   15.50
   2  -6   3  229.28   14.80
  -2  -6  -3  233.98   15.30
   2  -6   3  276.87   13.70
   2   6   3  241.78   14.80
   2   6   3  246.58   15.60
  -2   6  -3  239.18   16.60
   2   6   3  242.38   16.90
  -2   6  -3  252.97   15.70
   2   6   3  270.77   15.20
  -2   6  -3  251.07   15.90
  -2   6  -3  247.48   14.90
  -3  -6  -3    2.00    2.50
  -3  -6  -3    1.30    2.80
  -3  -6  -3    2.30    2.40
   3  -6   3   -0.40    2.10
  -3  -6  -3    2.00    2.70
   3  -6   3   -1.70    1.80
   3   6   3    0.90    2.20
   3   6   3    1.60    2.20
   3   6   3    1.70    2.30
  -3   6  -3   -2.70    1.50
   3   6   3   -0.60    2.50
  -3   6  -3   -1.20    2.00
  -3   6  -3    2.30    3.20
   4  -6   3    0.30    1.90
  -4  -6  -3   -1.50    2.10
  -4  -6  -3   -0.20    2.70
  -4  -6  -3    2.50    2.80
   4  -6   3    3.00    3.00
  -4  -6  -3    0.80    3.00
   4   6   3   -0.10    2.70
  -4   6  -3   -5.10    2.30
  -4   6  -3    1.40    3.00
  -4   6  -3    2.50    2.60
   4   6   3   -2.80    1.80
   4   6   3   -1.00    1.90
   5  -6   3   66.49    9.20
  -5  -6  -3   77.19    8.50
   5  -6   3   72.99    7.30
  -5  -6  -3   89.59   10.30
  -5  -6  -3   68.99    9.10
   5   6   3   76.09    8.30
  -5   6  -3   67.79    8.10
   5   6   3   66.59    9.60
  -5   6  -3   61.79    9.90
  -6  -6  -3  132.19   12.20
  -6  -6  -3  116.79   13.90
  -6  -6  -3  103.29   12.50
   6  -6   3  119.89   10.00
   6  -6   3  132.29   14.00
  -6   6  -3  137.39   12.00
  -6   6  -3  105.89   13.50
   6   6   3  134.49   11.80
   6   6   3  134.69   14.70
  -7  -6  -3   27.60    9.00
   7  -6   3   29.00    5.60
  -7  -6  -3   29.20    7.20
   7  -6   3   29.10    8.70
  -7  -6  -3   22.70    7.50
  -7   6  -3    8.90    6.40
   7   6   3   25.80    6.30
  -7   6  -3   31.70    7.20
   7   6   3   31.30    9.10
  -8  -6  -3   -5.40    3.30
   8  -6   3    0.10    2.40
   8  -6   3   -3.40    4.10
  -8  -6  -3    3.60    6.10
  -8   6  -3   -2.20    4.80
   8   6   3   -1.90    3.10
   8   6   3    2.70    5.30
  -8   6  -3    1.00    3.90
   9  -6   3   19.50    8.30
   9  -6   3   27.70    4.50
  -9  -6  -3   43.40   12.50
  -9  -6  -3   35.10    8.80
   9   6   3   24.00    9.90
   9   6   3   35.70    7.20
  -9   6  -3   50.09   12.90
  -9   6  -3   33.30    9.20
  10  -6   3   -8.10    4.60
 -10  -6  -3   -7.50    6.30
 -10  -6  -3    0.50    5.80
 -10   6  -3   -9.70    5.60
 -10   6  -3    1.80    5.30
  10   6   3    4.60    6.00
  10   6   3    1.60    3.10
 -11  -6  -3   30.00    9.10
  11  -7  -3   16.80    9.80
 -11  -7   3    5.50    9.00
 -11  -7   3   -0.10    4.80
 -11   7   3   12.60    5.60
 -11   7   3  -12.50    5.00
  11   7  -3    5.20    7.10
 -10  -7   3   11.50    5.90
  10  -7  -3    5.80    6.80
 -10  -7   3    9.80    7.50
  10   7  -3    1.30    5.40
 -10   7   3   -0.70    5.90
 -10   7   3    9.40    5.20
   9  -7  -3   84.69   13.60
  -9  -7   3   46.50   13.50
  -9  -7   3   59.79    9.40
  -9   7   3   84.89   16.30
  -9   7   3   65.59    8.90
   9   7  -3   77.29   15.90
   9   7  -3   76.29   15.20
  -8  -7   3   29.60    6.70
  -8  -7   3   24.40    9.10
   8  -7  -3   17.30    7.50
  -8  -7   3   27.80    8.70
   8   7  -3   24.80    8.30
  -8   7   3   26.90    6.20
   8   7  -3   31.80    9.50
  -8   7   3   32.60   10.20
  -7  -7   3   34.50    7.00
   7  -7  -3   19.60    7.70
  -7  -7   3   46.20   10.30
  -7  -7   3   38.10    9.40
   7   7  -3   35.30    4.10
  -7   7   3   38.50    6.80
  -7   7   3   37.40    9.60
   7   7  -3   32.40    9.00
   7   7  -3   42.00    9.60
  -6  -7   3   72.59    8.00
   6  -7  -3   66.69    9.90
  -6  -7   3   77.19   10.70
  -6  -7   3   50.69    8.80
   6   7  -3   57.09    5.80
   6   7  -3   67.69    9.80
  -6   7   3   44.90    9.40
   6   7  -3   57.49   11.10
  -6   7   3   65.69    6.90
  -5  -7   3   57.29    8.60
  -5  -7   3   71.19    7.60
   5  -7  -3   80.79   10.10
  -5   7   3   68.99    9.60
  -5   7   3   68.79    6.50
   5   7  -3   63.69    8.90
   5   7  -3   68.09    9.20
  -5   7   3   75.89    9.20
   5   7  -3   73.19    6.50
   4  -7  -3  147.99    9.60
  -4  -7   3  134.19   10.20
  -4  -7   3  124.59   12.20
   4  -7  -3  122.79   12.30
  -4   7   3  115.69    8.60
  -4   7   3  128.59    9.00
  -4   7   3  121.09   10.90
   4   7  -3  123.09   12.10
  -4   7   3  117.79   12.30
   4   7  -3  165.78   10.20
   4   7  -3  134.49    9.60
   4   7  -3  135.89   12.00
   3  -7  -3  913.41   48.70
   3  -7  -3  965.60   46.40
  -3  -7   3  849.32   48.90
   3  -7  -3  953.90   42.30
  -3  -7   3  954.50   43.90
   3   7  -3  864.01   44.50
  -3   7   3  899.61   45.90
   3   7  -3  922.91   48.30
  -3   7   3  891.31   42.60
  -3   7   3  881.81   48.40
   3   7  -3  917.51   47.80
  -3   7   3  902.11   42.60
   2  -7  -3  746.03   33.70
   2  -7  -3  695.73   33.40
  -2  -7   3  711.13   35.40
   2  -7  -3  711.13   36.60
  -2  -7   3  690.73   34.00
  -2  -7   3  674.13   38.30
  -2   7   3  695.93   34.40
   2   7  -3  688.93   37.40
   2   7  -3  669.23   34.90
   2   7  -3  751.32   37.20
  -2   7   3  653.93   37.60
  -2   7   3  638.24   33.00
   1  -7  -3   21.30    3.50
  -1  -7   3   26.80    4.50
   1  -7  -3   28.20    5.20
  -1  -7   3   20.70    4.00
  -1  -7   3   29.00    5.60
   1   7  -3   28.90    4.20
  -1   7   3   21.10    2.40
   1   7  -3   23.90    4.90
  -1   7   3   23.80    4.10
   1   7  -3   21.80    5.00
   1   7  -3   29.30    4.60
  -1   7   3   15.80    4.50
   0  -7   3  850.11   41.20
   0  -7  -3  823.12   43.80
   0  -7   3  794.02   39.40
   0  -7  -3  790.52   40.50
   0  -7   3  832.72   43.00
   0   7  -3  825.72   41.50
   0   7  -3  814.52   42.10
   0   7   3  740.83   43.10
   0   7   3  882.61   39.30
   0   7  -3  855.51   40.00
   0   7  -3  871.81   43.30
   0   7   3  847.62   41.40
   0   7   3  822.32   39.70
  -1  -7  -3  377.96   18.70
  -1  -7  -3  329.67   20.90
   1  -7   3  345.57   19.00
  -1  -7  -3  289.97   18.50
  -1  -7  -3  337.67   17.60
   1  -7   3  353.46   18.30
   1  -7   3  335.47   19.10
  -1   7  -3  345.87   19.50
  -1   7  -3  331.67   19.60
   1   7   3  318.07   17.40
  -1   7  -3  317.07   20.10
   1   7   3  323.77   19.30
   1   7   3  303.77   20.60
  -1   7  -3  301.17   18.10
   1   7   3  328.07   18.40
   2  -7   3  482.05   27.00
  -2  -7  -3  503.95   27.80
  -2  -7  -3  528.65   27.30
   2  -7   3  538.45   26.40
  -2  -7  -3  545.65   26.90
  -2  -7  -3  456.55   29.50
   2  -7   3  559.94   26.50
   2  -7   3  497.05   28.40
   2   7   3  487.55   26.90
  -2   7  -3  526.85   27.90
   2   7   3  489.25   26.50
   2   7   3  493.25   29.60
   2   7   3  514.45   27.90
  -2   7  -3  488.15   29.10
  -2   7  -3  498.15   26.50
  -2   7  -3  506.55   28.40
   3  -7   3  496.25   29.90
  -3  -7  -3  474.95   28.90
   3  -7   3  549.65   25.50
   3  -7   3  504.85   27.90
  -3  -7  -3  475.65   30.70
  -3  -7  -3  530.05   29.40
  -3  -7  -3  575.44   28.40
  -3   7  -3  546.25   28.00
   3   7   3  511.15   28.70
   3   7   3  501.45   31.00
  -3   7  -3  513.85   30.30
  -3   7  -3  571.44   29.50
   3   7   3  490.65   28.80
   3   7   3  549.95   27.90
  -3   7  -3  487.35   30.50
  -4  -7  -3  178.18   14.00
  -4  -7  -3  172.38   14.70
   4  -7   3  167.38   14.20
  -4  -7  -3  190.58   13.30
   4  -7   3  159.98   12.00
  -4  -7  -3  158.98   13.90
  -4   7  -3  168.88   14.90
   4   7   3  156.88   14.50
  -4   7  -3  185.88   13.10
   4   7   3  164.78   12.90
  -5  -7  -3    9.10    4.90
   5  -7   3    1.70    3.10
  -5  -7  -3    5.20    3.80
  -5  -7  -3    4.90    3.90
   5  -7   3    6.90    3.10
   5   7   3    3.10    3.10
   5   7   3   -0.30    2.40
  -5   7  -3   10.90    4.50
  -5   7  -3    7.00    4.80
  -6  -7  -3  108.89   11.30
   6  -7   3   97.09    9.20
  -6  -7  -3   91.39   11.60
  -6  -7  -3  118.39   13.70
   6  -7   3   96.89   12.20
   6   7   3  118.69   11.10
  -6   7  -3  115.29   14.00
   6   7   3  110.49   13.50
  -6   7  -3   98.49   10.50
  -7  -7  -3   18.20    7.40
   7  -7   3   17.00    4.50
   7  -7   3   40.00   10.30
  -7  -7  -3   31.10    8.80
  -7  -7  -3   37.60    8.20
   7   7   3   31.80    7.20
  -7   7  -3   23.20    6.60
   7   7   3   43.60   11.10
  -7   7  -3   18.40    7.80
   8  -7   3  117.99    9.90
  -8  -7  -3  115.79   13.40
  -8  -7  -3  139.89   17.00
   8  -7   3  127.19   16.40
  -8   7  -3  116.89   13.20
   8   7   3  113.69   11.70
   8   7   3  124.09   16.50
  -8   7  -3  131.39   18.00
  -9  -7  -3  108.59   16.30
   9  -7   3  124.29   16.30
  -9  -7  -3  117.29   13.90
   9  -7   3   90.09    7.80
  -9   7  -3  107.09   16.90
   9   7   3   63.49   15.10
  -9   7  -3  106.69   13.30
   9   7   3   97.99   10.50
 -10  -7  -3   15.90    9.30
  10  -7   3    3.20    5.60
 -10  -7  -3    5.90    6.00
  10   7   3   12.20    8.00
  10   7   3    7.60    3.90
 -10   7  -3    8.90    6.50
 -10   7  -3   10.40    7.70
 -11  -7  -3   -0.20    6.00
  11   7   3    6.70    2.90
 -11  -8   3  211.98   20.20
 -11  -8   3  208.28   26.40
 -11   8   3  269.07   27.60
  11   8  -3  212.28   25.20
  10  -8  -3  135.09   17.30
 -10  -8   3  105.79   12.70
 -10  -8   3   85.39   18.00
 -10   8   3   80.19   17.20
 -10   8   3  106.59   20.40
  10   8  -3   66.59   15.70
 -10   8   3   96.39   11.80
   9  -8  -3    9.60    5.90
  -9  -8   3    2.20    6.70
  -9  -8   3   12.40    5.60
  -9   8   3    9.00    4.40
   9   8  -3   10.30    7.30
  -9   8   3   -0.40    4.90
  -9   8   3    6.60    7.70
   9   8  -3    9.30    7.50
  -8  -8   3   69.29   13.20
   8  -8  -3   43.90   11.30
  -8  -8   3   57.19    8.70
  -8  -8   3   57.69   13.40
  -8   8   3   36.20    7.50
  -8   8   3   48.90   12.20
  -8   8   3   77.49   12.60
   8   8  -3   41.40   10.50
   8   8  -3   48.90    4.10
   8   8  -3   53.59   12.50
   7  -8  -3  185.38   18.40
  -7  -8   3  170.98   17.50
  -7  -8   3  177.48   14.70
  -7  -8   3  173.98   18.20
  -7   8   3  188.78   19.10
   7   8  -3  170.58   17.70
  -7   8   3  214.78   18.90
  -7   8   3  209.68   14.40
   7   8  -3  178.58   11.60
   7   8  -3  178.58   17.80
  -6  -8   3  322.67   21.20
   6  -8  -3  334.47   25.60
  -6  -8   3  345.77   25.50
  -6  -8   3  337.27   25.60
  -6   8   3  361.96   20.60
   6   8  -3  350.96   25.40
  -6   8   3  314.27   23.80
   6   8  -3  386.56   26.30
   6   8  -3  331.57   19.40
  -6   8   3  340.77   26.20
  -5  -8   3  228.88   19.50
  -5  -8   3  285.97   17.40
   5  -8  -3  255.37   20.20
   5   8  -3  271.07   20.00
  -5   8   3  235.28   15.40
  -5   8   3  250.07   20.50
  -5   8   3  252.27   18.70
   5   8  -3  270.77   20.20
   5   8  -3  261.07   15.80
   4  -8  -3  659.73   29.20
   4  -8  -3  664.33   33.20
  -4  -8   3  586.74   37.10
  -4  -8   3  632.74   32.60
   4  -8  -3  685.83   29.30
   4  -8  -3  603.04   36.80
   4   8  -3  607.14   36.40
  -4   8   3  592.04   31.10
  -4   8   3  600.84   37.10
   4   8  -3  648.94   36.60
  -4   8   3  604.34   34.60
   4   8  -3  572.24   32.30
   3  -8  -3   45.50    5.60
   3  -8  -3   47.60    4.30
  -3  -8   3   50.59    6.30
  -3  -8   3   41.70    5.50
  -3  -8   3   39.20    6.80
   3  -8  -3   46.20    4.30
   3  -8  -3   43.50    7.00
   3   8  -3   45.40    5.60
   3   8  -3   39.00    6.40
  -3   8   3   44.20    5.50
  -3   8   3   36.10    4.80
   3   8  -3   39.20    6.40
  -3   8   3   47.40    5.30
  -3   8   3   42.70    6.90
   2  -8  -3  837.22   43.40
  -2  -8   3  886.81   42.30
  -2  -8   3  815.42   40.40
  -2  -8   3  822.72   45.20
   2  -8  -3  826.32   40.10
   2  -8  -3  934.31   40.80
   2   8  -3  814.32   44.00
  -2   8   3  845.32   41.10
   2   8  -3  814.92   43.60
   2   8  -3  822.92   41.80
  -2   8   3  757.92   44.40
  -2   8   3  790.82   39.70
  -1  -8   3  273.27   15.60
   1  -8  -3  270.57   17.10
  -1  -8   3  265.87   17.60
  -1  -8   3  240.98   16.00
   1  -8  -3  246.98   14.90
   1   8  -3  270.57   16.80
  -1   8   3  273.77   13.70
  -1   8   3  261.77   15.20
   1   8  -3  274.37   15.60
  -1   8   3  224.48   17.10
   1   8  -3  242.88   16.00
   1   8  -3  239.68   16.80
   0  -8  -3  462.75   26.60
   0  -8   3  498.85   26.10
   0  -8   3  520.65   27.60
   0  -8  -3  486.85   29.20
   0  -8   3  519.15   28.60
   0  -8  -3  498.35   25.70
   0   8  -3  502.15   28.80
   0   8  -3  536.55   26.80
   0   8   3  540.35   27.90
   0   8   3  505.75   24.80
   0   8  -3  515.05   27.80
   0   8   3  545.95   26.70
   0   8   3  465.85   29.20
   0   8  -3  516.65   28.30
  -1  -8  -3  223.08   13.30
  -1  -8  -3  214.88   15.60
   1  -8   3  216.68   13.70
   1  -8   3  223.88   13.30
  -1  -8  -3  192.08   13.60
   1  -8   3  196.18   13.50
   1   8   3  187.08   13.90
   1   8   3  201.78   15.50
   1   8   3  222.48   13.70
   1   8   3  195.38   12.00
  -1   8  -3  212.68   14.20
  -1   8  -3  197.78   13.30
  -1   8  -3  222.18   14.70
  -1   8  -3  212.28   14.80
  -2  -8  -3   95.89    7.90
  -2  -8  -3   73.49    7.90
   2  -8   3   80.49    8.00
   2  -8   3  104.39    7.40
   2  -8   3   87.89    7.60
  -2  -8  -3   87.29    8.10
  -2  -8  -3   87.09    9.70
  -2   8  -3  113.19    9.70
  -2   8  -3   97.69    8.50
   2   8   3   88.29    8.60
   2   8   3   79.09    9.20
  -2   8  -3   76.79    9.20
  -2   8  -3   92.99    8.80
   2   8   3   86.39    7.50
  -3  -8  -3   73.59    7.80
  -3  -8  -3   58.99    8.30
  -3  -8  -3   58.89    7.30
  -3  -8  -3   55.79    6.90
   3  -8   3   44.70    6.10
   3  -8   3   56.99    7.40
   3  -8   3   59.09    4.40
   3   8   3   54.19    6.60
   3   8   3   48.40    7.80
   3   8   3   53.09    6.90
  -3   8  -3   59.39    7.10
  -3   8  -3   57.29    7.80
   3   8   3   63.19    7.20
  -3   8  -3   57.39    6.90
  -3   8  -3   60.59    8.50
   4  -8   3   13.10    3.90
  -4  -8  -3   13.30    5.00
  -4  -8  -3   16.10    5.40
   4  -8   3    9.20    4.50
  -4  -8  -3   10.30    5.00
  -4  -8  -3   13.50    4.40
   4   8   3   14.20    4.50
  -4   8  -3   18.00    5.70
  -4   8  -3   15.90    4.90
   4   8   3   14.60    5.40
   4   8   3   10.40    4.30
  -4   8  -3   10.60    5.20
   5  -8   3  142.69   14.60
  -5  -8  -3  143.49   14.40
   5  -8   3  158.18   12.10
  -5  -8  -3  171.78   13.70
  -5  -8  -3  174.88   15.40
  -5   8  -3  132.99   14.80
   5   8   3  170.88   15.80
   5   8   3  149.79   12.90
  -5   8  -3  177.38   13.90
  -6  -8  -3  149.49   13.60
   6  -8   3  139.49   14.90
   6  -8   3  129.89   11.10
  -6  -8  -3  130.19   14.30
  -6  -8  -3  139.79   15.00
  -6   8  -3  138.79   13.00
  -6   8  -3  156.78   16.30
   6   8   3  152.08   16.10
   6   8   3  155.58   13.20
   7  -8   3  343.57   21.60
  -7  -8  -3  348.17   24.60
  -7  -8  -3  346.17   28.00
   7  -8   3  345.77   27.70
  -7  -8  -3  422.76   28.70
   7   8   3  356.26   28.70
   7   8   3  371.96   24.30
  -7   8  -3  404.76   25.60
  -7   8  -3  373.16   29.30
   8  -8   3  137.99   11.20
  -8  -8  -3  166.28   18.40
  -8  -8  -3  158.68   15.80
   8  -8   3  163.78   18.10
   8   8   3  149.99   18.20
   8   8   3  150.18   13.80
  -8   8  -3  126.39   14.50
  -8   8  -3  151.38   18.60
   9  -8   3    0.90    5.70
  -9  -8  -3   -2.00    6.40
  -9  -8  -3   -6.10    3.90
   9  -8   3    2.00    2.30
  -9   8  -3    9.00    8.10
  -9   8  -3    7.50    5.90
   9   8   3    0.00    4.80
   9   8   3   -0.70    3.50
  10  -8   3   41.50   13.10
 -10  -8  -3   61.19   15.50
 -10  -8  -3   27.30    9.30
  10   8   3   22.00    6.00
 -10   8  -3   36.00    9.90
  10   8   3   48.10   14.20
 -10   8  -3   31.70   12.10
 -11   9   3    0.60    8.90
  10  -9  -3   20.20    8.80
 -10  -9   3   13.90    6.30
 -10  -9   3   26.90   11.80
  10   9  -3   10.90    7.30
 -10   9   3   31.80    8.50
 -10   9   3    8.10    7.90
 -10   9   3    7.20    8.30
   9  -9  -3   44.70   11.90
  -9  -9   3   28.10    7.60
  -9  -9   3   21.30    8.90
   9   9  -3   60.39   13.40
  -9   9   3   42.50    8.70
  -9   9   3   30.20   10.80
  -9   9   3   56.19   13.80
   9   9  -3   40.10   11.40
  -8  -9   3  180.38   19.50
   8  -9  -3  197.58   20.30
  -8  -9   3  193.98   16.10
  -8  -9   3  202.18   19.80
   8   9  -3  183.28   19.50
  -8   9   3  172.28   14.60
   8   9  -3  180.48   19.10
  -8   9   3  221.78   20.90
  -8   9   3  142.29   18.40
   8   9  -3  150.58   10.50
  -7  -9   3  117.99   11.70
  -7  -9   3  135.59   15.00
  -7  -9   3   97.89   13.70
   7  -9  -3  103.99   14.00
   7   9  -3  101.29    8.80
   7   9  -3  116.79   14.70
  -7   9   3  104.19   10.30
  -7   9   3  128.79   15.90
  -7   9   3  111.09   13.80
   7   9  -3  114.29   14.10
  -6  -9   3  441.86   29.90
   6  -9  -3  426.06   29.50
  -6  -9   3  388.66   24.50
  -6  -9   3  402.46   29.50
  -6   9   3  425.26   28.10
   6   9  -3  382.66   22.80
  -6   9   3  423.66   30.50
   6   9  -3  393.86   28.60
  -6   9   3  400.76   23.40
   6   9  -3  393.16   28.50
  -5  -9   3   -1.50    3.40
   5  -9  -3    3.50    3.90
  -5  -9   3   -0.80    2.10
   5   9  -3   -4.00    2.10
  -5   9   3    3.80    2.50
  -5   9   3    5.40    4.30
   5   9  -3    1.70    2.20
  -5   9   3    1.00    3.00
   5   9  -3   -2.70    2.70
   4  -9  -3   76.29   10.10
   4  -9  -3   96.49    8.00
   4  -9  -3   99.09    6.20
   4  -9  -3   98.69    6.30
  -4  -9   3   82.69   10.40
  -4  -9   3   87.49    8.60
   4   9  -3   93.09    8.30
  -4   9   3   88.59    8.90
   4   9  -3   70.39    9.40
  -4   9   3   79.89   10.40
  -4   9   3   86.19    7.90
   4   9  -3   91.39   10.30
   3  -9  -3 1819.22   90.59
   3  -9  -3 1888.51   85.19
  -3  -9   3 1794.02   94.09
   3  -9  -3 1971.90   85.39
  -3  -9   3 1869.01   85.29
  -3  -9   3 1984.10   88.79
   3   9  -3 1831.02   91.79
  -3   9   3 1759.32   92.59
   3   9  -3 1696.63   87.29
   3   9  -3 1891.91   91.99
  -3   9   3 1854.91   84.29
  -3   9   3 1827.42   88.99
   2  -9  -3  762.32   38.60
   2  -9  -3  892.01   39.50
  -2  -9   3  801.42   39.20
  -2  -9   3  760.32   43.70
   2  -9  -3  795.12   41.80
  -2  -9   3  858.21   41.00
  -2   9   3  695.23   42.70
  -2   9   3  804.52   39.30
  -2   9   3  781.22   38.50
   2   9  -3  729.53   42.10
   2   9  -3  822.62   39.10
   2   9  -3  782.22   42.20
   2   9  -3  746.53   40.30
   1  -9  -3   53.39    6.80
  -1  -9   3   47.10    6.20
  -1  -9   3   48.20    6.90
   1  -9  -3   42.70    5.20
  -1  -9   3   65.79    6.40
   1   9  -3   36.30    5.80
   1   9  -3   42.50    5.80
  -1   9   3   43.00    3.90
   1   9  -3   43.40    6.40
  -1   9   3   50.49    5.90
  -1   9   3   38.10    5.40
   1   9  -3   60.19    7.10
  -1   9   3   48.10    7.20
   0  -9   3   68.09    7.00
   0  -9   3   77.39    7.90
   0  -9  -3   70.99    8.20
   0  -9   3   60.39    6.70
   0  -9  -3   75.79    6.60
   0  -9  -3   49.10    6.10
   0   9  -3   63.19    7.30
   0   9  -3   73.09    8.10
   0   9  -3   90.29    8.40
   0   9   3   77.59    7.50
   0   9   3   68.39    4.90
   0   9   3   61.39    8.30
   0   9   3   74.39    7.60
   0   9  -3   65.69    7.10
  -1  -9  -3   13.90    3.80
   1  -9   3    8.80    3.50
  -1  -9  -3    7.20    3.50
   1  -9   3    5.00    2.80
   1  -9   3    7.70    3.30
  -1  -9  -3    4.00    3.70
   1   9   3    8.70    3.70
   1   9   3    7.90    4.00
  -1   9  -3    4.00    2.80
   1   9   3   13.00    2.80
  -1   9  -3    9.10    4.00
   1   9   3   15.40    4.10
  -1   9  -3    6.60    3.20
  -1   9  -3   13.90    4.50
  -2  -9  -3  494.55   25.60
   2  -9   3  497.25   25.20
  -2  -9  -3  446.26   26.50
  -2  -9  -3  473.65   25.50
  -2  -9  -3  433.36   28.60
   2  -9   3  454.85   25.90
   2  -9   3  484.65   25.30
   2   9   3  411.16   28.00
   2   9   3  434.06   25.10
   2   9   3  484.85   25.90
  -2   9  -3  433.86   27.50
  -2   9  -3  471.85   25.70
  -2   9  -3  484.05   27.80
  -2   9  -3  466.95   26.70
   2   9   3  451.75   26.80
  -3  -9  -3 1155.58   64.39
  -3  -9  -3 1230.78   61.19
   3  -9   3 1173.98   59.19
   3  -9   3 1190.98   62.59
   3  -9   3 1240.88   58.49
  -3  -9  -3 1198.78   60.79
  -3  -9  -3 1276.77   58.69
  -3   9  -3 1226.78   62.89
  -3   9  -3 1250.77   60.89
  -3   9  -3 1196.88   58.29
   3   9   3 1168.68   60.39
  -3   9  -3 1195.88   63.19
   3   9   3 1131.69   60.49
   3   9   3 1207.98   64.19
   3   9   3 1249.97   58.59
  -4  -9  -3   92.19    9.60
  -4  -9  -3  106.09   10.50
   4  -9   3   73.29    7.90
  -4  -9  -3   65.09    9.70
  -4  -9  -3   86.29    9.70
   4  -9   3   64.59    9.10
   4   9   3   79.39    9.00
   4   9   3   78.89   10.40
  -4   9  -3   69.89   10.20
  -4   9  -3   98.59   11.00
  -4   9  -3   97.99    9.40
   4   9   3   82.89    9.20
  -5  -9  -3   -0.70    3.20
  -5  -9  -3   -1.30    3.70
  -5  -9  -3    1.70    3.50
   5  -9   3   -2.20    3.40
   5  -9   3   -0.90    2.10
   5   9   3   -3.60    2.30
   5   9   3   -1.00    3.40
  -5   9  -3    2.20    3.80
  -5   9  -3   -0.50    3.60
  -5   9  -3    1.80    3.20
   6  -9   3    0.40    2.40
   6  -9   3    4.60    5.20
  -6  -9  -3   -2.10    3.60
  -6  -9  -3   -1.50    2.90
  -6  -9  -3    2.30    4.20
  -6   9  -3    0.50    3.30
   6   9   3    1.30    3.10
  -6   9  -3    1.50    4.60
   6   9   3   -3.40    2.90
  -6   9  -3    1.30    4.10
   7  -9   3   15.10    6.50
  -7  -9  -3   18.70    7.70
  -7  -9  -3   23.20    7.30
  -7  -9  -3   33.70    9.70
   7  -9   3   25.40    5.60
  -7   9  -3   21.80    8.80
   7   9   3   38.90    8.00
  -7   9  -3   25.30    8.50
   7   9   3   25.50    9.00
  -7   9  -3   24.40    7.20
  -8  -9  -3  213.78   18.50
   8  -9   3  196.18   14.00
   8  -9   3  150.08   18.80
  -8  -9  -3  213.58   21.60
   8   9   3  205.18   22.00
  -8   9  -3  230.18   23.10
   8   9   3  211.18   17.00
  -8   9  -3  209.98   18.50
  -9  -9  -3   37.50    9.90
   9  -9   3   44.50    5.00
   9  -9   3   72.19   15.40
  -9  -9  -3   50.99   14.10
   9   9   3   57.39   14.00
   9   9   3   30.20    7.50
  -9   9  -3   34.20    9.40
  -9   9  -3   63.19   15.30
 -10  -9  -3    1.00    7.20
 -10  -9  -3   -0.90    6.00
  10  -9   3   -8.90    4.80
 -10   9  -3    6.10    7.80
 -10   9  -3   -1.20    7.00
 -10   9  -3   -6.90    4.90
  10   9   3    1.70    4.90
  10   9   3   -3.90    3.50
  10 -10  -3   39.10   11.70
 -10 -10   3   51.59   13.70
 -10 -10   3   42.00   10.10
 -10  10   3   40.20   13.50
  10  10  -3   33.10   11.70
 -10  10   3   45.00   13.00
 -10  10   3   54.79   10.80
  -9 -10   3   17.30    8.40
   9 -10  -3    8.70    6.90
  -9 -10   3   10.10    6.10
  -9  10   3   12.00    8.10
   9  10  -3    4.20    6.20
  -9  10   3    4.50    6.80
   9  10  -3   18.40    8.30
  -9  10   3   14.10    5.40
  -8 -10   3   46.30   12.30
   8 -10  -3   30.80   10.00
  -8 -10   3   39.10   11.10
  -8 -10   3   54.69   10.00
  -8  10   3   37.00    7.90
   8  10  -3   37.40   10.90
   8  10  -3   54.29   12.50
  -8  10   3   64.59   13.50
   8  10  -3   49.70    5.50
  -8  10   3   51.69   13.50
  -7 -10   3    0.50    2.80
  -7 -10   3    4.00    5.00
  -7 -10   3    3.70    5.00
   7 -10  -3   -2.80    3.70
  -7  10   3    1.80    3.20
   7  10  -3    3.20    5.10
  -7  10   3    3.30    4.90
   7  10  -3   -4.30    3.00
   7  10  -3    1.00    2.60
  -7  10   3    4.00    4.90
   6 -10  -3   11.40    6.10
  -6 -10   3    7.80    4.20
  -6 -10   3   10.10    5.90
  -6  10   3    8.80    4.00
  -6  10   3    3.10    4.60
   6  10  -3   10.50    5.40
   6  10  -3    4.30    4.90
  -6  10   3    3.10    4.00
   6  10  -3    7.50    3.60
  -5 -10   3   73.29   10.50
   5 -10  -3   62.39   10.00
  -5 -10   3   67.39    8.30
  -5  10   3   57.99    7.00
   5  10  -3   57.19    7.20
  -5  10   3   56.29   11.10
   5  10  -3   70.29    9.80
  -5  10   3   49.20    8.10
   5  10  -3   59.39    9.30
  -4 -10   3   86.79    8.80
   4 -10  -3   94.49    6.80
  -4 -10   3   84.99   10.80
   4 -10  -3  107.79    8.50
   4 -10  -3  107.09    6.90
   4 -10  -3   65.49    9.80
  -4  10   3   87.89   11.10
  -4  10   3   84.89    9.20
  -4  10   3   80.79    8.20
   4  10  -3   64.89    7.80
   4  10  -3   96.79   10.80
   4  10  -3   80.79   10.00
   3 -10  -3   11.00    3.90
  -3 -10   3   11.00    5.00
  -3 -10   3   14.80    4.50
   3 -10  -3   16.80    3.70
  -3 -10   3   15.30    4.50
   3 -10  -3   19.50    3.90
  -3  10   3   17.20    4.40
   3  10  -3   13.90    4.50
   3  10  -3   13.90    4.70
   3  10  -3   19.00    5.90
  -3  10   3   10.00    4.80
  -3  10   3   14.10    4.00
   2 -10  -3  513.75   28.80
  -2 -10   3  506.85   27.20
  -2 -10   3  514.45   31.10
   2 -10  -3  462.95   26.00
   2 -10  -3  552.54   27.10
  -2 -10   3  512.45   28.30
   2  10  -3  470.25   27.80
   2  10  -3  525.85   27.10
  -2  10   3  517.05   26.40
   2  10  -3  487.55   29.40
   2  10  -3  470.15   29.10
  -2  10   3  477.95   26.40
  -2  10   3  451.55   30.00
  -1 -10   3    5.20    3.70
  -1 -10   3    4.70    3.20
   1 -10  -3    5.70    2.70
   1 -10  -3    7.90    3.80
  -1 -10   3    2.50    2.60
  -1  10   3    2.80    2.50
   1  10  -3    3.10    3.10
  -1  10   3    1.60    2.90
   1  10  -3    3.20    2.80
  -1  10   3    3.20    2.80
   1  10  -3    6.10    3.50
   1  10  -3    3.40    3.00
  -1  10   3    6.40    2.00
   0 -10  -3   25.40    6.30
   0 -10   3   24.00    5.40
   0 -10  -3   25.20    5.00
   0 -10   3   21.60    5.30
   0 -10   3   29.60    5.60
   0 -10  -3   27.30    5.30
   0  10   3   16.70    4.50
   0  10  -3   24.10    5.40
   0  10   3   19.10    2.80
   0  10  -3   24.30    5.90
   0  10  -3   19.00    5.20
   0  10   3   25.80    5.80
   0  10  -3   27.10    6.10
   0  10   3   14.80    5.40
  -1 -10  -3   91.99   10.30
  -1 -10  -3   84.19    8.50
   1 -10   3   75.89    8.20
   1 -10   3  101.99    8.80
  -1 -10  -3   80.89    7.90
   1 -10   3  102.89    9.10
  -1  10  -3   93.19    8.80
   1  10   3   82.59   10.00
   1  10   3   91.99    7.10
  -1  10  -3   88.39    9.00
  -1  10  -3   98.09    9.90
  -1  10  -3   89.09    9.40
   1  10   3   91.69    8.80
   1  10   3   91.59    9.10
  -2 -10  -3   35.00    5.10
   2 -10   3   53.49    5.70
  -2 -10  -3   36.50    7.90
   2 -10   3   30.50    6.20
  -2 -10  -3   36.80    7.30
   2 -10   3   33.70    5.10
  -2 -10  -3   42.20    7.00
  -2  10  -3   39.70    5.90
   2  10   3   28.00    4.60
  -2  10  -3   41.60    6.50
  -2  10  -3   38.80    7.50
   2  10   3   33.80    7.70
   2  10   3   46.30    6.60
   2  10   3   38.60    7.20
  -2  10  -3   37.80    7.00
  -3 -10  -3   59.29    8.20
  -3 -10  -3   67.39    8.00
  -3 -10  -3   62.99    9.20
   3 -10   3   45.00    6.40
  -3 -10  -3   73.49    7.80
   3 -10   3   66.19    5.70
  -3  10  -3   73.49    9.20
  -3  10  -3   58.19    7.60
   3  10   3   62.09    7.70
  -3  10  -3   53.49   10.00
   3  10   3   42.20    6.30
  -3  10  -3   58.79    8.30
   3  10   3   63.99    8.00
   3  10   3   69.49    9.40
  -4 -10  -3   88.69    9.40
   4 -10   3   83.19   10.30
  -4 -10  -3   77.99    9.40
  -4 -10  -3   79.09    9.90
  -4 -10  -3   75.09   10.50
   4 -10   3   71.49    8.00
  -4  10  -3   80.69   11.00
  -4  10  -3  104.69   10.00
   4  10   3   60.69    8.60
  -4  10  -3  102.79   11.10
   4  10   3   73.89   10.40
   4  10   3   74.29    9.10
   5 -10   3   -1.00    3.90
  -5 -10  -3    4.90    3.70
   5 -10   3    5.80    3.30
  -5 -10  -3    5.70    5.10
  -5 -10  -3    4.80    5.00
  -5  10  -3    5.20    3.90
  -5  10  -3    1.50    3.80
   5  10   3   10.80    5.60
   5  10   3    6.30    4.10
   5  10   3    9.70    4.70
  -5  10  -3    0.50    4.90
  -6 -10  -3   66.09   12.60
   6 -10   3   62.99   12.30
  -6 -10  -3   65.99    9.50
   6 -10   3   65.29    7.40
  -6 -10  -3   31.00    9.20
  -6  10  -3   40.80   10.70
   6  10   3   54.09   11.70
  -6  10  -3   68.59   13.70
   6  10   3   49.50    8.10
  -6  10  -3   37.60    8.20
  -7 -10  -3    9.70    5.60
  -7 -10  -3    4.00    5.30
   7 -10   3    9.60    4.10
   7 -10   3   10.80    7.10
  -7 -10  -3    2.50    5.30
  -7  10  -3    9.30    6.60
   7  10   3    4.60    5.50
   7  10   3   17.70    5.70
  -7  10  -3   10.60    5.40
  -7  10  -3    7.10    6.40
  -8 -10  -3    8.60    7.20
   8 -10   3    1.20    2.80
   8 -10   3    2.90    5.30
  -8 -10  -3    9.10    5.50
  -8  10  -3    0.30    6.90
   8  10   3    5.50    6.20
  -8  10  -3    2.20    5.20
  -8  10  -3    8.70    6.90
   8  10   3    0.90    3.70
   9 -10   3   -1.80    1.90
  -9 -10  -3    1.70    4.90
   9 -10   3    2.90    7.00
  -9 -10  -3    8.10    7.80
  -9  10  -3   -1.60    5.70
   9  10   3    2.80    6.10
  -9  10  -3    0.30    5.20
   9  10   3    0.00    3.80
  -9  10  -3    2.20    7.20
 -10 -10  -3   10.70    8.70
 -10 -10  -3    4.80    6.50
  10 -10   3    5.90    7.20
  10  10   3    8.60    4.90
 -10  10  -3   11.00    9.90
 -10  10  -3   -1.50    7.10
 -10  10  -3   11.20    7.40
  10  10   3    6.50    7.40
 -10 -11   3   74.89   18.10
  10 -11  -3   99.99   15.50
[truncated: 1,439,542 more chars]
