# Supplementary material for: Crystal structure of unsymmetrical α-di­imine palladium(II) complex cis-[{ArN=C(Me)–(Et)C=NAr}PdCl2] [Ar = 2,6-(iPr)2C6H3]
Source: Acta Crystallogr E Crystallogr Commun. 2017 Jul 7;73(Pt 8):1148–50. doi: 10.1107/S2056989017009616 (PMC5598837; doi:10.1107/S2056989017009616)
Supplement: Supplementary file 2 [file e-73-01148-Isup2.hkl]

data_I                                                                          
_shelx_title ' JTM444_0m in P2(1)/c'                                            
_shelx_refln_list_code          4                                               
_shelx_F_calc_maximum      396.64                                               
_exptl_crystal_F_000      1440.00                                               
_reflns_d_resolution_high  0.7312                                               
                                                                                
loop_                                                                           
 _space_group_symop_operation_xyz                                               
 'x, y, z'                                                                      
 '-x, y+1/2, -z+1/2'                                                            
 '-x, -y, -z'                                                                   
 'x, -y-1/2, z-1/2'                                                             
                                                                                
_cell_length_a     8.7203                                                       
_cell_length_b    20.1237                                                       
_cell_length_c    19.5261                                                       
_cell_angle_alpha  90.000                                                       
_cell_angle_beta  100.405                                                       
_cell_angle_gamma  90.000                                                       
                                                                                
_shelx_F_squared_multiplier     1.000                                           
                                                                                
loop_                                                                           
 _refln_index_h                                                                 
 _refln_index_k                                                                 
 _refln_index_l                                                                 
 _refln_F_squared_calc                                                          
 _refln_F_squared_meas                                                          
 _refln_F_squared_sigma                                                         
 _refln_observed_status                                                         
   1   0   0      12957.29      14467.24       331.08 o                         
   2   0   0      13543.05      14029.83       273.03 o                         
   3   0   0       1633.44       2073.07        59.45 o                         
   4   0   0       4087.36       3748.34       129.90 o                         
   5   0   0      29348.75      28762.41       635.46 o                         
   6   0   0      22532.31      22952.72       610.98 o                         
   7   0   0       3422.09       3389.68       123.21 o                         
   8   0   0         16.69         48.88        36.67 o                         
   9   0   0        260.73        265.05        78.73 o                         
  10   0   0        897.08       1139.11       124.46 o                         
  11   0   0       2367.79       2433.94       172.55 o                         
   1   1   0       5024.58       4969.05        81.23 o                         
   2   1   0      19793.40      19742.81       291.76 o                         
   3   1   0       8750.35       8523.13       128.98 o                         
   4   1   0         32.74         41.76         9.13 o                         
   5   1   0        624.40        599.72        24.25 o                         
   6   1   0          0.04         -5.46         9.71 o                         
   7   1   0         96.17         87.92        15.63 o                         
   8   1   0        516.58        453.54        39.31 o                         
   9   1   0       2079.85       2122.23       101.65 o                         
  10   1   0       1379.57       1483.93        96.93 o                         
  11   1   0        287.46        240.66        50.55 o                         
   0   2   0        435.29        296.71        25.50 o                         
   1   2   0        625.90        802.16        20.58 o                         
   2   2   0       6085.80       6077.21       105.63 o                         
   3   2   0       9282.09      10271.62       148.93 o                         
   4   2   0         35.38         15.67         7.40 o                         
   5   2   0       3759.34       3898.95        76.00 o                         
   6   2   0       7446.11       7587.58       137.02 o                         
   7   2   0       2115.29       2057.50        58.15 o                         
   8   2   0       3191.95       3152.30        98.24 o                         
   9   2   0        500.11        460.23        59.20 o                         
  10   2   0        427.50        346.93        53.83 o                         
  11   2   0       1670.78       1737.03       107.56 o                         
   1   3   0       4171.11       4262.11        71.35 o                         
   2   3   0       2898.87       2544.27        53.44 o                         
   3   3   0      24495.95      25458.97       361.82 o                         
   4   3   0      10286.83      10297.77       147.35 o                         
   5   3   0        337.28        293.99        22.06 o                         
   6   3   0          9.35          3.26        11.07 o                         
   7   3   0       1284.20       1278.66        41.58 o                         
   8   3   0       3011.51       3245.74       101.67 o                         
   9   3   0       5254.78       5099.65       168.15 o                         
  10   3   0       2087.39       1903.33       102.05 o                         
  11   3   0         95.57         69.64        54.18 o                         
   0   4   0       5741.07       6225.81       119.12 o                         
   1   4   0       3487.36       3583.25        58.41 o                         
   2   4   0       2740.50       2543.76        52.21 o                         
   3   4   0        308.85        308.75        18.49 o                         
   4   4   0       1898.93       2140.75        63.47 o                         
   5   4   0       1725.78       1651.14        47.32 o                         
   6   4   0       4201.17       4200.61        84.97 o                         
   7   4   0        394.65        418.25        31.89 o                         
   8   4   0        300.11        212.85        30.90 o                         
   9   4   0        259.33        245.89        29.00 o                         
  10   4   0        450.42        575.42        65.44 o                         
  11   4   0        396.09        343.59        67.37 o                         
   1   5   0       5182.71       5048.74        79.31 o                         
   2   5   0      13213.65      13771.75       204.58 o                         
   3   5   0        614.32        595.65        25.72 o                         
   4   5   0        384.97        430.27        23.10 o                         
   5   5   0        476.26        521.83        26.55 o                         
   6   5   0        123.21        100.55        16.26 o                         
   7   5   0       1327.52       1386.31        42.55 o                         
   8   5   0         35.39         61.13        23.27 o                         
   9   5   0         98.18         73.16        23.58 o                         
  10   5   0        694.95        852.51        82.70 o                         
  11   5   0        500.68        497.67        70.77 o                         
   0   6   0      13752.90      15728.00       285.48 o                         
   1   6   0       4583.68       4663.66        79.95 o                         
   2   6   0        401.91        398.49        19.06 o                         
   3   6   0       3673.60       3700.62        64.72 o                         
   4   6   0       2477.92       2226.71        66.49 o                         
   5   6   0       1535.47       1517.55        43.61 o                         
   6   6   0       3756.20       3716.68        80.21 o                         
   7   6   0       2917.38       3108.30        76.78 o                         
   8   6   0       2480.16       2384.95        89.82 o                         
   9   6   0         47.22         25.25        34.03 o                         
  10   6   0        965.16        928.78        95.86 o                         
  11   6   0       1221.78       1129.20        99.68 o                         
   1   7   0      19605.63      20997.01       278.70 o                         
   2   7   0      43037.91      43821.61       564.65 o                         
   3   7   0      27713.71      28623.00       379.18 o                         
   4   7   0       9574.68       9188.82       141.28 o                         
   5   7   0       3007.61       2948.30        80.32 o                         
   6   7   0        295.83        281.24        26.19 o                         
   7   7   0       4445.20       4542.76       103.54 o                         
   8   7   0       5752.70       5402.80       150.44 o                         
   9   7   0       4039.42       4142.67       129.61 o                         
  10   7   0       1234.22       1167.74        91.12 o                         
  11   7   0        225.62        214.57        74.36 o                         
   0   8   0        239.11        121.02        22.87 o                         
   1   8   0       3761.92       4120.64        67.98 o                         
   2   8   0        200.66        261.41        19.34 o                         
   3   8   0       1326.95       1423.68        40.91 o                         
   4   8   0       2426.13       2368.69        73.10 o                         
   5   8   0         11.59        -11.33        11.33 o                         
   6   8   0         68.52         66.21        17.28 o                         
   7   8   0       1654.21       1919.59        60.60 o                         
   8   8   0        578.95        592.74        51.24 o                         
   9   8   0         81.93         26.33        29.15 o                         
  10   8   0         85.94        100.96        41.53 o                         
  11   8   0        252.17        415.50       133.13 o                         
   1   9   0       5222.86       5565.62        87.56 o                         
   2   9   0       9507.19       9315.90       139.81 o                         
   3   9   0      14322.46      13849.66       199.15 o                         
   4   9   0       9292.65       9055.94       164.38 o                         
   5   9   0       4184.17       4051.39        89.74 o                         
   6   9   0         61.27         83.73        18.85 o                         
   7   9   0       2436.33       2412.40        68.88 o                         
   8   9   0       3976.56       3970.22       136.17 o                         
   9   9   0       3652.81       3677.76       118.97 o                         
  10   9   0       1414.57       1315.27        96.26 o                         
  11   9   0        624.87        857.95       263.05 o                         
   0  10   0         12.07         82.06        18.27 o                         
   1  10   0      15236.47      15219.42       206.14 o                         
   2  10   0       9116.19      10182.19       153.15 o                         
   3  10   0         16.26         25.98        12.71 o                         
   4  10   0       1939.21       1819.51        56.40 o                         
   5  10   0       7401.78       7203.77       137.48 o                         
   6  10   0       6413.74       6829.67       136.32 o                         
   7  10   0       8712.12       8263.87       165.32 o                         
   8  10   0       2691.95       2644.47        93.24 o                         
   9  10   0          7.86         18.28        28.00 o                         
  10  10   0       1389.65       1473.13        78.15 o                         
   1  11   0        334.04        356.92        22.45 o                         
   2  11   0       3892.51       4215.74        79.39 o                         
   3  11   0          7.65          9.84        12.41 o                         
   4  11   0        976.34       1076.97        44.73 o                         
   5  11   0         80.31        108.59        20.41 o                         
   6  11   0        277.11        266.02        28.29 o                         
   7  11   0       1317.68       1327.55        65.78 o                         
   8  11   0        298.02        348.36        41.30 o                         
   9  11   0          2.34         44.89        27.50 o                         
  10  11   0        391.76        388.65        78.95 o                         
   0  12   0      10150.14       9555.11       201.77 o                         
   1  12   0       4646.74       5052.16        90.26 o                         
   2  12   0       4574.75       4539.94        89.03 o                         
   3  12   0       1804.27       1659.43        50.77 o                         
   4  12   0       5118.63       5428.76       123.44 o                         
   5  12   0       2230.80       2395.94        69.23 o                         
   6  12   0        610.62        556.93        40.26 o                         
   7  12   0        646.40        618.84        40.73 o                         
   8  12   0         34.63         19.97        25.77 o                         
   9  12   0        594.26        664.57        62.12 o                         
  10  12   0        183.10        135.91        37.99 o                         
   1  13   0        105.92        124.05        18.50 o                         
   2  13   0       1360.40       1199.85        53.81 o                         
   3  13   0       2326.96       2321.22        63.55 o                         
   4  13   0       1645.23       1631.77        60.41 o                         
   5  13   0       2065.79       2354.12        72.94 o                         
   6  13   0          7.65         -7.97        18.01 o                         
   7  13   0        277.74        211.85        29.47 o                         
   8  13   0       1824.95       1931.53        78.74 o                         
   9  13   0       1778.04       1780.81        88.78 o                         
  10  13   0       1419.36       1397.05       177.26 o                         
   0  14   0       2566.45       2469.99       108.61 o                         
   1  14   0       2411.52       2470.04        62.97 o                         
   2  14   0       5147.81       4729.94       100.91 o                         
   3  14   0        497.02        493.37        40.00 o                         
   4  14   0        259.18        363.31        35.25 o                         
   5  14   0       5920.70       5982.05       133.65 o                         
   6  14   0       2366.10       2250.13        75.39 o                         
   7  14   0        741.28        760.38        49.74 o                         
   8  14   0        167.42        189.62        36.30 o                         
   9  14   0         13.63        -31.34        31.34 o                         
  10  14   0        198.50        196.67       113.08 o                         
   1  15   0       1085.39       1077.79        46.89 o                         
   2  15   0         35.38         40.99        18.92 o                         
   3  15   0         16.12         22.92        20.91 o                         
   4  15   0        760.26        851.28        54.94 o                         
   5  15   0        167.31        113.15        27.36 o                         
   6  15   0         31.36          9.40        22.29 o                         
   7  15   0        179.63        123.10        39.68 o                         
   8  15   0          5.85         23.64        27.13 o                         
   9  15   0          0.94         57.42        35.76 o                         
   0  16   0      30795.11      31021.75       696.15 o                         
   1  16   0      10978.28      10052.63       215.52 o                         
   2  16   0        302.95        262.89        35.39 o                         
   3  16   0        442.65        425.48        46.20 o                         
   4  16   0       3494.36       3247.56       102.55 o                         
   5  16   0       5317.09       5304.91       134.31 o                         
   6  16   0       4678.71       4824.40       158.54 o                         
   7  16   0       1900.09       1859.44        87.41 o                         
   8  16   0        163.50        203.08        42.18 o                         
   9  16   0        267.11        246.70        48.27 o                         
   1  17   0       6122.95       5916.69       149.37 o                         
   2  17   0       5117.09       4980.43       133.72 o                         
   3  17   0       2084.79       2328.92       100.63 o                         
   4  17   0       3758.81       3546.12       129.56 o                         
   5  17   0       2525.63       2726.21       123.85 o                         
   6  17   0         60.98         30.80        29.92 o                         
   7  17   0        404.84        358.26        47.66 o                         
   8  17   0       3134.90       3196.31       162.16 o                         
   0  18   0       1424.61       1497.07       115.23 o                         
   1  18   0        187.56        128.11        29.77 o                         
   2  18   0        656.34        706.19        55.72 o                         
   3  18   0        847.76        818.22        71.34 o                         
   4  18   0          0.52          6.02        29.78 o                         
   5  18   0         46.52         52.02        41.72 o                         
   6  18   0         79.18         78.42        35.67 o                         
   7  18   0        591.02        363.52        64.32 o                         
   8  18   0        430.74        449.17        72.73 o                         
   1  19   0       3699.28       3629.62       123.35 o                         
   2  19   0       4372.46       4408.90       152.49 o                         
   3  19   0       6215.78       5826.45       183.07 o                         
   4  19   0       8492.10       8691.45       243.11 o                         
   5  19   0         48.90         -0.12        46.98 o                         
   6  19   0        234.77        176.58        43.10 o                         
   7  19   0       1838.51       1902.45       111.41 o                         
   8  19   0       1486.41       1538.45       146.05 o                         
   0  20   0        531.59        621.25        93.75 o                         
   1  20   0       2586.34       2716.42       115.93 o                         
   2  20   0        964.51        901.25        77.02 o                         
   3  20   0          1.45        -13.22        31.71 o                         
   4  20   0        948.28        968.59        79.14 o                         
   5  20   0       1227.37       1176.96        86.89 o                         
   6  20   0       1144.00       1014.68        82.50 o                         
   7  20   0        740.20        596.11        64.38 o                         
   1  21   0        158.94        237.19        48.00 o                         
   2  21   0         31.45         48.29        44.67 o                         
   3  21   0         74.08         17.15        36.51 o                         
   4  21   0          4.72         13.01        33.47 o                         
   5  21   0          0.42          2.52        33.14 o                         
   6  21   0          0.00          8.31        37.11 o                         
   7  21   0         10.21         -0.94        41.01 o                         
   0  22   0        323.58        278.91        74.81 o                         
   1  22   0         19.17         17.00        40.26 o                         
   2  22   0        286.75        223.96        57.87 o                         
   3  22   0         89.85         31.56        54.10 o                         
   4  22   0          7.41         39.51        37.40 o                         
   5  22   0        399.31        380.66        60.78 o                         
   6  22   0        429.65        431.31        60.67 o                         
   7  22   0        710.07        824.26       197.28 o                         
   1  23   0       1129.76       1328.68       131.44 o                         
   2  23   0       4856.82       4755.87       217.26 o                         
   3  23   0       3111.49       3346.10       178.37 o                         
   4  23   0       1868.32       1856.16       122.65 o                         
   5  23   0        165.87        157.24        51.75 o                         
   6  23   0         63.85         28.16        54.57 o                         
   0  24   0        490.56        583.03       103.71 o                         
   1  24   0        535.23        564.03        77.94 o                         
   2  24   0        573.78        490.61        84.51 o                         
   3  24   0        187.77        114.02        59.33 o                         
   4  24   0        400.85        422.93        71.86 o                         
   5  24   0        400.27        321.03        95.30 o                         
   1  25   0          0.50         20.09        44.00 o                         
   2  25   0         73.82         -0.26        67.91 o                         
   3  25   0         52.99        112.31        56.50 o                         
   4  25   0        623.16        652.03       112.08 o                         
   0  26   0       3197.90       3170.56       583.03 o                         
   1  26   0       3804.46       4035.40       231.93 o                         
   2  26   0        983.51        951.97       113.34 o                         
   3  26   0          7.04        -63.94        63.94 o                         
   1  27   0        153.87        109.07        55.67 o                         
 -11   1   1         25.04         32.95        38.03 o                         
 -10   1   1       1444.19       1416.15       101.49 o                         
  -9   1   1       2095.91       2186.25       101.26 o                         
  -8   1   1       1352.80       1401.65        74.47 o                         
  -7   1   1       2149.86       2133.08        85.83 o                         
  -6   1   1         60.92         14.49        12.29 o                         
  -5   1   1       5504.43       5616.48        95.43 o                         
  -4   1   1       6457.06       6432.86        89.31 o                         
  -3   1   1       7628.97       8727.68       121.09 o                         
  -2   1   1       2114.27       1794.39        44.13 o                         
  -1   1   1      17559.54      18520.18       302.03 o                         
   1   1   1      34046.59      35527.00       537.54 o                         
   2   1   1        436.49        313.03        17.26 o                         
   3   1   1        879.59        626.31        22.66 o                         
   4   1   1       7276.46       7498.16       116.56 o                         
   5   1   1      11626.98      12026.50       188.39 o                         
   6   1   1        301.05        359.17        29.45 o                         
   7   1   1       1127.15       1080.19        46.33 o                         
   8   1   1        174.16        150.12        23.60 o                         
   9   1   1       1297.81       1409.83        75.29 o                         
  10   1   1       2383.25       2322.93       120.52 o                         
  11   1   1        278.97        237.12        52.39 o                         
 -11   2   1       1515.82       1150.53        93.47 o                         
 -10   2   1       1378.95       1413.44        88.17 o                         
  -9   2   1         68.33         62.22        31.96 o                         
  -8   2   1          4.27          1.87        24.79 o                         
  -7   2   1       4016.56       4168.83        98.12 o                         
  -6   2   1       9975.91       9474.79       174.02 o                         
  -5   2   1      15754.01      15964.83       210.83 o                         
  -4   2   1      12002.21      12618.83       166.91 o                         
  -3   2   1       6371.54       6797.42       106.02 o                         
  -2   2   1      33487.75      36554.09       479.68 o                         
  -1   2   1      24667.61      25473.95       367.99 o                         
   0   2   1      42200.54      43803.60       815.26 o                         
   1   2   1       1026.94       1086.50        24.93 o                         
   2   2   1      52947.47      53288.98       769.35 o                         
   3   2   1         20.92         10.07         9.35 o                         
   4   2   1      26099.17      27038.63       387.43 o                         
   5   2   1       9992.08       9592.80       195.66 o                         
   6   2   1      10750.70      10368.76       192.14 o                         
   7   2   1       1054.05       1187.98        50.03 o                         
   8   2   1        714.62        627.97        38.63 o                         
   9   2   1        314.17        231.46        32.46 o                         
  10   2   1       2451.85       2466.70       117.24 o                         
  11   2   1       1673.77       1773.57       110.22 o                         
 -11   3   1       1320.71       1459.32       131.27 o                         
 -10   3   1       1730.45       1728.73       106.76 o                         
  -9   3   1       1401.03       1610.27       123.03 o                         
  -8   3   1       1020.17       1009.39        67.73 o                         
  -7   3   1        472.76        457.04        33.81 o                         
  -6   3   1       1553.16       1672.81        49.55 o                         
  -5   3   1       6230.71       6235.61       106.03 o                         
  -4   3   1         18.39          7.80         6.62 o                         
  -3   3   1       2255.91       1995.34        36.64 o                         
  -2   3   1         26.59         31.53         7.23 o                         
  -1   3   1      11819.47      12417.18       177.98 o                         
   0   3   1          0.26         25.11         6.82 o                         
   1   3   1         84.63          3.56         7.75 o                         
   2   3   1        131.92        185.86        14.93 o                         
   3   3   1       4412.96       4442.64        83.50 o                         
   4   3   1        165.50        128.69        15.25 o                         
   5   3   1       4305.52       4361.95        89.63 o                         
   6   3   1       3186.32       3149.04        79.58 o                         
   7   3   1        165.11        179.55        24.56 o                         
   8   3   1       2101.00       2128.06        69.80 o                         
   9   3   1       1598.18       1447.97        67.69 o                         
  10   3   1        618.57        574.32        68.25 o                         
  11   3   1        966.88        794.99        85.65 o                         
 -11   4   1       2418.16       2752.96       132.54 o                         
 -10   4   1        513.77        514.42        62.83 o                         
  -9   4   1         35.36         70.88        32.73 o                         
  -8   4   1       4022.13       4039.29       113.92 o                         
  -7   4   1       2430.46       2481.85        76.94 o                         
  -6   4   1      10139.80       9712.26       184.91 o                         
  -5   4   1         94.35         83.78        10.99 o                         
  -4   4   1      11097.21      10920.34       148.27 o                         
  -3   4   1      10344.54      10430.95       155.99 o                         
  -2   4   1       3273.60       2856.70        49.86 o                         
  -1   4   1        587.35        735.11        21.97 o                         
   0   4   1        931.62        786.06        21.75 o                         
   1   4   1      32624.12      34393.64       438.06 o                         
   2   4   1         16.60          2.00         8.20 o                         
   3   4   1         51.60         69.59        12.22 o                         
   4   4   1       1003.15        993.33        36.67 o                         
   5   4   1       2052.86       1885.13        50.36 o                         
   6   4   1       2922.78       2976.58        86.26 o                         
   7   4   1       5232.63       5093.33       122.72 o                         
   8   4   1       2162.97       2189.21        71.12 o                         
   9   4   1          2.04         39.63        23.41 o                         
  10   4   1       1175.85       1189.38        89.17 o                         
  11   4   1        715.41        680.86        80.43 o                         
 -11   5   1        367.42        251.22        56.73 o                         
 -10   5   1       2696.83       2906.51       126.54 o                         
  -9   5   1       5694.40       5746.35       181.61 o                         
  -8   5   1       4924.65       4868.90       136.57 o                         
  -7   5   1       5089.63       5155.28       120.78 o                         
  -6   5   1        380.24        382.29        31.88 o                         
  -5   5   1       7402.45       7764.77       148.90 o                         
  -4   5   1      15407.23      15380.76       204.75 o                         
  -3   5   1      38126.00      39110.75       547.08 o                         
  -2   5   1      34494.60      35063.18       470.26 o                         
  -1   5   1      25881.40      26319.33       353.76 o                         
   0   5   1       7850.24       8412.07       112.79 o                         
   1   5   1      13257.02      14256.41       199.62 o                         
   2   5   1      21570.11      21701.43       286.25 o                         
   3   5   1      36616.18      36488.70       516.12 o                         
   4   5   1      14129.50      13814.46       204.93 o                         
   5   5   1       1599.33       1690.68        47.30 o                         
   6   5   1        334.41        309.66        28.73 o                         
   7   5   1       7982.01       7812.69       160.73 o                         
   8   5   1       7558.42       7245.72       163.01 o                         
   9   5   1       3886.54       4017.23       127.28 o                         
  10   5   1       1784.96       1927.54       108.23 o                         
  11   5   1        477.59        329.89        72.76 o                         
 -11   6   1        220.44        111.78        46.63 o                         
 -10   6   1        306.07        199.75        48.27 o                         
  -9   6   1         74.73         76.69        34.41 o                         
  -8   6   1         42.33          4.23        18.81 o                         
  -7   6   1       1276.04       1355.62        55.25 o                         
  -6   6   1       1352.30       1368.55        53.91 o                         
  -5   6   1       1310.63       1258.80        37.12 o                         
  -4   6   1        295.65        319.94        17.65 o                         
  -3   6   1        748.63        928.09        41.78 o                         
  -2   6   1         25.60         90.28        11.83 o                         
  -1   6   1       3624.66       3963.28        67.20 o                         
   0   6   1       2089.94       2112.15        39.10 o                         
   1   6   1       6085.33       6261.73        90.08 o                         
   2   6   1        841.77        668.12        22.62 o                         
   3   6   1          2.45         -8.98         8.98 o                         
   4   6   1        498.00        535.99        29.27 o                         
   5   6   1       2567.73       2613.01        67.30 o                         
   6   6   1       1908.81       1923.31        59.17 o                         
   7   6   1         11.56         24.41        16.30 o                         
   8   6   1         50.34          4.13        15.76 o                         
   9   6   1        145.54        134.28        36.98 o                         
  10   6   1        123.59         58.55        28.02 o                         
  11   6   1        188.10         91.84        60.19 o                         
 -11   7   1        196.29        188.47        56.43 o                         
 -10   7   1        338.33        343.62        55.46 o                         
  -9   7   1       1638.74       1537.24        67.84 o                         
  -8   7   1        439.21        360.57        53.40 o                         
  -7   7   1        128.03        150.00        25.61 o                         
  -6   7   1          9.12          1.43         8.86 o                         
  -5   7   1        278.99        320.71        22.13 o                         
  -4   7   1       4194.85       4360.48        76.40 o                         
  -3   7   1      24648.88      25343.35       337.68 o                         
  -2   7   1       6295.87       6721.11       106.72 o                         
  -1   7   1       2583.57       2565.61        50.45 o                         
   0   7   1         63.83        116.24        11.87 o                         
   1   7   1       1697.63       1599.35        34.66 o                         
   2   7   1      10914.00      10935.60       150.94 o                         
   3   7   1       6230.27       5961.29        93.26 o                         
   4   7   1       3867.95       3747.47       100.34 o                         
   5   7   1         31.06         47.09        15.70 o                         
   6   7   1         84.30         79.65        19.19 o                         
   7   7   1        789.29        816.46        44.94 o                         
   8   7   1       2042.30       2162.01        72.23 o                         
   9   7   1       2154.47       2113.99        90.61 o                         
  10   7   1        598.42        535.97        51.15 o                         
  11   7   1         40.14         55.84        68.83 o                         
 -11   8   1       1780.08       1971.88       193.64 o                         
 -10   8   1       1168.64       1104.24        90.94 o                         
  -9   8   1          0.04         10.48        22.62 o                         
  -8   8   1       3173.72       3359.81       108.54 o                         
  -7   8   1       4445.12       4732.51       119.21 o                         
  -6   8   1       1855.29       1839.54        48.01 o                         
  -5   8   1       1473.03       1479.27        55.25 o                         
  -4   8   1       1764.53       1953.89        60.65 o                         
  -3   8   1        118.06         83.63        13.20 o                         
  -2   8   1         85.35         72.58        13.00 o                         
  -1   8   1      12117.39      11433.13       169.02 o                         
   0   8   1       2517.07       2493.51        47.49 o                         
   1   8   1       5519.37       5453.96        84.58 o                         
   2   8   1       1517.91       1534.85        37.89 o                         
   3   8   1          3.72          2.46         9.26 o                         
   4   8   1          4.61         -2.53        11.41 o                         
   5   8   1       1657.23       1653.39        77.23 o                         
   6   8   1       3156.58       3217.72        83.91 o                         
   7   8   1       7633.97       7366.27       158.74 o                         
   8   8   1       2873.55       2865.10        87.66 o                         
   9   8   1         77.33         76.59        30.22 o                         
  10   8   1        881.15        868.04        66.62 o                         
  11   8   1       1820.93       1547.68       315.17 o                         
 -11   9   1          0.21         51.33       162.00 o                         
 -10   9   1         27.67         19.61        36.13 o                         
  -9   9   1        986.86        933.62        60.43 o                         
  -8   9   1       1675.86       1542.22        65.23 o                         
  -7   9   1        627.70        786.09        46.92 o                         
  -6   9   1        333.83        328.00        26.69 o                         
  -5   9   1       1881.42       2045.91        86.24 o                         
  -4   9   1        599.94        664.77        31.22 o                         
  -3   9   1      29705.10      31171.14       412.26 o                         
  -2   9   1       7630.56       7888.78       126.60 o                         
  -1   9   1        987.14        725.44        26.19 o                         
   0   9   1       2359.80       2531.61        49.44 o                         
   1   9   1          4.93          1.93         8.73 o                         
   2   9   1      18626.74      18754.16       257.79 o                         
   3   9   1       5067.38       5278.25        88.23 o                         
   4   9   1       3378.87       3113.47        93.02 o                         
   5   9   1       1049.78       1161.37        43.92 o                         
   6   9   1        220.26        131.81        25.35 o                         
   7   9   1        160.06        176.22        26.74 o                         
   8   9   1       2153.24       2125.94        71.53 o                         
   9   9   1       2013.28       2213.22        91.28 o                         
  10   9   1          9.10         45.33        28.94 o                         
 -11  10   1         88.87         52.93       141.15 o                         
 -10  10   1        175.51         96.10        57.62 o                         
  -9  10   1        256.34        189.98        47.06 o                         
  -8  10   1       1428.74       1607.92        68.38 o                         
  -7  10   1         49.33         36.93        20.96 o                         
  -6  10   1          5.93         -9.54        13.60 o                         
  -5  10   1       1011.89       1071.37        43.40 o                         
  -4  10   1         15.88         17.50        13.82 o                         
  -3  10   1       2836.72       2593.84        64.33 o                         
  -2  10   1       1068.68        998.70        32.13 o                         
  -1  10   1       3208.29       3355.58        61.93 o                         
   0  10   1       7082.38       7252.07       109.83 o                         
   1  10   1       1965.38       1994.40        44.81 o                         
   2  10   1        638.27        788.64        29.72 o                         
   3  10   1        340.56        368.34        24.60 o                         
   4  10   1        110.79         91.64        18.24 o                         
   5  10   1       1408.66       1309.60        48.28 o                         
   6  10   1        551.55        507.69        36.35 o                         
   7  10   1       2064.47       2088.00        68.04 o                         
   8  10   1        393.36        401.12        33.37 o                         
   9  10   1        121.80         96.20        32.55 o                         
  10  10   1         55.37         -3.89        29.78 o                         
 -10  11   1        719.32        683.58        54.01 o                         
  -9  11   1       3280.29       3237.55       139.35 o                         
  -8  11   1       3474.57       3519.02       104.20 o                         
  -7  11   1        671.31        756.78        51.14 o                         
  -6  11   1         71.23         40.54        16.96 o                         
  -5  11   1        943.77       1091.04        46.10 o                         
  -4  11   1       5637.48       5291.59       117.68 o                         
  -3  11   1       5878.17       5942.49       118.93 o                         
  -2  11   1       4253.08       4044.09        88.49 o                         
  -1  11   1       1158.22       1025.69        32.00 o                         
   0  11   1         28.25         41.21        12.21 o                         
   1  11   1         21.94          2.83        10.28 o                         
   2  11   1       4464.49       4506.35        86.63 o                         
   3  11   1      17690.42      18320.62       283.13 o                         
   4  11   1       1962.20       1969.89        58.26 o                         
   5  11   1        227.86        161.05        23.32 o                         
   6  11   1        143.03        130.61        23.35 o                         
   7  11   1        517.73        537.77        41.21 o                         
   8  11   1       2698.64       2736.06        82.87 o                         
   9  11   1       2577.49       2416.39        99.40 o                         
  10  11   1        548.12        443.39        65.62 o                         
 -10  12   1        476.19        439.84        66.21 o                         
  -9  12   1          9.12         -7.18        25.64 o                         
  -8  12   1       1061.84       1100.65        66.21 o                         
  -7  12   1       6873.61       6748.48       153.72 o                         
  -6  12   1       6499.69       6701.79       136.56 o                         
  -5  12   1       6994.45       6895.21       142.22 o                         
  -4  12   1       1672.68       1566.98        56.70 o                         
  -3  12   1         34.93         30.52        14.54 o                         
  -2  12   1       6227.59       5789.63       105.78 o                         
  -1  12   1       7265.64       7477.86       122.29 o                         
   0  12   1      20035.29      19986.66       268.01 o                         
   1  12   1      16504.35      17014.72       232.70 o                         
   2  12   1        173.29        133.11        18.09 o                         
   3  12   1         73.76         99.11        17.64 o                         
   4  12   1       1239.60       1286.92        56.73 o                         
   5  12   1      12663.06      12230.21       213.58 o                         
   6  12   1       6838.79       7033.81       174.19 o                         
   7  12   1       4962.66       4947.88       132.54 o                         
   8  12   1        445.19        473.03        38.24 o                         
   9  12   1        300.26        259.51        44.49 o                         
  10  12   1        439.55        304.31        55.66 o                         
 -10  13   1         31.66         35.52        35.12 o                         
  -9  13   1          8.49         24.02        26.95 o                         
  -8  13   1        209.55        185.95        34.85 o                         
  -7  13   1         15.09         -4.75        16.09 o                         
  -6  13   1        636.92        544.35        38.72 o                         
  -5  13   1        229.87        182.93        28.43 o                         
  -4  13   1       2164.81       2073.46        68.17 o                         
  -3  13   1         26.18         11.44        15.55 o                         
  -2  13   1       1469.49       1373.73        46.38 o                         
  -1  13   1        730.43        725.85        33.13 o                         
   0  13   1          2.42         13.22        12.00 o                         
   1  13   1         34.47         30.53        13.72 o                         
   2  13   1       2267.21       2217.46        57.93 o                         
   3  13   1         75.08         43.21        18.42 o                         
   4  13   1       1062.63       1032.13        47.89 o                         
   5  13   1        405.21        461.26        38.31 o                         
   6  13   1        686.96        735.56        56.18 o                         
   7  13   1        250.04        231.07        31.63 o                         
   8  13   1         18.68          3.97        19.16 o                         
   9  13   1         35.64         29.59        41.29 o                         
  10  13   1         67.10         13.89        92.37 o                         
 -10  14   1        773.67        805.14       115.64 o                         
  -9  14   1         66.00         42.74        31.88 o                         
  -8  14   1        140.16        105.59        31.44 o                         
  -7  14   1       2577.33       2554.68        78.42 o                         
  -6  14   1       7375.85       7532.04       167.13 o                         
  -5  14   1       8413.00       8454.27       189.59 o                         
  -4  14   1       1933.72       1916.26        71.62 o                         
  -3  14   1        324.70        363.59        38.79 o                         
  -2  14   1       3117.71       3025.59        82.29 o                         
  -1  14   1      18032.03      18500.55       277.29 o                         
   0  14   1      19302.16      19524.79       291.52 o                         
   1  14   1       7315.71       7214.67       124.45 o                         
   2  14   1       1274.81       1124.76        44.31 o                         
   3  14   1        515.21        526.85        39.26 o                         
   4  14   1       4158.18       4140.34       107.69 o                         
   5  14   1       5996.21       6054.33       136.16 o                         
   6  14   1       8222.47       8279.78       173.67 o                         
   7  14   1       2481.91       2415.21        78.87 o                         
   8  14   1          1.29        -18.68        18.68 o                         
   9  14   1        252.64        201.20        49.35 o                         
  10  14   1        624.20        343.70       108.01 o                         
  -9  15   1       2476.94       2387.13        98.95 o                         
  -8  15   1       3255.68       3269.06       116.34 o                         
  -7  15   1        285.69        244.14        30.73 o                         
  -6  15   1         89.07         68.09        24.36 o                         
  -5  15   1       3103.80       3115.59        99.32 o                         
  -4  15   1       4588.57       4495.97       122.04 o                         
  -3  15   1       2627.48       2677.82       110.05 o                         
  -2  15   1       4591.03       4334.14       102.64 o                         
  -1  15   1         17.93         38.83        18.04 o                         
   0  15   1          3.06         26.46        16.99 o                         
   1  15   1       4530.96       4463.12       104.61 o                         
   2  15   1       1663.01       1591.94        57.30 o                         
   3  15   1       1703.29       1865.01        67.37 o                         
   4  15   1       3390.46       3364.97        97.39 o                         
   5  15   1       4709.65       4876.01       119.71 o                         
   6  15   1         98.18        104.43        27.13 o                         
   7  15   1         96.39         67.78        26.92 o                         
   8  15   1       2461.64       2471.05       109.87 o                         
   9  15   1       2559.51       2661.32       113.81 o                         
  -9  16   1        975.31       1140.59        82.27 o                         
  -8  16   1        176.67         85.36        36.38 o                         
  -7  16   1         40.30         66.53        24.33 o                         
  -6  16   1         13.58        -12.32        21.67 o                         
  -5  16   1       1978.19       2041.03        80.62 o                         
  -4  16   1          3.35        -19.31        19.31 o                         
  -3  16   1       1579.45       1643.43        83.77 o                         
  -2  16   1        177.89        160.78        28.25 o                         
  -1  16   1        449.96        490.52        41.71 o                         
   0  16   1       2932.71       2766.74        79.61 o                         
   1  16   1         68.91         59.65        22.77 o                         
   2  16   1        171.08        174.64        30.36 o                         
   3  16   1        123.54        142.31        33.26 o                         
   4  16   1          4.21          4.84        24.72 o                         
   5  16   1        103.44         86.27        28.75 o                         
   6  16   1         11.52         32.88        26.48 o                         
   7  16   1         93.28         73.97        28.32 o                         
   8  16   1         13.62         21.97        35.76 o                         
   9  16   1        172.02        152.94        78.22 o                         
  -9  17   1        484.73        389.62        97.93 o                         
  -8  17   1        476.71        446.64        55.42 o                         
  -7  17   1        742.94        735.87        50.84 o                         
  -6  17   1        119.57         87.39        32.36 o                         
  -5  17   1        325.46        293.75        40.10 o                         
  -4  17   1        836.13       1019.76        64.49 o                         
  -3  17   1       1273.99       1326.83        78.44 o                         
  -2  17   1       2046.24       2188.47        81.83 o                         
  -1  17   1       1017.57        994.96        57.59 o                         
   0  17   1        138.12        105.81        31.38 o                         
   1  17   1         56.90         28.56        27.18 o                         
   2  17   1       1285.45       1352.70        76.01 o                         
   3  17   1       7245.67       7070.21       201.21 o                         
   4  17   1       1430.05       1389.02        79.19 o                         
   5  17   1         90.27         96.05        35.08 o                         
   6  17   1        121.87         58.37        34.64 o                         
   7  17   1        933.50        979.40        81.64 o                         
   8  17   1        426.52        317.58        83.57 o                         
   9  17   1        680.31        724.98       240.59 o                         
  -8  18   1        102.49         35.29        39.95 o                         
  -7  18   1        234.28        182.87        63.12 o                         
  -6  18   1       3702.69       3528.71       155.75 o                         
  -5  18   1       2866.42       2670.44       113.21 o                         
  -4  18   1       1304.16       1385.80        82.23 o                         
  -3  18   1          0.93         -1.02        26.63 o                         
  -2  18   1        107.63         68.28        35.67 o                         
  -1  18   1       1130.14       1227.48        67.57 o                         
   0  18   1       3019.77       3186.27       110.14 o                         
   1  18   1       5831.18       5693.22       159.07 o                         
   2  18   1       1054.36       1201.68        71.50 o                         
   3  18   1        268.10        217.28        51.88 o                         
   4  18   1        779.80        761.15        79.97 o                         
   5  18   1       3913.54       3947.78       177.75 o                         
   6  18   1       2861.84       2864.62       121.85 o                         
   7  18   1        327.07        318.70        51.89 o                         
   8  18   1        101.39         33.38        36.39 o                         
  -8  19   1       1415.19       1637.65       120.71 o                         
  -7  19   1         58.52          1.49        39.95 o                         
  -6  19   1         29.01        -27.14        27.14 o                         
  -5  19   1        884.53        847.90        72.11 o                         
  -4  19   1       2374.71       2370.09       109.54 o                         
  -3  19   1       1004.38       1043.57        79.81 o                         
  -2  19   1        544.39        515.09        59.19 o                         
  -1  19   1         17.25         24.92        26.24 o                         
   0  19   1          5.26          7.25        27.87 o                         
   1  19   1         24.44         65.16        32.60 o                         
   2  19   1       1041.74        963.24        70.62 o                         
   3  19   1       3339.71       3309.19       134.21 o                         
   4  19   1       2390.71       2187.87       115.86 o                         
   5  19   1        557.50        524.35        62.37 o                         
   6  19   1          2.58        -30.31        30.31 o                         
   7  19   1        172.18        136.65        41.15 o                         
   8  19   1       1154.16       1133.39       115.04 o                         
  -7  20   1        207.67        104.37        48.32 o                         
  -6  20   1        157.75        166.04        41.64 o                         
  -5  20   1         67.53        -13.41        32.28 o                         
  -4  20   1         16.74         80.36        36.59 o                         
  -3  20   1        375.36        527.43        64.84 o                         
  -2  20   1        162.42        185.70        42.51 o                         
  -1  20   1        186.58        139.70        39.16 o                         
   0  20   1        215.88        177.05        41.17 o                         
   1  20   1         82.02         72.87        33.50 o                         
   2  20   1         10.52          7.53        36.34 o                         
   3  20   1         49.52         82.77        36.84 o                         
   4  20   1        421.86        344.49        53.91 o                         
   5  20   1         88.77         57.54        33.71 o                         
   6  20   1         90.81         73.91        39.94 o                         
   7  20   1        138.53        135.44        57.03 o                         
  -7  21   1       1717.34       1785.43        95.23 o                         
  -6  21   1          0.15        -31.92        31.92 o                         
  -5  21   1        271.84        225.81        47.80 o                         
  -4  21   1       4984.82       4896.23       171.63 o                         
  -3  21   1       8886.27       8783.37       249.12 o                         
  -2  21   1       7204.33       7169.73       216.45 o                         
  -1  21   1       2338.92       2535.68       115.45 o                         
   0  21   1        162.67        147.12        41.43 o                         
   1  21   1       2526.68       2401.97       114.11 o                         
   2  21   1       9330.34       9777.67       336.28 o                         
   3  21   1       5777.55       5817.55       208.34 o                         
   4  21   1       5374.64       5611.23       242.65 o                         
   5  21   1         17.61          9.73        31.34 o                         
   6  21   1        187.76         95.21        41.35 o                         
   7  21   1       2122.91       2229.88       114.18 o                         
  -7  22   1       2208.28       1985.82       132.48 o                         
  -6  22   1       3217.40       3119.24       155.30 o                         
  -5  22   1       1116.30       1265.79        95.77 o                         
  -4  22   1         30.10         26.64        35.47 o                         
  -3  22   1        209.34        203.07        51.26 o                         
  -2  22   1        485.86        383.22        73.51 o                         
  -1  22   1       2757.90       2731.97       123.61 o                         
   0  22   1       2094.14       2318.44       144.15 o                         
   1  22   1       1140.34       1225.10       113.89 o                         
   2  22   1        468.58        408.84       113.37 o                         
   3  22   1          1.73         70.70        45.29 o                         
   4  22   1         99.69         89.92        46.37 o                         
   5  22   1       1090.40       1004.11        88.99 o                         
   6  22   1       3159.44       3032.69       137.13 o                         
  -6  23   1         66.52          8.73        40.62 o                         
  -5  23   1         10.88         14.85        40.92 o                         
  -4  23   1        363.81        321.44        55.80 o                         
  -3  23   1        318.66        217.84        65.79 o                         
  -2  23   1        540.09        432.84       124.09 o                         
  -1  23   1          1.70         -9.22        37.96 o                         
   0  23   1          2.93         17.80        34.48 o                         
   1  23   1        448.72        323.19        61.56 o                         
   2  23   1        421.85        580.49        85.74 o                         
   3  23   1        122.06        100.44        53.51 o                         
   4  23   1        280.92        340.75        65.16 o                         
   5  23   1          8.27        -19.90        43.56 o                         
   6  23   1          0.72          5.56        59.18 o                         
  -5  24   1       2080.28       1910.11       221.00 o                         
  -4  24   1        456.35        417.72        71.40 o                         
  -3  24   1         52.37        -18.57        46.18 o                         
  -2  24   1        918.33        833.55       108.29 o                         
  -1  24   1       3480.70       3907.61       197.12 o                         
   0  24   1       3460.34       3184.00       141.19 o                         
   1  24   1       1870.51       1963.07       122.25 o                         
   2  24   1        890.91        930.77       112.07 o                         
   3  24   1         25.00         47.37        53.79 o                         
   4  24   1       1132.66       1064.24       177.80 o                         
   5  24   1       1712.39       1763.59       223.29 o                         
  -4  25   1        390.68        357.59       106.26 o                         
  -3  25   1       3317.17       3283.95       183.46 o                         
  -2  25   1       2181.12       2242.28       153.57 o                         
  -1  25   1        638.55        746.99       104.45 o                         
   0  25   1         43.90         46.60        46.44 o                         
   1  25   1        128.93         40.58        47.80 o                         
   2  25   1       1861.64       1792.84       136.20 o                         
   3  25   1       2323.57       1948.86       143.84 o                         
   4  25   1        537.68        626.49       151.93 o                         
  -3  26   1         37.28        149.54       117.49 o                         
  -2  26   1         52.21        -23.47        75.47 o                         
  -1  26   1         79.59         13.21        54.53 o                         
   0  26   1         89.78         57.99        51.35 o                         
   1  26   1         12.55          8.17        48.57 o                         
   2  26   1        107.76        163.63        64.61 o                         
   3  26   1          1.99         80.20       137.94 o                         
  -2  27   1        167.70        160.39       117.09 o                         
  -1  27   1         65.53         89.67       102.42 o                         
   0  27   1        149.96        100.91        59.07 o                         
   1  27   1         99.05        113.13        58.41 o                         
 -11   0   2        943.58        870.43       129.34 o                         
 -10   0   2       1993.78       2213.31       150.34 o                         
  -9   0   2          9.84         42.99        40.83 o                         
  -8   0   2         17.11          2.42        33.86 o                         
  -7   0   2      13434.92      12579.01       692.75 o                         
  -6   0   2      21602.25      20998.01       662.51 o                         
  -5   0   2      18530.89      17949.19       365.38 o                         
  -4   0   2       1200.87       1077.43        41.20 o                         
  -3   0   2       7058.79       6693.73       141.91 o                         
  -2   0   2      24875.93      25506.28       607.59 o                         
  -1   0   2      72203.89      78219.76      2078.50 o                         
   0   0   2     157322.95     150676.11      4629.83 o                         
   1   0   2       5256.71       5433.78       123.10 o                         
   2   0   2      25408.65      28490.15       592.89 o                         
   3   0   2       2260.24       1993.01        65.68 o                         
   4   0   2       4633.28       3638.50       105.08 o                         
   5   0   2      15154.27      14280.50       330.63 o                         
   6   0   2      52136.43      49953.00      1175.50 o                         
   7   0   2        629.00        718.98        86.31 o                         
   8   0   2        106.45        112.00        33.41 o                         
   9   0   2        929.92        907.33        79.36 o                         
  10   0   2       1492.28       1374.43       136.60 o                         
  11   0   2       3736.08       4255.14       237.71 o                         
 -11   1   2        248.61        169.70        47.46 o                         
 -10   1   2       2098.67       2079.29       117.16 o                         
  -9   1   2       2781.83       2805.99       120.94 o                         
  -8   1   2       1977.56       1948.03        89.90 o                         
  -7   1   2        522.58        592.24        48.56 o                         
  -6   1   2       1772.37       1824.20        68.45 o                         
  -5   1   2        133.66         87.06        13.22 o                         
  -4   1   2       8913.65       8543.70       129.87 o                         
  -3   1   2       6407.59       6618.20        95.88 o                         
  -2   1   2         49.96         82.00         8.92 o                         
  -1   1   2       1114.60       1193.40        28.36 o                         
   0   1   2       2138.95       2311.45        51.23 o                         
   1   1   2      29181.98      30536.11       441.41 o                         
   2   1   2       3738.97       3853.25        69.34 o                         
   3   1   2         34.32         98.66        12.67 o                         
   4   1   2       2794.34       2456.44        56.41 o                         
   5   1   2       2272.87       2263.75        54.47 o                         
   6   1   2       2637.92       2449.69        73.77 o                         
   7   1   2         18.10         11.50        15.70 o                         
   8   1   2       1150.13       1309.95        62.32 o                         
   9   1   2       2754.19       2443.07        80.55 o                         
  10   1   2       1247.25       1232.30        93.22 o                         
  11   1   2        522.60        491.95        66.55 o                         
 -11   2   2        755.26        795.14        80.04 o                         
 -10   2   2          6.68          4.98        28.56 o                         
  -9   2   2        609.31        591.91        59.58 o                         
  -8   2   2       2824.05       2622.52       121.43 o                         
  -7   2   2        557.81        591.36        48.82 o                         
  -6   2   2       4235.35       3629.99        95.45 o                         
  -5   2   2        273.74        274.50        15.34 o                         
  -4   2   2         61.98         93.90        10.42 o                         
  -3   2   2      21854.96      23242.35       289.88 o                         
  -2   2   2       4424.44       4039.97        61.16 o                         
  -1   2   2        497.61        434.43        16.52 o                         
   0   2   2      16991.14      17733.92       292.88 o                         
   1   2   2       6814.14       6636.53        96.01 o                         
   2   2   2        488.01        621.33        22.62 o                         
   3   2   2        937.73        839.05        29.15 o                         
   4   2   2       5384.65       5166.03        97.24 o                         
   5   2   2      12616.37      12433.50       219.81 o                         
   6   2   2       2729.37       2617.34        72.51 o                         
   7   2   2         22.35         33.26        22.96 o                         
   8   2   2        382.42        363.35        35.78 o                         
   9   2   2        172.83         70.46        27.00 o                         
  10   2   2        878.42        837.39        81.79 o                         
  11   2   2       1805.43       1633.59       109.16 o                         
 -11   3   2        315.46        273.52        55.86 o                         
 -10   3   2       2715.28       2691.57       169.02 o                         
  -9   3   2       3204.93       3170.00       123.12 o                         
  -8   3   2       3631.33       3633.64       124.71 o                         
  -7   3   2       4076.05       3875.84       106.88 o                         
  -6   3   2        128.99        134.29        15.49 o                         
  -5   3   2       1318.11       1251.29        31.75 o                         
  -4   3   2       6832.89       6605.23        95.65 o                         
  -3   3   2      35927.42      37413.38       588.10 o                         
  -2   3   2      13108.07      12911.61       195.17 o                         
  -1   3   2        699.31        707.94        19.26 o                         
   0   3   2        278.94        292.67        15.25 o                         
   1   3   2       2295.44       2388.53        36.33 o                         
   2   3   2      18259.37      18325.33       262.38 o                         
   3   3   2      34191.39      36019.27       531.98 o                         
   4   3   2       5407.74       5074.37        98.13 o                         
   5   3   2        239.29        206.11        22.67 o                         
   6   3   2          2.36          7.28        15.48 o                         
   7   3   2        111.52        123.47        24.05 o                         
   8   3   2       2715.46       2644.19        84.50 o                         
   9   3   2       5523.50       5732.36       141.53 o                         
  10   3   2       1590.53       1635.90        91.21 o                         
  11   3   2         75.87         67.75        45.52 o                         
 -11   4   2        584.93        553.30        72.10 o                         
 -10   4   2        758.90        714.13        75.60 o                         
  -9   4   2       1036.04       1050.69        82.12 o                         
  -8   4   2        297.56        266.42        43.99 o                         
  -7   4   2       2871.97       2979.24       105.02 o                         
  -6   4   2       2672.45       2797.23        83.54 o                         
  -5   4   2      10578.75      10328.75       161.62 o                         
  -4   4   2       9774.75       9987.58       158.13 o                         
  -3   4   2       1496.15       1471.89        40.22 o                         
  -2   4   2       1097.91       1052.61        26.97 o                         
  -1   4   2      15443.32      14517.55       218.80 o                         
   0   4   2      19295.01      20012.25       296.95 o                         
   1   4   2        779.61        909.99        21.01 o                         
   2   4   2       3809.89       3303.61        58.81 o                         
   3   4   2        459.75        508.24        23.85 o                         
   4   4   2       3634.46       3498.79        76.03 o                         
   5   4   2         42.34         38.99        14.35 o                         
   6   4   2       2365.52       2374.18        69.45 o                         
   7   4   2       2601.82       2755.74        84.29 o                         
   8   4   2        247.68        243.31        30.92 o                         
   9   4   2         64.05         87.67        20.28 o                         
  10   4   2        156.24         87.77        29.56 o                         
  11   4   2        130.75        141.98        46.65 o                         
 -11   5   2        343.77        310.82        58.50 o                         
 -10   5   2        298.86        181.72        44.91 o                         
  -9   5   2         23.92         72.70        33.25 o                         
  -8   5   2         11.90          0.18        21.93 o                         
  -7   5   2        114.36        101.22        23.95 o                         
  -6   5   2       3849.04       3610.83        88.94 o                         
  -5   5   2        928.85        875.78        37.36 o                         
  -4   5   2         41.52         45.15        10.12 o                         
  -3   5   2         39.42         18.79         7.39 o                         
  -2   5   2         15.62         30.35         8.20 o                         
  -1   5   2      50050.50      50558.23       697.13 o                         
   0   5   2        176.68        366.25        17.65 o                         
   1   5   2       2921.23       2829.17        47.33 o                         
   2   5   2       3831.30       3883.75        60.40 o                         
   3   5   2         20.92         -3.29         9.51 o                         
   4   5   2        257.55        288.59        22.26 o                         
   5   5   2        233.43        215.96        23.79 o                         
   6   5   2         69.77         12.20        15.97 o                         
   7   5   2        228.16        212.04        39.38 o                         
   8   5   2        348.11        368.10        38.18 o                         
   9   5   2        300.71        266.57        27.79 o                         
  10   5   2        637.61        515.91        50.61 o                         
  11   5   2        377.94        373.37        72.75 o                         
 -11   6   2       2499.35       2553.21       126.78 o                         
 -10   6   2       1462.63       1479.18       117.55 o                         
  -9   6   2          1.02         13.02        28.92 o                         
  -8   6   2       3956.09       3816.43       104.61 o                         
  -7   6   2        155.62        238.59        26.98 o                         
  -6   6   2       5808.51       5759.75       126.04 o                         
  -5   6   2        708.15        672.63        36.70 o                         
  -4   6   2       1096.28       1249.37        31.40 o                         
  -3   6   2         88.25         96.96        11.07 o                         
  -2   6   2        180.08        282.03        17.52 o                         
  -1   6   2       7720.70       7492.40       112.94 o                         
   0   6   2       1844.81       2108.52        40.67 o                         
   1   6   2       7411.71       6933.84       102.75 o                         
   2   6   2      22293.91      23704.58       292.09 o                         
   3   6   2         32.02         66.14        11.96 o                         
   4   6   2        416.31        329.27        24.41 o                         
   5   6   2       1838.66       1756.22        92.19 o                         
   6   6   2       3578.00       3732.00        94.92 o                         
   7   6   2       4650.41       4315.10       111.99 o                         
   8   6   2        613.72        577.00        59.36 o                         
   9   6   2        381.34        275.59        43.62 o                         
  10   6   2        566.24        556.14        54.51 o                         
  11   6   2       1068.50       1292.61       203.70 o                         
 -11   7   2        262.74        243.32        52.28 o                         
 -10   7   2       1007.00        935.97        81.90 o                         
  -9   7   2       3070.76       3145.28       126.55 o                         
  -8   7   2       3944.10       4009.54       106.10 o                         
  -7   7   2       1106.65       1161.93        50.88 o                         
  -6   7   2         13.77          1.91        14.29 o                         
  -5   7   2       1736.24       1693.40        53.02 o                         
  -4   7   2       5797.45       5799.58        95.96 o                         
  -3   7   2      39202.30      38930.01       526.84 o                         
  -2   7   2      10883.88      11214.54       164.90 o                         
  -1   7   2      10870.64      10517.23       154.85 o                         
   0   7   2          5.40         -4.09         7.19 o                         
   1   7   2      23351.91      25330.61       320.14 o                         
   2   7   2      23224.16      22462.10       280.06 o                         
   3   7   2      31034.22      30563.62       376.55 o                         
   4   7   2      14045.93      13369.79       224.64 o                         
   5   7   2        283.45        264.32        26.55 o                         
   6   7   2       3952.39       3882.70        98.63 o                         
   7   7   2       6651.55       6661.73       148.43 o                         
   8   7   2       6495.55       6446.40       156.56 o                         
   9   7   2       3890.04       4089.05       134.76 o                         
  10   7   2        630.51        545.87        68.97 o                         
  11   7   2         36.89         33.68        73.78 o                         
 -11   8   2        403.59        193.22        90.94 o                         
 -10   8   2         62.90         65.22        36.95 o                         
  -9   8   2        127.30        124.43        40.65 o                         
  -8   8   2        992.56       1046.62        54.80 o                         
  -7   8   2        528.14        464.08        38.41 o                         
  -6   8   2        374.25        368.34        31.57 o                         
  -5   8   2         40.62         46.99        11.05 o                         
  -4   8   2        307.61        439.15        22.38 o                         
  -3   8   2       1998.77       2098.64        47.63 o                         
  -2   8   2        541.18        530.77        22.22 o                         
  -1   8   2       1092.26       1069.88        32.81 o                         
   0   8   2        133.41        174.99        15.03 o                         
   1   8   2       4651.08       4719.75        75.97 o                         
   2   8   2       1032.08       1215.88        32.31 o                         
   3   8   2       1898.67       2052.36        43.72 o                         
   4   8   2          2.37         -4.66        11.82 o                         
   5   8   2        592.33        569.03        35.41 o                         
   6   8   2        138.99        197.80        26.46 o                         
   7   8   2       1933.23       1885.57        94.31 o                         
   8   8   2         17.12        -18.83        18.83 o                         
   9   8   2         20.43         -1.45        27.77 o                         
  10   8   2        352.28        369.07        50.78 o                         
 -11   9   2        588.82        736.21       227.76 o                         
 -10   9   2       1080.53        886.17        85.74 o                         
  -9   9   2       4384.98       4408.71       119.90 o                         
  -8   9   2       1465.77       1433.11        62.39 o                         
  -7   9   2        808.56        924.36        61.50 o                         
  -6   9   2        199.42        185.51        25.92 o                         
  -5   9   2       5417.79       5512.37       104.37 o                         
  -4   9   2       9530.79       9258.13       148.01 o                         
  -3   9   2       7776.31       7752.38       125.61 o                         
  -2   9   2       5745.17       5808.11        99.07 o                         
  -1   9   2        826.03        950.78        29.23 o                         
   0   9   2         63.51         46.22        10.53 o                         
   1   9   2      11371.69      11295.54       157.51 o                         
   2   9   2      17821.65      18260.06       242.59 o                         
   3   9   2       6994.30       6741.86       103.40 o                         
   4   9   2       3993.77       3976.52       108.63 o                         
   5   9   2       2279.68       2348.53        65.81 o                         
   6   9   2       1301.76       1430.39        53.25 o                         
   7   9   2       4213.53       4357.96       109.55 o                         
   8   9   2       2970.57       2797.76        93.40 o                         
   9   9   2       2836.98       2890.04       114.14 o                         
  10   9   2        961.02        928.26        97.12 o                         
 -11  10   2       2567.00       2763.26       384.95 o                         
 -10  10   2       1174.62       1006.28        87.92 o                         
  -9  10   2         55.94         -3.95        22.83 o                         
  -8  10   2       2449.79       2278.49        79.29 o                         
  -7  10   2       5848.64       5810.28       133.66 o                         
  -6  10   2       8020.74       7793.26       159.20 o                         
  -5  10   2       5957.41       6110.59       115.27 o                         
  -4  10   2       1281.94       1282.48        51.37 o                         
  -3  10   2       1285.55       1358.46        39.37 o                         
  -2  10   2       9101.79       8951.70       142.69 o                         
  -1  10   2       8312.54       8332.94       128.65 o                         
   0  10   2       3564.47       3133.29        59.21 o                         
   1  10   2      15417.35      16596.80       223.39 o                         
   2  10   2      11277.40      12024.16       170.33 o                         
   3  10   2        120.75        142.93        16.98 o                         
   4  10   2       3508.69       3459.01        88.75 o                         
   5  10   2       7085.59       7076.48       138.07 o                         
   6  10   2       3478.56       3624.95        91.29 o                         
   7  10   2       6877.12       7035.54       153.05 o                         
   8  10   2       1173.52       1123.53        58.07 o                         
   9  10   2         65.39         64.07        32.17 o                         
  10  10   2        873.19        833.56        78.71 o                         
 -10  11   2        336.33        313.50        54.96 o                         
  -9  11   2        102.32         73.83        28.39 o                         
  -8  11   2        757.52        664.03        50.91 o                         
  -7  11   2        920.43       1150.89        59.00 o                         
  -6  11   2       2955.52       2798.28        63.66 o                         
  -5  11   2          0.55        -10.78        13.65 o                         
  -4  11   2         15.89         17.07        15.88 o                         
  -3  11   2        463.41        444.91        28.86 o                         
  -2  11   2       4518.71       4434.49        84.79 o                         
  -1  11   2       9340.95       9327.94       143.58 o                         
   0  11   2          9.04          7.12        10.19 o                         
   1  11   2        599.12        637.45        27.18 o                         
   2  11   2       4639.16       4673.88        86.12 o                         
   3  11   2        165.16        154.98        19.19 o                         
   4  11   2        560.50        561.28        36.15 o                         
   5  11   2          4.53         22.11        17.07 o                         
   6  11   2          9.23        -15.70        15.70 o                         
   7  11   2        426.33        523.75        42.83 o                         
   8  11   2        181.21         77.42        24.91 o                         
   9  11   2         83.80         94.79        32.45 o                         
  10  11   2          0.16        -13.36        31.12 o                         
 -10  12   2         63.12        167.32        50.21 o                         
  -9  12   2        186.41        149.19        31.59 o                         
  -8  12   2        579.45        730.74        52.15 o                         
  -7  12   2       1849.06       1800.25        69.77 o                         
  -6  12   2       2397.08       2467.99        69.07 o                         
  -5  12   2       2903.42       2842.30        77.61 o                         
  -4  12   2       3325.77       3266.40        85.89 o                         
  -3  12   2       2478.69       2352.63        64.35 o                         
  -2  12   2       1511.75       1739.97        50.36 o                         
  -1  12   2       5903.51       5957.37       106.90 o                         
   0  12   2       5148.69       4782.54        84.03 o                         
   1  12   2       7271.27       7188.99       114.44 o                         
   2  12   2       1850.98       1809.04        48.70 o                         
   3  12   2        339.44        312.81        29.71 o                         
   4  12   2       6916.56       6818.16       139.91 o                         
   5  12   2       2555.84       2778.29       108.74 o                         
   6  12   2       1344.02       1432.16        57.32 o                         
   7  12   2        941.52        851.28        54.22 o                         
   8  12   2         17.39          6.41        21.63 o                         
   9  12   2        626.89        597.23        78.77 o                         
  10  12   2        317.68        282.65        48.62 o                         
 -10  13   2        969.65        759.97        84.37 o                         
  -9  13   2       3224.76       3045.47       110.13 o                         
  -8  13   2       3100.43       3077.14       103.42 o                         
  -7  13   2        482.01        373.09        43.86 o                         
  -6  13   2         29.67         32.92        17.87 o                         
  -5  13   2        483.19        491.27        40.57 o                         
  -4  13   2       2641.73       2600.94        77.09 o                         
  -3  13   2       1542.25       1556.51        52.42 o                         
  -2  13   2       7511.31       7650.92       139.40 o                         
  -1  13   2        705.71        799.66        34.55 o                         
   0  13   2        782.58        726.76        32.18 o                         
   1  13   2         25.61         43.32        13.65 o                         
   2  13   2       1287.14       1356.33        44.80 o                         
   3  13   2       4940.54       4840.91       109.13 o                         
   4  13   2       3228.60       3468.90        99.92 o                         
   5  13   2       3339.88       3216.16        89.89 o                         
   6  13   2        442.47        401.05        37.26 o                         
   7  13   2        335.52        266.76        36.32 o                         
   8  13   2        997.50       1011.79        71.36 o                         
   9  13   2       1690.18       1695.80        93.20 o                         
  10  13   2       2071.86       1923.26       191.98 o                         
 -10  14   2        308.00        287.11        84.68 o                         
  -9  14   2         31.95         11.02        28.25 o                         
  -8  14   2        164.95        150.67        40.76 o                         
  -7  14   2        403.07        374.01        43.76 o                         
  -6  14   2        884.13       1038.82        53.32 o                         
  -5  14   2       5585.77       5601.80       139.51 o                         
  -4  14   2         85.03         34.74        20.79 o                         
  -3  14   2        278.60        267.63        29.97 o                         
  -2  14   2       1270.00       1406.80        51.87 o                         
  -1  14   2       1977.49       1964.32        58.26 o                         
   0  14   2       5042.28       4899.97       113.26 o                         
   1  14   2       6658.84       6684.84       129.78 o                         
   2  14   2        634.82        612.35        35.80 o                         
   3  14   2        194.57        156.13        25.39 o                         
   4  14   2       4844.44       4710.14       119.70 o                         
   5  14   2       6423.05       6364.39       142.04 o                         
   6  14   2       1644.83       1809.94        67.80 o                         
   7  14   2        139.29        149.16        31.06 o                         
   8  14   2        245.59        159.57        34.59 o                         
   9  14   2        223.48        160.30        43.82 o                         
  -9  15   2        220.54        148.85        38.15 o                         
  -8  15   2        631.20        632.32        64.17 o                         
  -7  15   2         42.53          5.72        26.24 o                         
  -6  15   2        167.29        122.75        26.28 o                         
  -5  15   2        287.81        233.13        33.47 o                         
  -4  15   2         10.31          8.03        19.02 o                         
  -3  15   2        807.67        819.52        46.93 o                         
  -2  15   2         15.03          3.34        16.17 o                         
  -1  15   2        597.14        536.15        39.09 o                         
   0  15   2        205.47        179.45        31.02 o                         
   1  15   2        612.65        698.81        44.51 o                         
   2  15   2       1449.02       1507.57        60.07 o                         
   3  15   2        178.22        120.53        27.82 o                         
   4  15   2        256.89        248.72        34.07 o                         
   5  15   2       1090.81       1269.50        59.65 o                         
   6  15   2        729.55        874.75        56.61 o                         
   7  15   2         25.89         27.30        24.25 o                         
   8  15   2          9.15         -9.00        25.75 o                         
   9  15   2         94.60         34.01        41.35 o                         
  -9  16   2         39.74         17.26        33.57 o                         
  -8  16   2        117.73        100.35        35.59 o                         
  -7  16   2       2632.68       2629.59       102.06 o                         
  -6  16   2       7227.71       7269.58       167.28 o                         
  -5  16   2       4466.40       4497.23       126.45 o                         
  -4  16   2       2281.48       2201.28        81.36 o                         
  -3  16   2        263.20        297.74        34.98 o                         
  -2  16   2       2941.65       2765.43        85.43 o                         
  -1  16   2      13910.58      13818.99       261.17 o                         
   0  16   2      13039.53      12853.95       231.37 o                         
   1  16   2       3918.05       3999.49       100.75 o                         
   2  16   2        333.80        408.46        38.27 o                         
   3  16   2        204.51        172.05        33.55 o                         
   4  16   2       1696.29       1850.30        92.11 o                         
   5  16   2       4080.32       4072.26       143.55 o                         
   6  16   2       5178.89       4845.63       162.35 o                         
   7  16   2       2655.77       2521.91       114.99 o                         
   8  16   2        203.30        172.87        40.44 o                         
   9  16   2        226.28        221.34        78.34 o                         
  -9  17   2       2530.55       2283.32       138.53 o                         
  -8  17   2       3123.89       3126.41       119.45 o                         
  -7  17   2        260.16        219.02        41.96 o                         
  -6  17   2        602.50        576.79        47.57 o                         
  -5  17   2       4073.57       4199.60       122.88 o                         
  -4  17   2       7979.52       8070.91       188.87 o                         
  -3  17   2       1783.85       1748.12        78.49 o                         
  -2  17   2       3804.47       3775.88       110.89 o                         
  -1  17   2        201.93        209.92        31.91 o                         
   0  17   2        925.11       1027.45        57.10 o                         
   1  17   2       7793.31       7953.42       197.67 o                         
   2  17   2       1539.01       1504.08        73.56 o                         
   3  17   2        185.47        240.41        41.99 o                         
   4  17   2       4367.24       4343.61       148.93 o                         
   5  17   2       3336.66       3452.07       196.18 o                         
   6  17   2         34.65         20.17        28.36 o                         
   7  17   2        691.19        697.21        67.36 o                         
   8  17   2       2716.46       2905.25       121.87 o                         
   9  17   2       2027.16       2578.81       362.49 o                         
  -8  18   2        387.48        311.83        53.09 o                         
  -7  18   2        295.50        243.19        44.84 o                         
  -6  18   2          0.35         32.09        24.74 o                         
  -5  18   2        438.90        326.24        46.13 o                         
  -4  18   2        158.02        107.04        44.83 o                         
  -3  18   2       1140.26       1129.73        76.42 o                         
  -2  18   2         85.53         76.15        28.12 o                         
  -1  18   2        113.78         63.10        26.91 o                         
   0  18   2         74.78         46.63        27.81 o                         
   1  18   2        287.24        177.42        40.10 o                         
   2  18   2        967.62       1014.98        68.96 o                         
   3  18   2         98.65         67.41        33.65 o                         
   4  18   2        344.28        344.46        50.89 o                         
   5  18   2         91.68        104.03        38.72 o                         
   6  18   2         19.05         20.73        33.01 o                         
   7  18   2         18.75         47.18        33.61 o                         
   8  18   2        283.43        286.91        44.35 o                         
  -8  19   2       1492.77       1491.73       118.04 o                         
  -7  19   2       1541.57       1386.29       107.34 o                         
  -6  19   2         74.66         61.02        31.46 o                         
  -5  19   2        856.95        745.65        69.76 o                         
  -4  19   2       4693.20       4792.82       161.10 o                         
  -3  19   2       8174.04       7968.22       233.70 o                         
  -2  19   2       2985.31       3094.96       111.75 o                         
  -1  19   2       2873.47       2733.06        98.73 o                         
   0  19   2          2.56        -22.89        22.89 o                         
   1  19   2       1637.54       1443.18        91.22 o                         
   2  19   2      13361.50      12862.17       389.58 o                         
   3  19   2       6532.72       6593.07       259.04 o                         
   4  19   2       3860.09       4048.33       149.00 o                         
   5  19   2         48.00          4.05        32.45 o                         
   6  19   2        774.16        888.89        98.54 o                         
   7  19   2       2055.66       2050.83       196.88 o                         
   8  19   2       1887.75       2190.12       124.52 o                         
  -7  20   2       1304.96       1459.25       110.21 o                         
  -6  20   2       1456.06       1272.72        83.10 o                         
  -5  20   2       2096.03       1906.20        98.82 o                         
  -4  20   2       1942.65       2019.27       101.93 o                         
  -3  20   2         31.44         51.00        33.88 o                         
  -2  20   2        557.07        418.05        60.10 o                         
  -1  20   2        896.67       1085.38        89.01 o                         
   0  20   2       2735.03       3057.45       124.88 o                         
   1  20   2       1838.10       2004.03       121.70 o                         
   2  20   2       1491.85       1415.52       100.54 o                         
   3  20   2        175.46        181.40        46.27 o                         
   4  20   2        834.68        898.89        81.91 o                         
   5  20   2       1344.02       1275.88        90.45 o                         
   6  20   2        660.98        510.39        75.42 o                         
   7  20   2       1481.53       1451.24       130.52 o                         
  -7  21   2         46.83         52.51        48.48 o                         
  -6  21   2          0.57        -28.56        28.56 o                         
  -5  21   2         29.80          5.20        33.18 o                         
  -4  21   2         32.63          3.92        30.23 o                         
  -3  21   2          5.32         10.19        34.07 o                         
  -2  21   2        431.46        451.55        60.20 o                         
  -1  21   2         32.34         28.96        32.75 o                         
   0  21   2         60.11         28.33        35.35 o                         
   1  21   2         24.18        -28.45        34.65 o                         
   2  21   2         21.56          3.78        38.03 o                         
   3  21   2         53.16         74.07        47.09 o                         
   4  21   2         18.97         39.17        36.06 o                         
   5  21   2         34.50         87.08        39.54 o                         
   6  21   2         77.18         -1.45        38.06 o                         
   7  21   2         16.65         96.35        62.02 o                         
  -6  22   2        186.43        110.70        37.92 o                         
  -5  22   2        625.26        652.45        73.90 o                         
  -4  22   2        194.72        147.24        44.47 o                         
  -3  22   2        223.30        135.02        45.84 o                         
  -2  22   2        208.63        300.95        59.01 o                         
  -1  22   2        463.02        585.29        73.94 o                         
   0  22   2        235.44        145.97        45.22 o                         
   1  22   2        485.12        364.73        77.73 o                         
   2  22   2       1618.92       1514.91       105.01 o                         
   3  22   2        138.16         91.43        46.59 o                         
   4  22   2          7.54        -17.43        39.01 o                         
   5  22   2        151.17        115.85        47.67 o                         
   6  22   2       1111.44       1006.03        92.49 o                         
  -6  23   2        524.85        525.14        67.19 o                         
  -5  23   2          3.15         17.56        39.51 o                         
  -4  23   2       2154.34       2156.98       115.93 o                         
  -3  23   2       3678.89       3848.39       191.01 o                         
  -2  23   2       3746.98       3597.62       183.28 o                         
  -1  23   2       3134.31       3242.01       154.13 o                         
   0  23   2          1.65         -1.61        34.43 o                         
   1  23   2       1188.49       1274.25       105.51 o                         
   2  23   2       3921.57       4272.92       206.12 o                         
   3  23   2       3906.13       4013.09       200.53 o                         
   4  23   2       2397.65       2383.56       137.85 o                         
   5  23   2         66.59        -26.77        58.49 o                         
   6  23   2         73.14        122.23        90.54 o                         
  -5  24   2         85.19        127.45        48.93 o                         
  -4  24   2        168.78        126.84        49.72 o                         
  -3  24   2        181.32        100.02        51.86 o                         
  -2  24   2       1572.97       1815.04       137.46 o                         
  -1  24   2        895.71        940.01       112.85 o                         
   0  24   2        244.56        356.54        56.48 o                         
   1  24   2        369.04        350.12        66.70 o                         
   2  24   2        403.44        359.77        80.18 o                         
   3  24   2         18.08         -2.68        43.72 o                         
   4  24   2        213.57         38.88        55.88 o                         
   5  24   2        552.91        567.61       140.58 o                         
  -4  25   2        393.35        248.75        75.72 o                         
  -3  25   2         75.48         98.31        63.66 o                         
  -2  25   2        481.96        495.92        85.63 o                         
  -1  25   2          5.72         31.80        52.14 o                         
   0  25   2         39.62        -35.92        42.53 o                         
   1  25   2         46.37         -6.84        43.34 o                         
   2  25   2         30.57         16.64        66.21 o                         
   3  25   2        138.97        130.03        68.53 o                         
   4  25   2        618.48        324.00       170.02 o                         
  -3  26   2        187.74        124.63        75.49 o                         
  -2  26   2        839.98        725.23       109.23 o                         
  -1  26   2       3263.73       3126.38       182.72 o                         
   0  26   2       4155.64       4235.45       198.83 o                         
   1  26   2       4277.95       4326.81       214.40 o                         
   2  26   2        476.45        326.48        78.25 o                         
   3  26   2        139.41         16.04       120.30 o                         
  -2  27   2        485.93        358.15       177.24 o                         
  -1  27   2        181.14        346.00       115.91 o                         
   0  27   2        236.24        182.45        78.86 o                         
   1  27   2         83.77         80.55        55.61 o                         
 -11   1   3          0.65         32.59        35.23 o                         
 -10   1   3       1314.00       1300.72        85.81 o                         
  -9   1   3       3193.31       3304.70       123.57 o                         
  -8   1   3       1963.16       2022.45        91.34 o                         
  -7   1   3       4886.72       4876.51       130.64 o                         
  -6   1   3        395.99        348.30        28.41 o                         
  -5   1   3         39.79         34.31        10.19 o                         
  -4   1   3       9161.61       8915.38       128.79 o                         
  -3   1   3        922.58        859.63        39.76 o                         
  -2   1   3       4722.46       4795.77        91.57 o                         
  -1   1   3      10692.23      10874.04       154.28 o                         
   0   1   3          3.00         -4.39         6.33 o                         
   1   1   3         23.44         38.77         7.52 o                         
   2   1   3        363.60        354.09        16.05 o                         
   3   1   3        345.20        178.19        14.89 o                         
   4   1   3       7035.49       7043.98       115.13 o                         
   5   1   3       9749.36       9653.88       168.87 o                         
   6   1   3         60.80         20.65        18.14 o                         
   7   1   3       3134.51       2969.09        89.27 o                         
   8   1   3         11.16        -12.17        18.55 o                         
   9   1   3       1285.50       1355.33        80.25 o                         
  10   1   3       3382.65       3332.80        99.87 o                         
  11   1   3        563.59        437.09        69.58 o                         
 -11   2   3        891.40        778.15        78.38 o                         
 -10   2   3       1536.78       1570.68        89.96 o                         
  -9   2   3         21.10          9.28        27.19 o                         
  -8   2   3         51.38         33.74        25.22 o                         
  -7   2   3       5236.50       5075.85       126.07 o                         
  -6   2   3       8911.05       8610.03       166.91 o                         
  -5   2   3      17177.45      16255.97       245.03 o                         
  -4   2   3       9039.76       8572.55       129.26 o                         
  -3   2   3        347.86        343.14        21.87 o                         
  -2   2   3       5834.96       5762.24        85.66 o                         
  -1   2   3      30368.80      31728.81       419.54 o                         
   0   2   3      19578.59      19482.63       320.44 o                         
   1   2   3      31881.05      34312.03       419.20 o                         
   2   2   3      16488.31      17240.82       219.91 o                         
   3   2   3        421.34        417.26        20.04 o                         
   4   2   3      28952.57      29743.78       410.21 o                         
   5   2   3      13995.88      13565.11       238.41 o                         
   6   2   3      11874.49      11572.28       233.98 o                         
   7   2   3        641.54        716.21        46.75 o                         
   8   2   3        875.97        865.79        52.99 o                         
   9   2   3        751.63        840.22        53.02 o                         
  10   2   3       2021.97       1830.97        84.77 o                         
  11   2   3       1215.51       1066.45       163.59 o                         
 -11   3   3       1060.98       1147.59        96.27 o                         
 -10   3   3        756.49        738.12        90.46 o                         
  -9   3   3       1337.60       1467.33        81.40 o                         
  -8   3   3        614.39        560.61        58.58 o                         
  -7   3   3         73.02         46.80        19.27 o                         
  -6   3   3       7582.33       7143.27       154.78 o                         
  -5   3   3       7111.43       7041.38       120.55 o                         
  -4   3   3       6000.28       5986.74        89.15 o                         
  -3   3   3         64.18         27.86         6.12 o                         
  -2   3   3       1996.34       1660.79        30.51 o                         
  -1   3   3       2095.83       2537.84        46.76 o                         
   0   3   3        426.13        745.23        20.89 o                         
   1   3   3       1341.80       1473.18        27.56 o                         
   2   3   3       1761.04       1731.43        34.13 o                         
   3   3   3       2658.65       2803.69        56.22 o                         
   4   3   3          3.45          2.38        11.03 o                         
   5   3   3        200.10        198.58        22.80 o                         
   6   3   3       1017.45        973.89        48.59 o                         
   7   3   3       1308.41       1174.59        54.37 o                         
   8   3   3       1633.95       1727.53        69.67 o                         
   9   3   3       1162.34       1135.52        73.21 o                         
  10   3   3        271.48        258.90        41.67 o                         
  11   3   3        565.33        464.99       102.87 o                         
 -11   4   3       2713.43       2668.49       132.32 o                         
 -10   4   3         38.30          9.60        30.44 o                         
  -9   4   3        397.37        401.07        51.77 o                         
  -8   4   3       4361.34       4215.68       128.36 o                         
  -7   4   3       1293.76       1317.83        58.26 o                         
  -6   4   3      10625.68      10287.26       227.09 o                         
  -5   4   3       1670.98       1631.09        41.64 o                         
  -4   4   3       1358.57       1253.89        35.57 o                         
  -3   4   3       1146.42       1214.86        30.78 o                         
  -2   4   3       3111.40       3240.23        57.46 o                         
  -1   4   3        749.16        632.47        20.68 o                         
   0   4   3      63944.67      69529.77       947.11 o                         
   1   4   3         69.08        230.52        13.04 o                         
   2   4   3       3797.94       3795.99        60.74 o                         
   3   4   3        732.65        831.71        28.29 o                         
   4   4   3         19.23          8.38        10.63 o                         
   5   4   3       1578.91       1309.53        47.92 o                         
   6   4   3       1306.83       1278.58        50.88 o                         
   7   4   3       6238.98       6130.82       146.09 o                         
   8   4   3       1597.58       1375.48        62.04 o                         
   9   4   3         43.98         23.88        22.56 o                         
  10   4   3       1180.10       1254.43        78.98 o                         
  11   4   3        590.67        496.73       247.81 o                         
 -11   5   3        386.56        296.83        54.38 o                         
 -10   5   3       3013.86       3230.28       130.71 o                         
  -9   5   3       5358.65       5206.68       166.53 o                         
  -8   5   3       4991.37       4948.80       143.43 o                         
  -7   5   3        937.47        893.45        51.08 o                         
  -6   5   3        105.25        144.38        18.61 o                         
  -5   5   3       4777.84       4875.37        84.34 o                         
  -4   5   3       9590.57       9807.00       153.44 o                         
  -3   5   3      40074.42      39149.87       524.48 o                         
  -2   5   3       8887.42       9067.36       139.28 o                         
  -1   5   3       6504.62       6691.04       117.56 o                         
   0   5   3       1815.98       1687.09        37.95 o                         
   1   5   3      25304.92      25904.56       313.42 o                         
   2   5   3      43120.26      43501.84       517.75 o                         
   3   5   3      28888.43      29663.50       405.76 o                         
   4   5   3       5511.21       5005.63        91.41 o                         
   5   5   3       1642.59       1596.25        57.58 o                         
   6   5   3       1276.90       1155.69        58.70 o                         
   7   5   3       4570.88       4601.22       120.88 o                         
   8   5   3       7521.52       7495.91       175.87 o                         
   9   5   3       4231.63       4265.04       121.41 o                         
  10   5   3       1256.65       1296.40        81.03 o                         
  11   5   3        368.02        193.48       185.25 o                         
 -11   6   3        386.64        366.63        71.74 o                         
 -10   6   3        459.85        445.94        57.95 o                         
  -9   6   3        152.39        108.78        35.98 o                         
  -8   6   3         41.32         37.34        22.67 o                         
  -7   6   3        625.55        685.57        31.51 o                         
  -6   6   3        556.51        606.60        31.87 o                         
  -5   6   3       1461.37       1349.97        55.84 o                         
  -4   6   3        538.07        580.67        29.38 o                         
  -3   6   3          9.85         23.44         8.89 o                         
  -2   6   3       6553.48       7141.61       113.91 o                         
  -1   6   3       6459.45       5695.80        99.74 o                         
   0   6   3        119.47        117.72        13.41 o                         
   1   6   3       2043.21       2108.90        38.64 o                         
   2   6   3       4305.96       3954.88        61.29 o                         
   3   6   3          0.19          4.93         9.78 o                         
   4   6   3         34.67         -4.42        10.91 o                         
   5   6   3       1167.83       1163.90        46.94 o                         
   6   6   3       1957.54       2008.94        66.81 o                         
   7   6   3        486.12        424.92        38.29 o                         
   8   6   3          2.94        -16.31        20.70 o                         
   9   6   3        623.75        514.23        47.19 o                         
  10   6   3         27.03        -33.60        33.60 o                         
  11   6   3        563.14        481.18       145.96 o                         
 -11   7   3        129.12         47.51        55.92 o                         
 -10   7   3        183.20         97.16        39.12 o                         
  -9   7   3       1080.25       1118.88        76.26 o                         
  -8   7   3        402.18        432.38        45.08 o                         
  -7   7   3        528.40        578.40        38.54 o                         
  -6   7   3       1017.85       1010.72        48.31 o                         
  -5   7   3       1229.99       1125.55        43.64 o                         
  -4   7   3       2286.13       2134.38        52.73 o                         
  -3   7   3      14070.15      14626.58       211.39 o                         
  -2   7   3      11316.98      11150.41       163.72 o                         
  -1   7   3        397.10        384.75        18.77 o                         
   0   7   3      12539.85      13297.51       183.84 o                         
   1   7   3       5144.58       5306.21        78.40 o                         
   2   7   3       8637.14       8173.51       110.69 o                         
   3   7   3       8654.88       8374.73       123.75 o                         
   4   7   3       2788.97       2745.19        69.31 o                         
   5   7   3        159.76         75.89        18.46 o                         
   6   7   3       1828.05       1695.39        62.01 o                         
   7   7   3        393.21        447.42        50.03 o                         
   8   7   3       2013.78       1946.60        77.57 o                         
   9   7   3       1557.94       1621.00        83.55 o                         
  10   7   3        152.14        135.70        36.50 o                         
  11   7   3         52.16         71.40        55.34 o                         
 -11   8   3       3322.25       3604.11       198.95 o                         
 -10   8   3       1559.72       1607.19       111.42 o                         
  -9   8   3        144.13        116.38        33.47 o                         
  -8   8   3        783.08        830.90        51.30 o                         
  -7   8   3       3047.69       2979.27        82.27 o                         
  -6   8   3       5602.93       5494.49       119.40 o                         
  -5   8   3       4208.97       4129.74        97.98 o                         
  -4   8   3       9479.77      10051.04       155.01 o                         
  -3   8   3        629.49        708.00        23.80 o                         
  -2   8   3      12362.46      13374.58       195.03 o                         
  -1   8   3       3579.37       4150.51        73.71 o                         
   0   8   3       8534.36       8172.89       117.20 o                         
   1   8   3       3469.72       3349.65        59.34 o                         
   2   8   3       1677.44       1450.40        37.83 o                         
   3   8   3        998.78        926.12        28.43 o                         
   4   8   3        203.60        211.43        22.07 o                         
   5   8   3       2693.26       2554.26        80.04 o                         
   6   8   3       2308.31       2294.36        74.27 o                         
   7   8   3       6293.74       5907.18       139.67 o                         
   8   8   3       2325.04       2385.85        87.11 o                         
   9   8   3         29.87         11.81        23.18 o                         
  10   8   3        589.92        564.81        66.02 o                         
 -11   9   3         11.08          9.62       142.75 o                         
 -10   9   3        295.55        267.95        51.92 o                         
  -9   9   3        608.92        640.13        64.00 o                         
  -8   9   3       2992.19       2864.85        96.27 o                         
  -7   9   3       1713.63       1791.88        63.71 o                         
  -6   9   3       6705.51       6512.04       137.40 o                         
  -5   9   3          7.11          5.12        15.17 o                         
  -4   9   3       1421.04       1455.39        38.61 o                         
  -3   9   3      28632.08      29741.07       410.61 o                         
  -2   9   3      12446.34      12700.68       181.07 o                         
  -1   9   3       1120.19        762.88        28.72 o                         
   0   9   3       1248.68       1120.03        32.82 o                         
   1   9   3        169.46        145.26        14.74 o                         
   2   9   3       7664.82       7442.07       109.09 o                         
   3   9   3      19364.09      19383.81       252.00 o                         
   4   9   3       1359.67       1346.33        54.40 o                         
   5   9   3         14.89        -10.04        15.40 o                         
   6   9   3         20.04          2.98        17.05 o                         
   7   9   3        370.29        411.47        38.25 o                         
   8   9   3       3341.61       3273.67       105.04 o                         
   9   9   3        819.25        731.16        73.78 o                         
  10   9   3          4.54        -29.67        29.67 o                         
 -10  10   3        757.47        717.16        71.93 o                         
  -9  10   3        142.99        173.76        38.48 o                         
  -8  10   3        756.08        760.50        48.45 o                         
  -7  10   3         74.87         15.62        18.41 o                         
  -6  10   3        137.86        114.74        24.25 o                         
  -5  10   3       1060.61        983.35        46.57 o                         
  -4  10   3       1664.66       1448.05        52.70 o                         
  -3  10   3        224.75        242.83        20.30 o                         
  -2  10   3       7817.81       8006.24       124.28 o                         
  -1  10   3        219.64         68.16        12.66 o                         
   0  10   3        346.10        367.38        21.24 o                         
   1  10   3       1230.56       1452.98        37.73 o                         
   2  10   3        580.47        622.08        25.82 o                         
   3  10   3        982.61        987.12        32.98 o                         
   4  10   3       1632.06       1308.32        45.30 o                         
   5  10   3        104.43         76.09        20.33 o                         
   6  10   3        860.23        896.97        62.00 o                         
   7  10   3        128.18        137.03        28.01 o                         
   8  10   3         72.71         60.21        25.57 o                         
   9  10   3          1.45         11.55        21.85 o                         
  10  10   3        169.97        111.81        39.56 o                         
 -10  11   3       1431.08       1445.24       100.63 o                         
  -9  11   3       2410.63       2429.66       106.65 o                         
  -8  11   3       2960.27       2739.95       115.69 o                         
  -7  11   3       2196.11       2383.25        78.21 o                         
  -6  11   3        236.70        302.47        34.49 o                         
  -5  11   3       2986.10       2979.15        68.79 o                         
  -4  11   3       1763.29       1658.00        51.23 o                         
  -3  11   3       8232.30       8320.11       151.72 o                         
  -2  11   3       5746.21       5613.37       105.45 o                         
  -1  11   3        781.85        771.17        28.39 o                         
   0  11   3       2731.48       2886.68        57.89 o                         
   1  11   3       1207.96       1060.33        42.57 o                         
   2  11   3       8008.08       8356.27       128.99 o                         
   3  11   3       4478.30       4672.38       107.29 o                         
   4  11   3       4963.69       4793.42       103.33 o                         
   5  11   3       2183.17       1906.90        74.14 o                         
   6  11   3         56.18         59.62        22.78 o                         
   7  11   3        328.00        237.51        32.32 o                         
   8  11   3       2010.97       1909.68        74.35 o                         
   9  11   3       3335.34       3558.08       120.43 o                         
  10  11   3       1056.31       1007.72        79.87 o                         
 -10  12   3        330.56        319.74        54.08 o                         
  -9  12   3         41.97         19.25        25.33 o                         
  -8  12   3       2387.17       2555.34        89.70 o                         
  -7  12   3       5481.02       5581.71       140.47 o                         
  -6  12   3       4978.81       5005.39       126.82 o                         
  -5  12   3       4093.59       3914.57        97.43 o                         
  -4  12   3          2.22          2.96        15.22 o                         
  -3  12   3         19.85          9.19        13.90 o                         
  -2  12   3       4198.97       4067.56        85.45 o                         
  -1  12   3      13581.63      13751.94       201.56 o                         
   0  12   3      15208.64      15748.38       217.50 o                         
   1  12   3       8305.86       8167.58       127.10 o                         
   2  12   3        188.27        172.38        19.92 o                         
   3  12   3        258.66        248.93        26.04 o                         
   4  12   3       5036.33       4754.90       109.06 o                         
   5  12   3       6752.19       6855.90       139.42 o                         
   6  12   3       4489.70       4647.93       116.79 o                         
   7  12   3       3242.28       3268.73        98.08 o                         
   8  12   3        510.65        481.28        44.66 o                         
   9  12   3        611.27        660.91        71.75 o                         
  10  12   3        781.63        778.64        91.42 o                         
 -10  13   3         34.45         86.26        39.21 o                         
  -9  13   3          3.00         13.51        26.20 o                         
  -8  13   3        278.82        251.07        35.73 o                         
  -7  13   3         19.86         24.06        23.97 o                         
  -6  13   3       1029.18        956.20        64.04 o                         
  -5  13   3        674.74        670.64        47.11 o                         
  -4  13   3        234.23        221.54        28.75 o                         
  -3  13   3        549.64        591.11        38.82 o                         
  -2  13   3         89.59         97.13        19.43 o                         
  -1  13   3        374.45        395.72        30.26 o                         
   0  13   3        585.40        698.74        35.30 o                         
   1  13   3       1737.95       1634.48        52.12 o                         
   2  13   3       1935.59       1972.04        55.08 o                         
   3  13   3        159.43        171.14        23.55 o                         
   4  13   3       1173.32       1207.79        52.29 o                         
   5  13   3        580.20        541.55        41.08 o                         
   6  13   3        473.35        526.09        43.71 o                         
   7  13   3         15.84          3.06        22.55 o                         
   8  13   3         97.69         92.93        29.29 o                         
   9  13   3         12.48         17.82        26.67 o                         
  10  13   3         75.02        164.04        93.90 o                         
 -10  14   3        851.98        884.52       116.01 o                         
  -9  14   3         87.67         69.39        43.30 o                         
  -8  14   3        761.02        771.93        69.08 o                         
  -7  14   3       4264.11       3976.09       123.60 o                         
  -6  14   3       3290.04       3237.55       112.24 o                         
  -5  14   3       3053.30       3113.13        94.05 o                         
  -4  14   3       4656.42       4731.94       121.85 o                         
  -3  14   3         69.60         31.41        17.79 o                         
  -2  14   3       4837.92       4671.96       105.34 o                         
  -1  14   3      12251.90      12040.43       214.11 o                         
   0  14   3      11035.88      11125.57       190.47 o                         
   1  14   3       8105.63       8512.41       156.54 o                         
   2  14   3          0.51          7.35        16.72 o                         
   3  14   3        698.40        730.13        45.61 o                         
   4  14   3       5332.55       5442.40       124.22 o                         
   5  14   3      10647.03      10680.31       207.63 o                         
   6  14   3       6262.37       6031.60       142.85 o                         
   7  14   3       1231.83       1221.98        64.96 o                         
   8  14   3        158.62         74.96        29.66 o                         
   9  14   3        642.59        650.64        52.80 o                         
  -9  15   3       3941.59       3811.38       189.20 o                         
  -8  15   3       2051.82       1912.46        87.24 o                         
  -7  15   3        698.51        682.79        57.75 o                         
  -6  15   3        129.05        116.11        22.44 o                         
  -5  15   3       2870.08       2918.75        92.68 o                         
  -4  15   3      10048.04      10019.09       213.36 o                         
  -3  15   3        223.56        226.91        28.84 o                         
  -2  15   3       5545.35       5634.53       129.64 o                         
  -1  15   3        584.49        584.08        40.34 o                         
   0  15   3        286.00        324.39        31.75 o                         
   1  15   3        777.14        850.17        43.86 o                         
   2  15   3        661.16        737.75        47.27 o                         
   3  15   3       2365.61       2248.87        82.83 o                         
   4  15   3       5429.47       5411.31       154.12 o                         
   5  15   3       1614.80       1655.68        81.92 o                         
   6  15   3        224.64        282.84        45.08 o                         
   7  15   3        483.20        483.62        57.39 o                         
   8  15   3       1945.45       1997.64        90.09 o                         
   9  15   3       2958.46       2759.72       149.55 o                         
  -9  16   3        915.76        856.63        68.07 o                         
  -8  16   3        508.38        481.33        53.78 o                         
  -7  16   3         46.94        117.83        33.72 o                         
  -6  16   3        747.66        702.37        60.36 o                         
  -5  16   3        989.95       1061.37        59.58 o                         
  -4  16   3        915.14        974.09        55.81 o                         
  -3  16   3       2753.49       2779.05        84.91 o                         
  -2  16   3          1.27         -1.85        17.36 o                         
  -1  16   3        998.30        904.30        50.90 o                         
   0  16   3        989.78       1026.17        53.34 o                         
   1  16   3       1122.63       1051.71        54.50 o                         
   2  16   3        677.52        535.32        48.17 o                         
   3  16   3       1837.24       1949.37        96.39 o                         
   4  16   3        172.56        139.16        36.09 o                         
   5  16   3        565.86        658.94        61.48 o                         
   6  16   3        702.02        683.44        63.42 o                         
   7  16   3          0.21        -24.15        28.68 o                         
   8  16   3          3.55        -26.00        30.65 o                         
   9  16   3          3.57        -67.04        91.94 o                         
  -9  17   3        304.71        288.41        49.91 o                         
  -8  17   3        642.32        608.45        62.45 o                         
  -7  17   3        861.43        794.97        65.77 o                         
  -6  17   3        188.74        119.60        28.01 o                         
  -5  17   3         32.82          7.36        21.60 o                         
  -4  17   3        555.83        627.06        50.90 o                         
  -3  17   3       1934.75       1877.91        76.08 o                         
  -2  17   3       2180.83       2135.25        79.95 o                         
  -1  17   3       2142.81       2131.03        75.59 o                         
   0  17   3        171.77        192.23        31.09 o                         
   1  17   3        216.29        243.51        33.43 o                         
   2  17   3       2390.44       2331.28        87.40 o                         
   3  17   3       5247.54       5244.71       153.99 o                         
   4  17   3       1281.66       1397.47       112.23 o                         
   5  17   3         24.58        -20.18        28.77 o                         
   6  17   3        201.83        157.70        40.88 o                         
   7  17   3        401.75        386.87        61.28 o                         
   8  17   3        285.07        259.31        49.66 o                         
  -9  18   3        299.02        118.16        71.14 o                         
  -8  18   3         68.29        -10.70        31.27 o                         
  -7  18   3        996.47        949.33        72.42 o                         
  -6  18   3       3849.96       3746.58       114.74 o                         
  -5  18   3       4796.50       4920.14       138.14 o                         
  -4  18   3       1214.53       1321.31        71.52 o                         
  -3  18   3        550.42        553.43        53.73 o                         
  -2  18   3          1.41        -21.11        21.11 o                         
  -1  18   3       1834.20       2047.13        76.89 o                         
   0  18   3       6995.81       6960.45       183.36 o                         
   1  18   3       5592.64       5599.68       173.63 o                         
   2  18   3       4046.56       4041.39       179.99 o                         
   3  18   3          9.16        -11.64        29.38 o                         
   4  18   3        953.66       1115.00        84.32 o                         
   5  18   3       3145.71       2881.54       123.74 o                         
   6  18   3       3478.60       3359.86       136.75 o                         
   7  18   3       1024.85       1111.84        88.02 o                         
   8  18   3         70.87         73.20        37.57 o                         
  -8  19   3        882.81        653.49        84.97 o                         
  -7  19   3         15.25        -11.90        38.15 o                         
  -6  19   3        406.69        493.48        51.34 o                         
  -5  19   3       1379.09       1289.19        80.52 o                         
  -4  19   3       2030.45       2108.28       100.68 o                         
  -3  19   3        738.70        795.74        70.51 o                         
  -2  19   3        936.09        935.80        68.40 o                         
  -1  19   3         64.23         45.93        27.75 o                         
   0  19   3        263.88        276.69        42.75 o                         
   1  19   3        197.53        229.08        53.92 o                         
   2  19   3       2444.25       2417.37       121.56 o                         
   3  19   3       2145.90       2180.07       107.00 o                         
   4  19   3       1389.83       1505.79        91.19 o                         
   5  19   3         28.68        -12.41        31.61 o                         
   6  19   3        137.83        176.24        47.92 o                         
   7  19   3        153.65        150.08        49.13 o                         
   8  19   3       1012.77       1119.85       151.58 o                         
  -8  20   3         96.36        -67.37        94.63 o                         
  -7  20   3        237.12        218.49        63.23 o                         
  -6  20   3        477.90        417.62        51.11 o                         
  -5  20   3        405.78        365.66        51.43 o                         
  -4  20   3          0.20         38.22        32.55 o                         
  -3  20   3         16.73         -8.07        29.89 o                         
  -2  20   3        223.41        205.34        40.44 o                         
  -1  20   3        278.70        247.84        41.79 o                         
   0  20   3        308.16        298.54        50.80 o                         
   1  20   3         93.88         37.60        31.82 o                         
   2  20   3         20.34         28.82        41.44 o                         
   3  20   3         72.93         39.85        43.00 o                         
   4  20   3       1310.60       1353.51        93.04 o                         
   5  20   3        387.75        293.58        52.75 o                         
   6  20   3        461.49        386.38        65.97 o                         
   7  20   3        377.61        303.76        55.13 o                         
  -7  21   3        445.03        464.34        72.32 o                         
  -6  21   3        131.30         99.79        38.02 o                         
  -5  21   3        363.78        489.09        60.93 o                         
  -4  21   3       4115.08       3913.49       181.16 o                         
  -3  21   3       7917.36       7838.64       227.80 o                         
  -2  21   3       4682.18       4529.79       160.59 o                         
  -1  21   3       1793.75       2000.56       139.76 o                         
   0  21   3        777.09        792.92        76.38 o                         
   1  21   3       2924.88       3360.56       151.47 o                         
   2  21   3       9315.50       9779.80       300.02 o                         
   3  21   3       5216.10       5167.28       257.84 o                         
   4  21   3       2622.75       2571.94       135.39 o                         
   5  21   3         63.84        125.98        47.56 o                         
   6  21   3        633.59        442.40        70.37 o                         
   7  21   3       2154.45       2520.11       235.87 o                         
  -7  22   3       1610.44       1574.91       311.16 o                         
  -6  22   3       1454.70       1601.93        93.09 o                         
  -5  22   3        903.94        708.32        72.53 o                         
  -4  22   3         11.10        -21.12        33.84 o                         
  -3  22   3        355.98        315.04        54.13 o                         
  -2  22   3        550.31        553.69        68.93 o                         
  -1  22   3       1533.07       1639.20       106.56 o                         
   0  22   3       2380.98       2534.72       146.41 o                         
   1  22   3        847.45        784.28       103.43 o                         
   2  22   3        165.84         91.84        47.68 o                         
   3  22   3         81.90        115.57        55.43 o                         
   4  22   3        470.21        424.63        81.99 o                         
   5  22   3        831.37        632.11        83.40 o                         
   6  22   3       1855.31       1844.33       126.94 o                         
  -6  23   3        250.61        164.28        56.55 o                         
  -5  23   3         76.64         35.34        40.73 o                         
  -4  23   3        369.90        345.60        62.29 o                         
  -3  23   3        151.56        154.09        45.19 o                         
  -2  23   3         49.67         79.40        44.35 o                         
  -1  23   3        406.44        319.22        60.00 o                         
   0  23   3        205.77        165.47        44.96 o                         
   1  23   3        284.42        350.72        64.50 o                         
   2  23   3        133.24        156.91        54.55 o                         
   3  23   3         34.97         69.82        51.01 o                         
   4  23   3        229.99        224.83        64.86 o                         
   5  23   3         42.19         33.78        41.53 o                         
   6  23   3         45.73        128.56       164.40 o                         
  -5  24   3       2322.36       2449.11       122.45 o                         
  -4  24   3        292.56        260.51        59.83 o                         
  -3  24   3         92.35         63.41        62.16 o                         
  -2  24   3       1131.30       1297.38       119.06 o                         
  -1  24   3       3171.62       3110.25       278.02 o                         
   0  24   3       2231.04       2292.36       132.73 o                         
   1  24   3       1608.48       1392.04       115.95 o                         
   2  24   3        281.98        357.56        94.35 o                         
   3  24   3          4.43        -52.63        52.63 o                         
   4  24   3       1110.10       1189.49       120.05 o                         
   5  24   3       1771.43       1942.36       400.98 o                         
  -4  25   3        575.97        354.87        82.01 o                         
  -3  25   3       3605.32       3492.00       167.29 o                         
  -2  25   3       2824.43       2966.40       174.10 o                         
  -1  25   3       1117.92       1477.45       135.63 o                         
   0  25   3         32.74         21.18        44.39 o                         
   1  25   3        148.72        156.05        56.52 o                         
   2  25   3       1256.95       1310.83       139.83 o                         
   3  25   3       2824.20       2843.13       179.06 o                         
   4  25   3       1194.00       1151.47       279.09 o                         
  -3  26   3        241.08        248.42       196.25 o                         
  -2  26   3        314.74        166.93        62.61 o                         
  -1  26   3        173.41        118.26        60.81 o                         
   0  26   3        274.86        321.95        76.71 o                         
   1  26   3         11.49        115.19        50.71 o                         
   2  26   3        231.32        299.82        79.98 o                         
   3  26   3         65.45         73.78       142.75 o                         
  -2  27   3        505.08        567.48       128.34 o                         
  -1  27   3        153.04        275.88       128.32 o                         
   0  27   3        638.81        624.41       106.20 o                         
   1  27   3        190.44        232.35        69.29 o                         
 -11   0   4       1501.60       1651.15       139.30 o                         
 -10   0   4       1944.40       1793.23       132.91 o                         
  -9   0   4        185.04        106.57        47.24 o                         
  -8   0   4       2125.57       2473.64       149.04 o                         
  -7   0   4       3344.51       3497.17       146.78 o                         
  -6   0   4       6850.16       6278.08       222.54 o                         
  -5   0   4       2261.66       1933.54        61.79 o                         
  -4   0   4      11955.67      11832.57       225.06 o                         
  -3   0   4       7586.32       7304.93       201.89 o                         
  -2   0   4       1492.81       1332.79        63.56 o                         
  -1   0   4      22247.56      23545.52       481.48 o                         
   0   0   4      35561.67      37334.89       852.90 o                         
   1   0   4      37547.04      39511.64       813.06 o                         
   2   0   4      10182.95      10810.70       205.11 o                         
   3   0   4       2459.32       2541.58        68.23 o                         
   4   0   4       1273.82        991.53        46.42 o                         
   5   0   4      24014.38      23532.81       611.89 o                         
   6   0   4      38004.65      37421.36       902.36 o                         
   7   0   4        545.84        541.54        63.25 o                         
   8   0   4        262.78        231.25        47.21 o                         
   9   0   4       2613.39       2777.46       144.51 o                         
  10   0   4       3561.13       3362.04       204.42 o                         
  11   0   4       2392.00       2089.77       258.23 o                         
 -11   1   4        427.70        465.09        60.91 o                         
 -10   1   4       3365.46       3129.66       125.27 o                         
  -9   1   4       3808.38       3883.54       147.01 o                         
  -8   1   4        474.09        484.00        49.05 o                         
  -7   1   4        215.78        185.83        26.69 o                         
  -6   1   4       4485.69       4195.62        91.96 o                         
  -5   1   4       2418.87       2455.93        51.35 o                         
  -4   1   4       2118.14       1895.36        50.34 o                         
  -3   1   4        633.13        691.25        41.95 o                         
  -2   1   4        511.68        353.16        21.93 o                         
  -1   1   4       3942.19       3965.07        77.99 o                         
   0   1   4       3178.53       3399.41        62.77 o                         
   1   1   4      12028.46      12504.04       161.30 o                         
   2   1   4       2803.02       3725.14        64.65 o                         
   3   1   4          3.50         24.68         9.09 o                         
   4   1   4      13421.17      13590.49       212.66 o                         
   5   1   4      10143.27      10623.81       196.24 o                         
   6   1   4        126.00         66.60        22.37 o                         
   7   1   4       1933.20       1730.50        66.87 o                         
   8   1   4       1085.10        962.49        56.37 o                         
   9   1   4       2830.13       2798.28        95.50 o                         
  10   1   4       1373.53       1430.03        68.93 o                         
  11   1   4        318.71        268.99       113.88 o                         
 -11   2   4        307.92        232.67        61.24 o                         
 -10   2   4         55.04         36.95        31.41 o                         
  -9   2   4        401.10        299.43        49.09 o                         
  -8   2   4       1067.53       1216.85        62.85 o                         
  -7   2   4        119.63        136.06        23.95 o                         
  -6   2   4       4163.50       3890.90        91.81 o                         
  -5   2   4        692.25        693.49        23.83 o                         
  -4   2   4        185.93        117.40        10.10 o                         
  -3   2   4        550.43        509.60        25.59 o                         
  -2   2   4      26082.88      27476.74       429.23 o                         
  -1   2   4      11859.61      11534.17       166.21 o                         
   0   2   4         15.16          5.37         8.42 o                         
   1   2   4         29.21         93.30        10.69 o                         
   2   2   4        416.87        453.33        18.40 o                         
   3   2   4      15254.85      15734.81       208.21 o                         
   4   2   4       1709.01       1806.73        45.31 o                         
   5   2   4       1384.61       1288.50        47.68 o                         
   6   2   4        227.35        237.60        30.08 o                         
   7   2   4        136.70        106.19        24.13 o                         
   8   2   4        232.11        230.62        33.52 o                         
   9   2   4        246.69        158.57        30.84 o                         
  10   2   4       1237.89       1409.94        69.14 o                         
  11   2   4       1298.63       1010.46       148.56 o                         
 -11   3   4        431.83        376.34        54.06 o                         
 -10   3   4       2731.52       2915.34       177.88 o                         
  -9   3   4       2504.50       2516.41       137.72 o                         
  -8   3   4       3843.27       4038.21       122.19 o                         
  -7   3   4       5786.22       5887.73       139.40 o                         
  -6   3   4        141.47        111.72        20.36 o                         
  -5   3   4       1574.42       1466.35        37.23 o                         
  -4   3   4      28080.79      27996.52       397.53 o                         
  -3   3   4      11640.13      11261.58       190.15 o                         
  -2   3   4       9864.65      10360.57       139.04 o                         
  -1   3   4      40946.31      42602.14       538.20 o                         
   0   3   4       1475.57       1468.45        30.74 o                         
   1   3   4      17900.53      18014.74       228.12 o                         
   2   3   4       8832.40       9339.96       128.40 o                         
   3   3   4      29516.43      29912.15       390.60 o                         
   4   3   4       4574.06       4301.29        77.01 o                         
   5   3   4        194.66        103.04        19.56 o                         
   6   3   4          8.07          8.39        16.58 o                         
   7   3   4         32.87         42.64        20.63 o                         
   8   3   4       3010.35       3122.88        99.81 o                         
   9   3   4       5072.72       4865.54       188.07 o                         
  10   3   4       1874.60       1765.53        75.66 o                         
  11   3   4        224.21        297.38       141.95 o                         
 -11   4   4        576.41        681.22        73.28 o                         
 -10   4   4       1240.98       1371.25       115.37 o                         
  -9   4   4       1069.50        974.84        70.33 o                         
  -8   4   4        317.39        332.06        39.82 o                         
  -7   4   4       3396.29       3081.14        91.52 o                         
  -6   4   4       5527.45       5414.80       126.66 o                         
  -5   4   4       4820.25       4588.31        89.90 o                         
  -4   4   4      11600.44      11583.53       166.10 o                         
  -3   4   4       1509.12       1562.53        30.26 o                         
  -2   4   4       1196.87       1035.28        27.58 o                         
  -1   4   4      13102.25      13307.82       194.38 o                         
   0   4   4      21938.88      22534.20       305.23 o                         
   1   4   4      35627.80      36088.24       416.71 o                         
   2   4   4       4688.37       5005.33        73.97 o                         
   3   4   4        359.87        465.94        20.45 o                         
   4   4   4        801.19        781.69        30.90 o                         
   5   4   4       3007.53       2815.95        82.20 o                         
   6   4   4       3646.35       3707.11        95.65 o                         
   7   4   4       1872.92       1869.19        71.53 o                         
   8   4   4        914.27        924.91        57.36 o                         
   9   4   4         10.50        -27.53        28.39 o                         
  10   4   4        179.48        184.83        31.08 o                         
  11   4   4        217.52        112.43        58.54 o                         
 -11   5   4        614.95        649.10        72.29 o                         
 -10   5   4         37.03         41.08        29.10 o                         
  -9   5   4          2.20         -9.20        24.96 o                         
  -8   5   4         68.32         31.85        23.16 o                         
  -7   5   4        937.71        902.46        50.26 o                         
  -6   5   4       3656.43       3510.12        94.74 o                         
  -5   5   4         72.62         68.70        13.64 o                         
  -4   5   4        157.70        141.08        13.92 o                         
  -3   5   4          0.67          4.90         7.62 o                         
  -2   5   4       5634.09       5919.73        89.21 o                         
  -1   5   4       2054.07       2172.11        47.22 o                         
   0   5   4       2191.83       2261.50        52.13 o                         
   1   5   4        238.59        226.07        13.88 o                         
   2   5   4       5516.12       5659.88        86.16 o                         
   3   5   4       5584.59       5456.50        97.04 o                         
   4   5   4          9.17         10.48        10.48 o                         
   5   5   4        638.96        620.76        38.04 o                         
   6   5   4          2.58          4.51        15.33 o                         
   7   5   4          8.73          4.79        19.05 o                         
   8   5   4        998.01        902.13        60.83 o                         
   9   5   4        635.04        602.60        52.06 o                         
  10   5   4        295.24        160.29        36.36 o                         
  11   5   4          1.83         21.61        48.92 o                         
 -11   6   4       2866.44       2833.53       129.96 o                         
 -10   6   4       1638.54       1615.76        91.04 o                         
  -9   6   4        155.52        111.88        33.08 o                         
  -8   6   4       2695.87       2644.11        91.87 o                         
  -7   6   4       6894.17       7367.99       169.58 o                         
  -6   6   4       4476.99       4598.62        93.79 o                         
  -5   6   4       6577.04       6379.75       127.27 o                         
  -4   6   4       2710.48       2799.47        56.14 o                         
  -3   6   4          1.14          6.63         8.03 o                         
  -2   6   4       4506.79       4642.65        75.40 o                         
  -1   6   4       1054.28       1215.63        34.40 o                         
   0   6   4      19622.15      19437.93       269.62 o                         
   1   6   4        231.93        212.03        14.73 o                         
   2   6   4      13009.96      12511.73       164.35 o                         
   3   6   4       2052.46       2142.10        48.89 o                         
   4   6   4        226.38        211.18        22.45 o                         
   5   6   4       3000.75       2650.07        76.82 o                         
   6   6   4       2769.34       2704.82        81.08 o                         
   7   6   4       4951.77       5273.18       136.21 o                         
   8   6   4       2295.07       2045.06        81.15 o                         
   9   6   4        563.51        510.59        58.42 o                         
  10   6   4         83.15         73.12        25.96 o                         
 -11   7   4        173.30        158.87        49.02 o                         
 -10   7   4       1342.90       1436.84       122.40 o                         
  -9   7   4       2331.48       2377.19        98.50 o                         
  -8   7   4       2715.93       2618.07       111.75 o                         
  -7   7   4       1020.13       1180.30        58.51 o                         
  -6   7   4       1854.03       1846.76        59.03 o                         
  -5   7   4       2999.00       2871.22       103.64 o                         
  -4   7   4       6786.02       6693.44       136.74 o                         
  -3   7   4      18849.61      19399.75       274.11 o                         
  -2   7   4      12541.94      12553.45       189.76 o                         
  -1   7   4          3.90         19.00         9.87 o                         
   0   7   4          7.75         -1.82         9.77 o                         
   1   7   4       9862.24       9828.93       137.12 o                         
   2   7   4      27015.22      26511.24       327.70 o                         
   3   7   4      22764.42      23420.08       295.21 o                         
   4   7   4       1359.83       1244.84        45.48 o                         
   5   7   4        525.88        602.95        40.74 o                         
   6   7   4       1520.80       1616.94        61.97 o                         
   7   7   4       6049.37       6188.12       152.18 o                         
   8   7   4       4491.79       4260.90       124.21 o                         
   9   7   4       2449.22       2414.79        91.21 o                         
  10   7   4        240.93        187.73        56.14 o                         
 -11   8   4        289.65        217.86        47.47 o                         
 -10   8   4         12.93         -4.47        29.42 o                         
  -9   8   4        351.98        347.73        44.20 o                         
  -8   8   4        960.06        911.21        59.49 o                         
  -7   8   4        707.85        732.65        40.76 o                         
  -6   8   4         18.10          6.82        15.39 o                         
  -5   8   4         69.17         70.41        17.65 o                         
  -4   8   4        574.89        590.41        28.61 o                         
  -3   8   4        406.65        417.62        19.35 o                         
  -2   8   4       4997.63       5193.80        87.85 o                         
  -1   8   4         48.20         53.79        12.44 o                         
   0   8   4          4.99          3.83        10.72 o                         
   1   8   4        695.30        679.55        22.66 o                         
   2   8   4        191.36        135.57        14.50 o                         
   3   8   4        643.12        642.23        25.94 o                         
   4   8   4        125.72         86.81        17.56 o                         
   5   8   4        628.22        587.54        42.24 o                         
   6   8   4         99.67         71.07        22.54 o                         
   7   8   4       1454.21       1451.46        64.33 o                         
   8   8   4          7.47          1.37        22.74 o                         
   9   8   4        134.11         73.28        29.75 o                         
  10   8   4        166.47         88.44        38.80 o                         
 -11   9   4        357.05        222.48       252.62 o                         
 -10   9   4        755.88        574.09        58.46 o                         
  -9   9   4       3244.14       3172.99       115.86 o                         
  -8   9   4        530.30        574.28        49.55 o                         
  -7   9   4        189.67        182.42        27.56 o                         
  -6   9   4         83.56         73.41        21.38 o                         
  -5   9   4       3016.22       3036.12        90.44 o                         
  -4   9   4       2379.78       2146.51        78.41 o                         
  -3   9   4       9943.86       9705.45       143.61 o                         
  -2   9   4       5145.02       4719.47        89.23 o                         
  -1   9   4        415.32        466.33        25.74 o                         
   0   9   4       2768.88       2659.34        52.07 o                         
   1   9   4       4394.50       4698.09        75.16 o                         
   2   9   4      13376.75      13584.93       181.54 o                         
   3   9   4       6902.96       6551.61       102.49 o                         
   4   9   4       1238.01       1231.39        48.55 o                         
   5   9   4          0.47        -15.39        15.39 o                         
   6   9   4        354.95        383.20        36.59 o                         
   7   9   4       2747.65       2703.87        88.68 o                         
   8   9   4       2723.02       2876.61       100.77 o                         
   9   9   4       1441.43       1584.22        74.88 o                         
  10   9   4        427.64        330.01        86.04 o                         
 -10  10   4        859.59        742.69        72.90 o                         
  -9  10   4        184.02        200.26        37.28 o                         
  -8  10   4       2235.97       2116.67        71.71 o                         
  -7  10   4       5680.73       5743.07       130.56 o                         
  -6  10   4       7436.76       7371.26       157.73 o                         
  -5  10   4       6345.92       6069.29       133.15 o                         
  -4  10   4        288.70        276.57        27.18 o                         
  -3  10   4         31.16         18.83        11.33 o                         
  -2  10   4       7745.15       7863.35       122.42 o                         
  -1  10   4      12336.10      12501.96       180.83 o                         
   0  10   4       8221.59       7989.24       119.49 o                         
   1  10   4       9639.49       9557.91       134.67 o                         
   2  10   4       3454.89       3471.87        63.88 o                         
   3  10   4       2286.85       2390.35        61.01 o                         
   4  10   4       4688.81       4702.11       137.54 o                         
   5  10   4       2672.85       2755.55        79.99 o                         
   6  10   4       4420.26       4495.48       111.89 o                         
   7  10   4       5910.38       5524.01       133.18 o                         
   8  10   4        940.97       1022.59        63.29 o                         
   9  10   4        190.02         70.45        28.92 o                         
  10  10   4        476.12        406.97        53.66 o                         
 -10  11   4        100.37        128.24        38.10 o                         
  -9  11   4         13.27         13.32        27.39 o                         
  -8  11   4       3143.27       3095.19       107.06 o                         
  -7  11   4       1198.96       1166.95        57.75 o                         
  -6  11   4       3023.51       3017.66        88.71 o                         
  -5  11   4        201.68        246.57        29.44 o                         
  -4  11   4         81.80         49.21        14.64 o                         
  -3  11   4       2865.35       2866.84        65.58 o                         
  -2  11   4       6222.04       6174.82       113.11 o                         
  -1  11   4       6795.42       7008.73       113.73 o                         
   0  11   4       1954.74       2124.36        47.36 o                         
   1  11   4       2529.67       2665.32        53.25 o                         
   2  11   4       2936.50       2845.81        59.80 o                         
   3  11   4       4466.66       4527.04       107.38 o                         
   4  11   4       1377.92       1320.07        54.37 o                         
   5  11   4        235.59        216.34        28.92 o                         
   6  11   4         13.03        -18.11        18.11 o                         
   7  11   4         61.25         42.70        25.77 o                         
   8  11   4        432.70        391.02        44.25 o                         
   9  11   4         81.94         93.64        30.24 o                         
  10  11   4        165.23        134.62        59.78 o                         
 -10  12   4         21.40         -2.06        32.39 o                         
  -9  12   4        122.56        145.06        37.79 o                         
  -8  12   4        644.16        584.00        54.94 o                         
  -7  12   4       1816.01       1813.13        71.94 o                         
  -6  12   4       3402.49       3325.11       102.79 o                         
  -5  12   4        322.13        402.71        41.07 o                         
  -4  12   4       3935.37       3978.16        95.63 o                         
  -3  12   4         38.34         48.74        16.72 o                         
  -2  12   4        626.79        639.82        37.72 o                         
  -1  12   4      13105.42      13229.04       213.73 o                         
   0  12   4       4703.56       4593.70       108.25 o                         
   1  12   4       4699.51       4686.24        80.27 o                         
   2  12   4       1199.90       1278.73        51.56 o                         
   3  12   4        260.27        239.55        26.54 o                         
   4  12   4       4011.05       3896.24       107.39 o                         
   5  12   4       3752.77       3897.26       101.81 o                         
   6  12   4       1976.58       1826.69        69.86 o                         
   7  12   4        648.46        620.15        49.56 o                         
   8  12   4          0.03         -8.31        23.14 o                         
   9  12   4        666.86        642.32        53.08 o                         
  10  12   4        565.72        513.81       149.97 o                         
 -10  13   4        793.70        748.16        92.90 o                         
  -9  13   4       5375.57       5391.39       142.31 o                         
  -8  13   4       5747.12       5564.35       145.23 o                         
  -7  13   4       1180.01       1363.15        65.66 o                         
  -6  13   4        233.40        218.54        36.68 o                         
  -5  13   4        740.79        774.40        41.01 o                         
  -4  13   4       2890.97       3082.70        88.80 o                         
  -3  13   4       7296.01       7098.22       147.88 o                         
  -2  13   4       7450.72       7146.62       162.35 o                         
  -1  13   4       2323.04       2054.26        61.84 o                         
   0  13   4        342.22        393.82        28.48 o                         
   1  13   4         29.32         21.45        15.22 o                         
   2  13   4       1880.99       1797.17        56.96 o                         
   3  13   4       5198.53       5114.83       108.17 o                         
   4  13   4       8313.61       8432.34       168.07 o                         
   5  13   4       1044.43       1148.40        56.07 o                         
   6  13   4        812.49        894.06        55.68 o                         
   7  13   4         30.93         23.81        24.12 o                         
   8  13   4       1327.14       1209.41        70.62 o                         
   9  13   4       2489.65       2495.03       102.04 o                         
 -10  14   4        228.78        181.74        61.16 o                         
  -9  14   4         20.36         16.71        27.27 o                         
  -8  14   4        137.28        101.71        36.76 o                         
  -7  14   4          7.40        -23.95        31.37 o                         
  -6  14   4       3372.66       2963.55       106.14 o                         
  -5  14   4       4821.10       4740.49       121.09 o                         
  -4  14   4        607.57        565.32        41.33 o                         
  -3  14   4         13.31          0.34        15.77 o                         
  -2  14   4        610.23        671.84        42.75 o                         
  -1  14   4       4209.67       4050.97        96.12 o                         
   0  14   4       1623.57       1612.02        68.43 o                         
   1  14   4       8141.44       8132.78       151.99 o                         
   2  14   4        200.02        171.08        25.44 o                         
   3  14   4         50.27         38.80        21.92 o                         
   4  14   4       5895.23       5897.69       162.33 o                         
   5  14   4       1380.23       1689.21        81.87 o                         
   6  14   4        488.30        453.65        47.57 o                         
   7  14   4        314.37        279.34        41.28 o                         
   8  14   4        171.14        156.04        34.65 o                         
   9  14   4         21.44         52.44        31.27 o                         
  -9  15   4        684.43        696.46        59.58 o                         
  -8  15   4        660.35        638.10        57.39 o                         
  -7  15   4         31.87        -23.69        23.69 o                         
  -6  15   4         14.28         -1.53        24.80 o                         
  -5  15   4        960.61        946.15        52.47 o                         
  -4  15   4        188.79        238.04        31.64 o                         
  -3  15   4       1423.20       1346.92        55.04 o                         
  -2  15   4        124.88        148.02        26.04 o                         
  -1  15   4        180.19        128.84        23.49 o                         
   0  15   4       1822.22       1722.97        64.13 o                         
   1  15   4        423.35        427.29        36.79 o                         
   2  15   4        197.34        186.04        29.69 o                         
   3  15   4        358.83        360.57        41.37 o                         
   4  15   4        191.64        239.55        43.28 o                         
   5  15   4       2388.71       2351.53        98.54 o                         
   6  15   4        642.58        632.50        64.46 o                         
   7  15   4        126.55        103.57        34.79 o                         
   8  15   4         61.02         24.86        30.01 o                         
   9  15   4        175.12        170.52        43.90 o                         
  -9  16   4          2.34          6.18        29.45 o                         
  -8  16   4        345.37        243.89        42.11 o                         
  -7  16   4        989.45        835.17        63.78 o                         
  -6  16   4       3988.90       4295.70       138.94 o                         
  -5  16   4       4024.83       4226.92       117.89 o                         
  -4  16   4       1132.95       1191.54        59.76 o                         
  -3  16   4         83.56         68.42        22.50 o                         
  -2  16   4        159.41         85.82        23.46 o                         
  -1  16   4       6913.35       7137.08       158.20 o                         
   0  16   4      11518.90      11269.07       222.50 o                         
   1  16   4       3473.05       3583.02       113.93 o                         
   2  16   4        188.30        142.88        31.71 o                         
   3  16   4        117.58        116.60        30.72 o                         
   4  16   4        750.66        793.99        67.43 o                         
   5  16   4       8617.35       8369.78       217.74 o                         
   6  16   4       5433.73       5677.96       226.00 o                         
   7  16   4       1360.60       1343.89        84.27 o                         
   8  16   4          0.74        -37.50        40.38 o                         
   9  16   4        211.28        182.70        56.74 o                         
  -9  17   4       3423.38       3560.19       144.79 o                         
  -8  17   4        677.38        696.85        64.17 o                         
  -7  17   4          9.90         -5.40        27.23 o                         
  -6  17   4       2722.07       2737.17       108.74 o                         
  -5  17   4       3421.29       3289.39       103.68 o                         
  -4  17   4       2383.03       2636.69        91.69 o                         
  -3  17   4       1367.67       1334.07        69.11 o                         
  -2  17   4       4555.39       4598.93       126.40 o                         
  -1  17   4        227.79        191.08        30.73 o                         
   0  17   4       1038.98       1092.30        55.79 o                         
   1  17   4       1588.16       1413.44        67.71 o                         
   2  17   4       1388.00       1591.46        78.14 o                         
   3  17   4        111.41        142.54        33.12 o                         
   4  17   4       5423.71       5650.02       166.84 o                         
   5  17   4       2509.34       2458.34       105.38 o                         
   6  17   4        210.54        167.71        50.09 o                         
   7  17   4       2241.35       2074.16       109.20 o                         
   8  17   4       2532.69       2462.36       184.91 o                         
  -9  18   4        493.13        423.00        90.80 o                         
  -8  18   4         99.22        121.83        38.72 o                         
  -7  18   4        220.58        220.35        45.79 o                         
  -6  18   4         85.19         77.21        32.58 o                         
  -5  18   4        114.34         64.18        27.91 o                         
  -4  18   4        734.84        741.00        55.72 o                         
  -3  18   4        298.48        314.68        42.58 o                         
  -2  18   4        389.17        415.62        44.58 o                         
  -1  18   4         64.29         39.41        26.08 o                         
   0  18   4        301.25        362.34        39.14 o                         
   1  18   4        387.85        286.21        43.78 o                         
   2  18   4         63.89         93.27        35.01 o                         
   3  18   4        362.71        375.19        48.98 o                         
   4  18   4         26.86         54.46        34.04 o                         
   5  18   4         67.68         60.94        35.28 o                         
   6  18   4         92.17         64.15        37.84 o                         
   7  18   4        143.99        167.06        47.55 o                         
   8  18   4        511.13        577.17       123.60 o                         
  -8  19   4       1511.01       1407.98        87.48 o                         
  -7  19   4        832.83        699.46        63.99 o                         
  -6  19   4         72.18         29.05        20.87 o                         
  -5  19   4       1071.92       1056.59        71.05 o                         
  -4  19   4       5671.29       5327.11       157.61 o                         
  -3  19   4       5160.62       5001.24       150.52 o                         
  -2  19   4       2818.57       2879.37       107.71 o                         
  -1  19   4       1660.39       1824.09        84.35 o                         
   0  19   4        308.35        330.57        45.93 o                         
   1  19   4       5307.25       5290.59       171.80 o                         
   2  19   4       8130.39       7898.92       250.51 o                         
   3  19   4       5041.09       5136.30       216.58 o                         
   4  19   4       1400.19       1328.48        92.79 o                         
   5  19   4         49.29         64.99        36.37 o                         
   6  19   4        967.29       1034.69        98.98 o                         
   7  19   4       1245.97       1174.26        92.64 o                         
  -8  20   4        212.66        242.19       129.92 o                         
  -7  20   4       2160.24       2283.90       180.41 o                         
  -6  20   4       2236.76       2297.43       174.76 o                         
  -5  20   4       2952.37       2755.81       115.56 o                         
  -4  20   4        809.81        823.28        72.80 o                         
  -3  20   4        208.41         96.68        37.38 o                         
  -2  20   4       1133.08       1033.00        70.39 o                         
  -1  20   4       1395.72       1738.59        87.18 o                         
   0  20   4       3482.98       3496.67       136.30 o                         
   1  20   4       3103.26       3086.36       141.00 o                         
   2  20   4       2098.34       2154.35       127.52 o                         
   3  20   4         13.36         40.67        42.71 o                         
   4  20   4        402.58        419.09        81.21 o                         
   5  20   4        961.63       1017.64        99.39 o                         
   6  20   4       1797.15       1927.53       174.54 o                         
   7  20   4       2086.62       2306.74       154.34 o                         
  -7  21   4         50.79        -25.24        35.72 o                         
  -6  21   4         23.08         29.54        27.73 o                         
  -5  21   4         30.02          1.12        30.72 o                         
  -4  21   4         67.51          1.81        34.04 o                         
  -3  21   4        115.08         64.81        42.92 o                         
  -2  21   4         80.96         11.68        31.72 o                         
  -1  21   4        135.54        162.43        37.97 o                         
   0  21   4        277.28        209.52        45.76 o                         
   1  21   4          0.68        -34.45        34.45 o                         
   2  21   4        158.95        137.97        48.28 o                         
   3  21   4          0.29         10.47        42.03 o                         
   4  21   4        423.01        420.44        77.83 o                         
   5  21   4         46.02         -1.87        45.58 o                         
   6  21   4         66.36        120.52        44.32 o                         
   7  21   4         76.29        -56.14       102.65 o                         
  -7  22   4        688.92        518.07       174.83 o                         
  -6  22   4        617.81        563.00        54.73 o                         
  -5  22   4       2279.35       2646.10       127.29 o                         
  -4  22   4        826.36        625.65        69.16 o                         
  -3  22   4          0.22        -17.77        30.77 o                         
  -2  22   4        359.48        423.83        58.94 o                         
  -1  22   4        267.48        219.82        50.94 o                         
   0  22   4        980.11       1307.52        95.20 o                         
   1  22   4        885.48       1012.94        99.30 o                         
   2  22   4        616.56        779.92       114.05 o                         
   3  22   4        636.15        522.26        89.22 o                         
   4  22   4        173.30        113.31        64.82 o                         
   5  22   4        185.41         80.82        49.43 o                         
   6  22   4       1115.48        931.37       160.70 o                         
  -6  23   4       1264.88       1301.11        94.60 o                         
  -5  23   4        181.38        185.01        49.58 o                         
  -4  23   4       2549.36       2549.14       122.87 o                         
  -3  23   4       4259.00       4506.55       166.17 o                         
  -2  23   4       3320.48       3358.89       155.88 o                         
  -1  23   4       2029.02       2023.16       119.98 o                         
   0  23   4         60.58          7.36        40.93 o                         
   1  23   4        847.43        812.45        91.49 o                         
   2  23   4       4941.99       4977.68       229.94 o                         
   3  23   4       3751.80       3772.92       200.17 o                         
   4  23   4       1997.10       1856.53       146.42 o                         
   5  23   4        203.38        210.78        55.34 o                         
  -5  24   4        124.47        137.31        47.87 o                         
  -4  24   4          3.05        -18.28        37.80 o                         
  -3  24   4        901.50        961.20        89.26 o                         
  -2  24   4       1178.20       1464.24       116.72 o                         
  -1  24   4        698.08        623.55        83.26 o                         
   0  24   4        132.23         77.78        55.10 o                         
   1  24   4          8.71         19.88        42.54 o                         
   2  24   4         10.34         32.78        45.26 o                         
   3  24   4         20.68         90.78        59.72 o                         
   4  24   4        137.34         32.39        57.66 o                         
   5  24   4        385.29        445.89       181.25 o                         
  -4  25   4        422.40        292.00        74.78 o                         
  -3  25   4         24.06         69.87        55.57 o                         
  -2  25   4        336.96        403.69        80.54 o                         
  -1  25   4        425.27        418.53        84.49 o                         
   0  25   4          1.75        -50.62        72.69 o                         
   1  25   4        246.90        233.72        65.22 o                         
   2  25   4         10.27         74.69        49.56 o                         
   3  25   4         87.22         11.87        59.54 o                         
   4  25   4        841.49        992.68       266.25 o                         
  -3  26   4          2.73         32.64        58.24 o                         
  -2  26   4       1131.50       1047.34       118.51 o                         
  -1  26   4       4073.05       4295.56       291.23 o                         
   0  26   4       3296.43       3728.77       200.56 o                         
   1  26   4       3232.37       3676.62       197.82 o                         
   2  26   4         57.87        -29.07        49.10 o                         
   3  26   4        932.26        779.51       255.03 o                         
   0  27   4        146.19         91.42        93.03 o                         
   1  27   4        402.63        429.24        99.55 o                         
 -11   1   5         71.52         60.51        35.03 o                         
 -10   1   5       2667.74       2844.25       116.04 o                         
  -9   1   5       5850.56       5682.61       226.10 o                         
  -8   1   5       4790.97       4830.85       192.70 o                         
  -7   1   5       4017.74       3661.78        93.05 o                         
  -6   1   5         43.03         38.66        12.27 o                         
  -5   1   5        155.01        149.36        12.42 o                         
  -4   1   5       4064.77       3792.27        71.58 o                         
  -3   1   5      12840.23      13043.60       254.23 o                         
  -2   1   5       4949.20       5297.34        98.70 o                         
  -1   1   5      56316.80      59884.48       777.92 o                         
   0   1   5       3565.23       3646.11        69.09 o                         
   1   1   5        509.78        639.79        20.41 o                         
   2   1   5       5332.13       5300.67        80.69 o                         
   3   1   5       6160.76       6248.75        99.23 o                         
   4   1   5       9460.10       9231.94       135.64 o                         
   5   1   5       3304.40       3243.83       101.91 o                         
   6   1   5        397.01        384.23        36.86 o                         
   7   1   5          6.25         26.62        21.17 o                         
   8   1   5        576.71        613.49        51.20 o                         
   9   1   5       2448.93       2686.87        96.11 o                         
  10   1   5       3564.36       3326.82       112.82 o                         
  11   1   5        884.82        782.16        76.59 o                         
 -11   2   5       1414.11       1574.70       144.66 o                         
 -10   2   5        778.89        683.11        69.41 o                         
  -9   2   5         21.53         43.37        30.95 o                         
  -8   2   5         25.24         32.71        21.56 o                         
  -7   2   5        985.66       1060.86        47.87 o                         
  -6   2   5      14746.44      14072.64       223.12 o                         
  -5   2   5       5958.40       5811.77        96.11 o                         
  -4   2   5       3569.84       3426.51        92.97 o                         
  -3   2   5        328.07        376.94        19.15 o                         
  -2   2   5         34.50         75.10        10.23 o                         
  -1   2   5      74592.14      78765.58      1021.52 o                         
   0   2   5      56576.68      59847.34       909.72 o                         
   1   2   5      16358.69      15705.17       202.04 o                         
   2   2   5       6091.55       6500.63        95.75 o                         
   3   2   5        244.85        328.49        19.13 o                         
   4   2   5      16642.84      16875.43       227.61 o                         
   5   2   5      12625.54      12494.33       227.20 o                         
   6   2   5       6524.81       6933.01       157.50 o                         
   7   2   5        194.88        166.00        28.93 o                         
   8   2   5         58.13         45.71        25.00 o                         
   9   2   5        296.47        266.32        39.31 o                         
  10   2   5       1818.07       1870.37        83.02 o                         
  11   2   5       1293.14       1199.20        96.01 o                         
 -11   3   5       1154.63       1134.75        82.19 o                         
 -10   3   5        189.95        125.36        35.41 o                         
  -9   3   5        596.97        560.71        54.39 o                         
  -8   3   5        965.76       1015.11        58.63 o                         
  -7   3   5       1082.22       1214.91        53.36 o                         
  -6   3   5       5728.10       5533.54       104.02 o                         
  -5   3   5       3510.31       3465.28        72.30 o                         
  -4   3   5        135.22         92.29        14.80 o                         
  -3   3   5          0.85          3.06         8.94 o                         
  -2   3   5       2022.75       2093.26        34.76 o                         
  -1   3   5       2501.98       2882.60        53.88 o                         
   0   3   5      23200.86      23705.44       352.07 o                         
   1   3   5        516.96        513.87        18.88 o                         
   2   3   5        356.23        262.84        16.35 o                         
   3   3   5        961.13       1128.55        31.34 o                         
   4   3   5        174.77        205.07        16.51 o                         
   5   3   5        348.76        404.50        39.54 o                         
   6   3   5        256.47        203.07        29.50 o                         
   7   3   5        179.70        176.07        34.86 o                         
   8   3   5         45.23         36.04        24.26 o                         
   9   3   5        866.12        984.09        62.70 o                         
  10   3   5        108.50         55.77        31.48 o                         
  11   3   5         83.07         24.49       116.29 o                         
 -11   4   5       1329.81       1337.75        90.29 o                         
 -10   4   5        157.75        137.58        36.97 o                         
  -9   4   5       1055.54       1132.51        70.29 o                         
  -8   4   5       1552.57       1521.79        76.60 o                         
  -7   4   5       4668.80       4451.47       114.90 o                         
  -6   4   5       3734.74       3766.40        90.73 o                         
  -5   4   5       3747.92       3432.96        65.48 o                         
  -4   4   5       2817.43       2968.71        63.28 o                         
  -3   4   5        238.46        285.87        11.44 o                         
  -2   4   5      13828.63      14040.81       188.97 o                         
  -1   4   5        309.81        414.13        16.55 o                         
   0   4   5       6424.91       6306.42        93.23 o                         
   1   4   5        358.44        335.85        15.02 o                         
   2   4   5         12.51         79.78        11.28 o                         
   3   4   5        670.50        578.79        23.04 o                         
   4   4   5          3.12          6.66        11.10 o                         
   5   4   5       1491.40       1379.61        52.16 o                         
   6   4   5       6735.51       6256.80       139.13 o                         
   7   4   5       2605.85       2843.21        92.75 o                         
   8   4   5       1325.74       1276.11        66.94 o                         
   9   4   5        160.32        120.42        30.20 o                         
  10   4   5        993.87        779.62        59.82 o                         
 -11   5   5        278.77        339.04        53.50 o                         
 -10   5   5        872.21        871.84        71.14 o                         
  -9   5   5       3624.50       3485.02       118.29 o                         
  -8   5   5       3660.04       3608.44       111.46 o                         
  -7   5   5        390.06        498.15        41.26 o                         
  -6   5   5        220.88        217.50        27.52 o                         
  -5   5   5       1056.82        817.36        32.11 o                         
  -4   5   5      18557.49      18531.51       249.03 o                         
  -3   5   5      11569.66      11763.55       157.37 o                         
  -2   5   5      21728.61      21563.32       302.45 o                         
  -1   5   5       1000.85       1102.54        36.03 o                         
   0   5   5       1319.85       1333.33        32.87 o                         
   1   5   5      19358.28      20025.94       240.48 o                         
   2   5   5      15136.07      14869.87       198.82 o                         
   3   5   5      20588.32      20178.14       265.62 o                         
   4   5   5       3138.73       2938.81        66.74 o                         
   5   5   5       1488.42       1484.63        54.52 o                         
   6   5   5       2170.78       2215.37        72.34 o                         
   7   5   5       6137.16       5951.59       148.88 o                         
   8   5   5       6135.99       5915.70       154.85 o                         
   9   5   5       3876.62       3805.98       119.86 o                         
  10   5   5        339.19        291.29        82.83 o                         
 -11   6   5        697.88        728.04        74.63 o                         
 -10   6   5        553.82        487.97        59.31 o                         
  -9   6   5        196.33        115.70        35.56 o                         
  -8   6   5         27.02          2.51        21.60 o                         
  -7   6   5       1003.44       1056.54        54.34 o                         
  -6   6   5       1746.76       1726.48        65.75 o                         
  -5   6   5       1967.62       2014.60        60.65 o                         
  -4   6   5       8039.32       7812.01       117.69 o                         
  -3   6   5        354.16        386.06        18.52 o                         
  -2   6   5         52.33         94.85        11.09 o                         
  -1   6   5        242.39        317.20        18.82 o                         
   0   6   5      12698.15      12784.38       203.30 o                         
   1   6   5       9986.64      10358.77       154.75 o                         
   2   6   5       2751.95       2896.70        52.78 o                         
   3   6   5         11.72         12.00         8.93 o                         
   4   6   5         62.68         81.62        18.01 o                         
   5   6   5       2007.83       1920.03        68.42 o                         
   6   6   5        412.89        463.28        38.12 o                         
   7   6   5       2198.18       2179.41        81.77 o                         
   8   6   5        253.25        224.97        37.19 o                         
   9   6   5        149.74        102.93        40.36 o                         
  10   6   5         22.86         10.62        28.40 o                         
 -11   7   5        177.88         81.66        39.76 o                         
 -10   7   5        263.88        237.01        45.61 o                         
  -9   7   5        170.20        144.53        34.40 o                         
  -8   7   5        413.63        466.36        44.97 o                         
  -7   7   5        262.20        193.70        27.99 o                         
  -6   7   5        152.93        113.38        15.49 o                         
  -5   7   5        367.93        371.03        23.21 o                         
  -4   7   5       2613.45       2482.62        58.10 o                         
  -3   7   5      16712.93      17481.83       258.72 o                         
  -2   7   5        193.03        310.79        16.42 o                         
  -1   7   5       3590.00       4060.49        75.96 o                         
   0   7   5       1820.61       1958.51        45.04 o                         
   1   7   5       3164.50       3014.50        77.12 o                         
   2   7   5       4052.89       3779.64        64.92 o                         
   3   7   5       2564.28       2693.80        69.98 o                         
   4   7   5       3054.86       2946.47        75.04 o                         
   5   7   5         34.62         44.74        18.39 o                         
   6   7   5       3731.20       3594.69        99.40 o                         
   7   7   5        722.28        692.08        53.10 o                         
   8   7   5       1240.44       1430.47        73.21 o                         
   9   7   5        601.11        525.65        51.11 o                         
  10   7   5         11.08          5.19        26.74 o                         
 -11   8   5       5128.17       4842.49       171.79 o                         
 -10   8   5       2152.46       2274.32       106.38 o                         
  -9   8   5        199.62        217.49        37.67 o                         
  -8   8   5       1236.65       1273.93        63.64 o                         
  -7   8   5       5982.94       6150.99       144.52 o                         
  -6   8   5      10336.07      10378.70       198.45 o                         
  -5   8   5      11484.77      10872.96       190.90 o                         
  -4   8   5       2270.74       2230.76        61.43 o                         
  -3   8   5          1.30          0.38         6.99 o                         
  -2   8   5       3999.39       4419.06        77.22 o                         
  -1   8   5       2327.62       1872.25        46.51 o                         
   0   8   5       1612.27       1262.75        36.20 o                         
   1   8   5       4574.94       4550.25        75.88 o                         
   2   8   5      11153.76      10836.28       149.63 o                         
   3   8   5        359.35        446.60        23.32 o                         
   4   8   5        191.35        143.80        21.51 o                         
   5   8   5       1060.39       1005.15        49.56 o                         
   6   8   5       5389.16       5598.28       134.16 o                         
   7   8   5       9034.34       8991.04       193.69 o                         
   8   8   5       2661.66       2553.75        94.77 o                         
   9   8   5         53.46         29.35        29.05 o                         
  10   8   5        136.53         79.63        38.72 o                         
 -11   9   5          1.46        -81.80        81.80 o                         
 -10   9   5        811.04        766.42        67.43 o                         
  -9   9   5        859.07        870.01        61.85 o                         
  -8   9   5       2415.58       2349.94        85.85 o                         
  -7   9   5       1805.78       1851.16        70.84 o                         
  -6   9   5       1523.51       1649.15        58.31 o                         
  -5   9   5         35.61         27.65        15.89 o                         
  -4   9   5       4706.11       4748.32       120.59 o                         
  -3   9   5      14410.91      14409.09       220.79 o                         
  -2   9   5      15254.80      15325.72       237.10 o                         
  -1   9   5         67.19        160.18        17.97 o                         
   0   9   5       7001.52       6907.70       141.37 o                         
   1   9   5       4526.00       4161.29        72.74 o                         
   2   9   5       6897.51       6667.32       105.99 o                         
   3   9   5      12055.63      11939.20       181.07 o                         
   4   9   5       3423.04       3318.93        83.57 o                         
   5   9   5        628.65        569.22        41.33 o                         
   6   9   5        126.12        147.92        28.23 o                         
   7   9   5       1210.50       1072.60        59.85 o                         
   8   9   5       2476.68       2475.42        95.36 o                         
   9   9   5        905.70        818.05        60.81 o                         
  10   9   5         26.27         18.83        30.10 o                         
 -10  10   5        943.47       1041.49        88.99 o                         
  -9  10   5        556.76        616.17        58.22 o                         
  -8  10   5        305.19        379.93        45.36 o                         
  -7  10   5        342.65        310.53        32.72 o                         
  -6  10   5        655.74        658.53        41.37 o                         
  -5  10   5        168.44        194.48        25.58 o                         
  -4  10   5      11988.50      11410.79       238.52 o                         
  -3  10   5        697.53        743.03        29.07 o                         
  -2  10   5       1289.65       1441.23        38.91 o                         
  -1  10   5       1130.14       1204.73        45.22 o                         
   0  10   5       4775.82       5264.54        96.03 o                         
   1  10   5       8647.28       8768.21       164.54 o                         
   2  10   5        465.81        557.07        27.36 o                         
   3  10   5          6.47         20.64        13.76 o                         
   4  10   5         32.66         18.71        15.81 o                         
   5  10   5         39.14         40.83        18.92 o                         
   6  10   5        508.90        496.80        42.75 o                         
   7  10   5        268.90        243.82        35.19 o                         
   8  10   5          0.04          0.25        23.82 o                         
   9  10   5         11.61         27.36        26.94 o                         
  10  10   5         14.49          6.55        33.37 o                         
 -10  11   5       1222.81       1148.62       128.48 o                         
  -9  11   5       3347.01       3535.22       123.79 o                         
  -8  11   5       3491.52       3549.64       116.11 o                         
  -7  11   5        911.18        938.97        55.70 o                         
  -6  11   5          0.80         -4.41        17.84 o                         
  -5  11   5       4298.31       4385.40       120.72 o                         
  -4  11   5       2050.14       2111.02        57.15 o                         
  -3  11   5       7855.35       7749.85       144.99 o                         
  -2  11   5       7183.45       7157.19       135.05 o                         
  -1  11   5       2935.01       2810.30        67.01 o                         
   0  11   5        200.98        165.09        19.76 o                         
   1  11   5       1964.07       2105.36        48.69 o                         
   2  11   5       4514.60       4478.45        85.59 o                         
   3  11   5       6977.25       6747.07       129.37 o                         
   4  11   5       3621.83       3779.95        90.72 o                         
   5  11   5       1317.95       1395.89        58.29 o                         
   6  11   5        879.30        909.02        53.52 o                         
   7  11   5        686.08        781.90        55.24 o                         
   8  11   5       2996.21       2972.33       102.61 o                         
   9  11   5       3017.13       2797.09       107.28 o                         
  10  11   5       1584.80       1538.31        99.47 o                         
 -10  12   5        166.62        135.40        39.71 o                         
  -9  12   5         16.44          2.78        28.54 o                         
  -8  12   5       1931.95       1844.44        90.04 o                         
  -7  12   5       5584.43       5595.54       146.00 o                         
  -6  12   5       3486.14       3503.98       104.61 o                         
  -5  12   5        915.84       1034.15        55.74 o                         
  -4  12   5        698.11        828.90        38.57 o                         
  -3  12   5        498.60        538.51        35.73 o                         
  -2  12   5      11470.31      11153.97       196.18 o                         
  -1  12   5       4368.48       4228.22        90.74 o                         
   0  12   5       3130.00       3239.44        72.30 o                         
   1  12   5       8322.56       8227.82       141.91 o                         
   2  12   5       1380.51       1348.27        46.18 o                         
   3  12   5        521.51        626.39        41.10 o                         
   4  12   5       1704.76       1771.81        66.16 o                         
   5  12   5       4260.37       4595.56       114.45 o                         
   6  12   5       5784.19       5806.99       137.77 o                         
   7  12   5       1960.95       1755.63        74.04 o                         
   8  12   5         86.83         44.64        29.65 o                         
   9  12   5        637.92        491.36        53.29 o                         
 -10  13   5         27.06         71.22        37.97 o                         
  -9  13   5         13.20          8.50        30.89 o                         
  -8  13   5         44.38         37.74        23.21 o                         
  -7  13   5          0.17        -19.91        19.91 o                         
  -6  13   5       2012.49       2096.79        84.51 o                         
  -5  13   5         14.91          0.24        18.68 o                         
  -4  13   5        551.06        507.81        39.04 o                         
  -3  13   5        206.71        205.85        26.30 o                         
  -2  13   5          9.74          7.65        15.28 o                         
  -1  13   5         51.22         30.73        16.06 o                         
   0  13   5        153.83        205.92        23.81 o                         
   1  13   5         47.52         35.57        15.79 o                         
   2  13   5        802.43        806.07        40.78 o                         
   3  13   5         11.58         38.99        23.64 o                         
   4  13   5         44.13         62.24        28.74 o                         
   5  13   5          4.56        -19.76        19.76 o                         
   6  13   5          4.16        -20.46        22.06 o                         
   7  13   5          8.83         16.74        27.63 o                         
   8  13   5        425.45        407.11        47.39 o                         
   9  13   5          0.03        -28.14        28.14 o                         
 -10  14   5        285.61        190.68        65.50 o                         
  -9  14   5        319.65        312.29        50.30 o                         
  -8  14   5        989.86        936.59        60.93 o                         
  -7  14   5       1600.15       1492.57        75.53 o                         
  -6  14   5        913.91        881.09        62.10 o                         
  -5  14   5       1163.95       1305.86        69.17 o                         
  -4  14   5       3350.17       3345.23       121.04 o                         
  -3  14   5         61.98         56.34        19.46 o                         
  -2  14   5       2420.23       2268.70        71.25 o                         
  -1  14   5      16996.48      17134.29       287.89 o                         
   0  14   5       5575.19       5545.28       119.86 o                         
   1  14   5       3198.14       3149.41        84.20 o                         
   2  14   5       3715.71       3451.93        90.12 o                         
   3  14   5       3123.64       3238.34       112.56 o                         
   4  14   5       8198.39       8101.26       235.01 o                         
   5  14   5       7972.33       8092.99       208.66 o                         
   6  14   5       2410.86       2524.54        98.78 o                         
   7  14   5         89.01         70.61        40.16 o                         
   8  14   5        757.82        735.63        66.66 o                         
   9  14   5        725.47        514.37        73.27 o                         
  -9  15   5       3817.73       3952.86       139.14 o                         
  -8  15   5       1279.05       1254.93        76.69 o                         
  -7  15   5       1441.78       1463.11        78.27 o                         
  -6  15   5         15.46         56.87        27.76 o                         
  -5  15   5       2582.15       2436.45        82.01 o                         
  -4  15   5       3684.40       3938.48       109.01 o                         
  -3  15   5       5327.16       5158.06       123.06 o                         
  -2  15   5        875.41        919.83        48.42 o                         
  -1  15   5       2576.61       2502.31        73.91 o                         
   0  15   5        286.99        293.70        33.33 o                         
   1  15   5       1699.83       1644.11        60.69 o                         
   2  15   5       4326.47       4520.84       125.13 o                         
   3  15   5       1191.44       1211.39        62.74 o                         
   4  15   5       8285.62       8513.45       215.36 o                         
   5  15   5        747.50        870.43        70.89 o                         
   6  15   5          3.20         26.97        32.22 o                         
   7  15   5        464.89        375.03        52.98 o                         
   8  15   5       1384.94       1487.22        87.32 o                         
   9  15   5       2000.74       2102.48       199.07 o                         
  -9  16   5        737.89        740.85        59.90 o                         
  -8  16   5          3.57         11.49        27.43 o                         
  -7  16   5         40.05         33.32        29.15 o                         
  -6  16   5        823.42        713.67        83.42 o                         
  -5  16   5       1132.13       1191.00        55.71 o                         
  -4  16   5       1437.56       1367.20        68.43 o                         
  -3  16   5       3119.83       3014.57        97.81 o                         
  -2  16   5        446.53        522.89        42.72 o                         
  -1  16   5       3515.59       3584.02       110.90 o                         
   0  16   5       3831.62       3797.75       104.44 o                         
   1  16   5       1424.58       1349.02        72.93 o                         
   2  16   5        422.72        521.35        51.75 o                         
   3  16   5       1991.19       1861.32        80.23 o                         
   4  16   5        366.43        310.08        46.96 o                         
   5  16   5       1754.27       1755.62        89.29 o                         
   6  16   5       1002.76       1032.24        78.36 o                         
   7  16   5         45.47         66.14        34.67 o                         
   8  16   5        133.51        113.84        46.31 o                         
  -9  17   5        534.03        623.43        91.75 o                         
  -8  17   5        953.66        877.97        73.37 o                         
  -7  17   5       1794.16       1692.70        87.00 o                         
  -6  17   5        615.74        721.11        64.14 o                         
  -5  17   5        393.40        351.59        36.76 o                         
  -4  17   5       3805.58       3546.14       124.57 o                         
  -3  17   5        618.31        703.15        60.92 o                         
  -2  17   5       2662.37       2790.60        87.66 o                         
  -1  17   5       4091.14       4076.19       118.04 o                         
   0  17   5         21.12         17.24        21.02 o                         
   1  17   5       1202.54       1216.32        64.41 o                         
   2  17   5       1145.36       1252.55        78.05 o                         
   3  17   5       3140.38       3165.45       114.27 o                         
   4  17   5       1076.35       1180.64        77.11 o                         
   5  17   5        252.99        251.79        49.30 o                         
   6  17   5         21.38         33.46        31.41 o                         
   7  17   5         59.86         79.08        37.81 o                         
   8  17   5        434.94        335.32        56.89 o                         
  -9  18   5        512.34        469.74       120.17 o                         
  -8  18   5        277.92        189.54        43.66 o                         
  -7  18   5       2749.19       2897.91       117.66 o                         
  -6  18   5       3645.95       3537.85       128.72 o                         
  -5  18   5       4329.30       4123.50       119.80 o                         
  -4  18   5       1238.88       1402.09        67.42 o                         
  -3  18   5       1481.54       1409.50        80.17 o                         
  -2  18   5        848.71        827.56        72.94 o                         
  -1  18   5       5922.36       5951.23       154.47 o                         
   0  18   5       9314.99       9267.08       198.26 o                         
   1  18   5       3939.43       4272.85       135.91 o                         
   2  18   5       2472.83       2469.52       109.55 o                         
   3  18   5        168.04        258.83        48.33 o                         
   4  18   5       1177.02       1207.21       122.22 o                         
   5  18   5       2579.32       2759.48       124.99 o                         
   6  18   5       2082.12       2118.10       110.81 o                         
   7  18   5       1751.94       1618.12       101.96 o                         
   8  18   5        865.89        686.40       115.41 o                         
  -8  19   5        582.79        512.60        56.18 o                         
  -7  19   5        145.49         55.96        39.56 o                         
  -6  19   5        556.62        597.03        64.35 o                         
  -5  19   5       1506.39       1498.94        75.19 o                         
  -4  19   5       2180.54       2147.18        92.14 o                         
  -3  19   5        105.38         75.33        31.09 o                         
  -2  19   5        334.21        268.78        39.46 o                         
  -1  19   5        125.39         88.56        29.04 o                         
   0  19   5        143.35        205.09        37.96 o                         
   1  19   5        367.56        373.89        64.56 o                         
   2  19   5       1599.07       1766.73       114.78 o                         
   3  19   5       1034.82       1059.44        93.83 o                         
   4  19   5         69.32         58.23        37.68 o                         
   5  19   5         60.36         64.29        39.86 o                         
   6  19   5         36.37         45.64        41.83 o                         
   7  19   5         56.92        110.24        49.38 o                         
  -8  20   5        117.28        257.86        93.32 o                         
  -7  20   5        456.99        357.60        66.26 o                         
  -6  20   5        456.00        449.05        64.96 o                         
  -5  20   5       1030.17       1070.71        76.33 o                         
  -4  20   5          4.49         43.80        29.85 o                         
  -3  20   5          0.41        -11.69        27.39 o                         
  -2  20   5          0.22        -22.99        22.99 o                         
  -1  20   5         33.64          5.65        26.00 o                         
   0  20   5        193.50        212.49        46.34 o                         
   1  20   5        368.34        315.85        58.58 o                         
   2  20   5        116.68         93.48        43.75 o                         
   3  20   5        353.14        299.64        66.21 o                         
   4  20   5         90.63         38.29        48.24 o                         
   5  20   5        150.06        214.26        54.50 o                         
   6  20   5       1332.46       1326.18       113.30 o                         
   7  20   5        742.74        825.22       137.38 o                         
  -7  21   5        316.68        125.40        48.44 o                         
  -6  21   5        306.99        322.65        62.22 o                         
  -5  21   5        383.68        395.73        64.50 o                         
  -4  21   5       3379.94       3214.32       128.99 o                         
  -3  21   5       4558.45       4571.75       160.23 o                         
  -2  21   5       5091.69       5151.24       159.37 o                         
  -1  21   5        941.46       1030.35        77.71 o                         
   0  21   5        279.42        164.43        61.03 o                         
   1  21   5       2902.08       3100.65       182.10 o                         
   2  21   5       6991.22       6959.51       240.19 o                         
   3  21   5       4288.06       4289.89       205.56 o                         
   4  21   5       1475.89       1693.68       131.59 o                         
   5  21   5        131.56        151.77        53.27 o                         
   6  21   5       1082.84       1359.16       113.41 o                         
  -7  22   5       1226.77       1600.57       263.05 o                         
  -6  22   5        569.69        459.07        74.08 o                         
  -5  22   5       1744.88       1697.11        95.32 o                         
  -4  22   5         23.38         39.73        34.54 o                         
  -3  22   5        596.48        539.72        63.91 o                         
  -2  22   5        364.11        315.11        55.95 o                         
  -1  22   5       1192.52       1113.51       129.32 o                         
   0  22   5       2047.07       2083.12       120.26 o                         
   1  22   5        860.77       1268.52       154.94 o                         
   2  22   5         24.10         33.12        41.10 o                         
   3  22   5        125.09        118.67        61.16 o                         
   4  22   5        351.08        431.32        82.51 o                         
   5  22   5        821.04        457.69        82.58 o                         
   6  22   5       1371.98       1695.84       211.19 o                         
  -6  23   5        193.04        288.33       100.44 o                         
  -5  23   5        186.58        182.65        45.62 o                         
  -4  23   5        237.98        323.17        56.67 o                         
  -3  23   5          0.05        -32.79        32.79 o                         
  -2  23   5        315.49        334.77        55.44 o                         
  -1  23   5        457.19        477.39        72.40 o                         
   0  23   5        242.18        139.10        56.11 o                         
   1  23   5         16.71         19.69        41.87 o                         
   2  23   5         41.78         50.99        44.87 o                         
   3  23   5         27.56         39.82        51.66 o                         
   4  23   5         13.94         59.66        56.52 o                         
  -5  24   5       1886.02       2062.81       146.29 o                         
  -4  24   5         65.02         42.83        42.24 o                         
  -3  24   5        291.59        218.40        88.11 o                         
  -2  24   5       1018.52       1304.47       109.27 o                         
  -1  24   5       1118.99       1105.31       107.41 o                         
   0  24   5       1505.94       1514.37       129.57 o                         
   1  24   5       1471.57       1428.97       118.69 o                         
   2  24   5        128.39        195.41        56.58 o                         
   3  24   5         72.69         63.99        70.36 o                         
   4  24   5        820.17        671.55       124.41 o                         
  -4  25   5        914.49        960.78       183.74 o                         
  -3  25   5       3441.55       3449.75       181.97 o                         
  -2  25   5       3685.50       3446.46       218.03 o                         
  -1  25   5        949.61        747.11       119.77 o                         
   0  25   5         93.19         47.04        60.13 o                         
   1  25   5        195.80        216.48        67.81 o                         
   2  25   5       1250.53       1218.79       163.65 o                         
   3  25   5       3272.65       3070.86       283.90 o                         
  -3  26   5        438.59        347.54       117.90 o                         
  -2  26   5         12.75          0.00        91.42 o                         
  -1  26   5         41.04         69.06       102.65 o                         
   0  26   5        648.34        577.12       108.90 o                         
   1  26   5          2.47         16.96        50.27 o                         
   2  26   5        357.34        355.52       107.17 o                         
   0  27   5        272.23        429.86       171.62 o                         
 -11   0   6       1226.43       1380.51       236.96 o                         
 -10   0   6        207.45        205.07       113.47 o                         
  -9   0   6         65.66         13.66        52.35 o                         
  -8   0   6       1336.95       1335.16       142.61 o                         
  -7   0   6        998.25       1165.32        69.39 o                         
  -6   0   6       9003.58       8573.19       194.91 o                         
  -5   0   6       5299.39       5352.57       118.04 o                         
  -4   0   6      10410.88      11051.09       300.52 o                         
  -3   0   6       3491.62       3865.15       161.39 o                         
  -2   0   6       3762.20       3940.29        93.85 o                         
  -1   0   6      47137.02      47400.62       810.21 o                         
   0   0   6      35545.38      38111.70       786.46 o                         
   1   0   6       7046.85       6091.99       125.20 o                         
   2   0   6       9545.83      10437.65       220.86 o                         
   3   0   6       6221.70       6256.72       138.26 o                         
   4   0   6      11491.30      11951.48       240.76 o                         
   5   0   6      19632.88      19196.07       495.58 o                         
   6   0   6      10189.95      10557.08       394.44 o                         
   7   0   6         15.74         25.45        30.01 o                         
   8   0   6       1128.64       1038.75        93.30 o                         
   9   0   6        870.37        776.89        86.61 o                         
  10   0   6       1838.98       2250.14       134.45 o                         
 -11   1   6        403.51        323.13        49.71 o                         
 -10   1   6       3219.96       3377.63       141.80 o                         
  -9   1   6       2477.85       2463.32        99.29 o                         
  -8   1   6       1766.43       1781.37        72.67 o                         
  -7   1   6         34.28         40.70        15.84 o                         
  -6   1   6          4.88         -8.59         8.59 o                         
  -5   1   6        519.86        354.23        16.08 o                         
  -4   1   6        886.15        769.50        27.11 o                         
  -3   1   6       9618.54       9564.37       194.95 o                         
  -2   1   6        341.90        348.39        21.25 o                         
  -1   1   6       1798.24       1602.24        41.71 o                         
   0   1   6       7442.95       6909.65       120.52 o                         
   1   1   6          0.96         13.09         7.85 o                         
   2   1   6       2427.48       2720.46        50.59 o                         
   3   1   6       2636.66       2426.43        49.86 o                         
   4   1   6       6998.73       7116.22       111.89 o                         
   5   1   6       2437.95       2226.14        67.72 o                         
   6   1   6        342.21        272.82        33.46 o                         
   7   1   6        147.77        231.74        33.48 o                         
   8   1   6        491.92        507.94        49.33 o                         
   9   1   6        837.71       1006.68        78.23 o                         
  10   1   6       1056.93       1077.95        74.53 o                         
 -11   2   6        164.06        110.25        39.93 o                         
 -10   2   6          0.33        -19.68        27.20 o                         
  -9   2   6        214.00        234.29        36.89 o                         
  -8   2   6        936.79        935.79        56.54 o                         
  -7   2   6       1418.66       1423.17        59.78 o                         
  -6   2   6        226.61        271.65        19.65 o                         
  -5   2   6       2405.01       2230.99        61.61 o                         
  -4   2   6       5580.09       5929.68       134.69 o                         
  -3   2   6       5326.42       5246.70        99.34 o                         
  -2   2   6        170.56        140.69         8.44 o                         
  -1   2   6        426.90        523.43        16.99 o                         
   0   2   6      10775.70      10604.05       193.96 o                         
   1   2   6       2656.47       2387.57        45.26 o                         
   2   2   6        194.05        204.90        16.11 o                         
   3   2   6        524.85        541.04        25.01 o                         
   4   2   6       1957.93       2022.57        49.24 o                         
   5   2   6          4.36          4.47        16.08 o                         
   6   2   6          1.50        -14.46        18.19 o                         
   7   2   6        206.10        164.00        43.38 o                         
   8   2   6        362.29        353.85        43.71 o                         
   9   2   6         17.26         18.65        24.15 o                         
  10   2   6       1034.25        952.14        68.04 o                         
 -11   3   6        535.53        486.96        57.57 o                         
 -10   3   6       2729.46       2835.10       140.95 o                         
  -9   3   6       3013.57       3040.31       106.89 o                         
  -8   3   6       2295.69       2269.76        83.68 o                         
  -7   3   6       8675.07       8411.21       180.55 o                         
  -6   3   6         21.64         11.90        10.36 o                         
  -5   3   6       4202.03       3981.88        70.82 o                         
  -4   3   6       9526.59       9612.12       171.00 o                         
  -3   3   6       8875.67       8164.09       139.19 o                         
  -2   3   6      24651.30      24283.25       302.79 o                         
  -1   3   6       3248.37       3633.52        74.40 o                         
   0   3   6        271.59        371.69        20.13 o                         
   1   3   6       2353.16       2259.67        42.62 o                         
   2   3   6      24682.28      24600.42       314.01 o                         
   3   3   6      10465.57      10321.08       147.59 o                         
   4   3   6       6377.94       6132.93       109.35 o                         
   5   3   6       5181.02       5182.35       118.02 o                         
   6   3   6        217.73        248.48        32.71 o                         
   7   3   6        857.31        923.78        59.48 o                         
   8   3   6       3350.48       3090.61       104.07 o                         
   9   3   6       6173.48       6069.75       163.65 o                         
  10   3   6       1410.77       1331.15        77.05 o                         
 -11   4   6        579.48        588.09        64.91 o                         
 -10   4   6        586.67        545.36        59.00 o                         
  -9   4   6       1261.73       1266.47        70.21 o                         
  -8   4   6         30.31          8.37        18.65 o                         
  -7   4   6       4683.74       4836.73       142.26 o                         
  -6   4   6       4883.91       4772.01       105.02 o                         
  -5   4   6       3070.78       2882.22        59.21 o                         
  -4   4   6      25701.21      26075.30       400.74 o                         
  -3   4   6       1421.84       1358.92        38.19 o                         
  -2   4   6       2511.04       2606.69        59.45 o                         
  -1   4   6      17284.04      18796.41       259.25 o                         
   0   4   6      26209.50      25263.47       345.47 o                         
   1   4   6       8316.00       8122.98       110.79 o                         
   2   4   6       8326.64       8436.47       121.96 o                         
   3   4   6        919.18        848.42        28.33 o                         
   4   4   6       2861.55       2730.78        63.69 o                         
   5   4   6       8077.22       7273.72       151.91 o                         
   6   4   6       3694.91       3625.45        98.20 o                         
   7   4   6       3727.16       3997.11       116.23 o                         
   8   4   6       1179.15       1238.18        67.62 o                         
   9   4   6        230.13        191.85        36.93 o                         
  10   4   6        627.89        514.99        53.85 o                         
 -11   5   6        476.61        397.16        54.51 o                         
 -10   5   6          2.54         17.41        26.08 o                         
  -9   5   6        202.69        173.24        34.50 o                         
  -8   5   6        187.36        129.33        25.55 o                         
  -7   5   6       1806.90       1904.76        68.54 o                         
  -6   5   6          7.55         14.49        14.00 o                         
  -5   5   6       1525.15       1291.37        39.09 o                         
  -4   5   6       5607.49       5561.83        92.76 o                         
  -3   5   6        151.79        106.86        12.90 o                         
  -2   5   6        882.90        798.57        23.45 o                         
  -1   5   6       6640.96       6848.73       105.63 o                         
   0   5   6       2963.00       2909.43        55.25 o                         
   1   5   6      10103.27      10280.29       132.76 o                         
   2   5   6        222.81        214.79        16.15 o                         
   3   5   6        138.69         65.03        11.37 o                         
   4   5   6       1415.82       1362.67        45.88 o                         
   5   5   6          4.45         -2.38        15.15 o                         
   6   5   6        141.34        148.81        26.49 o                         
   7   5   6        361.91        277.32        36.97 o                         
   8   5   6        298.52        361.28        44.06 o                         
   9   5   6         12.30         48.54        28.36 o                         
  10   5   6          3.60        -16.51        28.04 o                         
 -11   6   6       3324.52       3308.76       137.07 o                         
 -10   6   6       3400.63       3660.86       129.24 o                         
  -9   6   6        126.14        150.34        34.21 o                         
  -8   6   6       2408.15       2669.80        90.33 o                         
  -7   6   6       9853.93       9905.28       217.73 o                         
  -6   6   6       4738.59       4657.67       114.86 o                         
  -5   6   6       5897.68       5245.19       131.46 o                         
  -4   6   6       1501.67       1626.46        57.62 o                         
  -3   6   6        581.46        469.36        24.65 o                         
  -2   6   6       9718.85      10078.18       141.45 o                         
  -1   6   6       2376.58       2163.16        49.70 o                         
   0   6   6       1885.91       1738.51        39.59 o                         
   1   6   6       6972.08       6786.06        97.83 o                         
   2   6   6       5120.16       5339.05        80.37 o                         
   3   6   6       1443.82       1393.91        38.06 o                         
   4   6   6        176.58        138.55        21.06 o                         
   5   6   6        954.73       1045.93        54.64 o                         
   6   6   6       5751.31       5549.13       132.30 o                         
   7   6   6       5008.84       4877.43       133.71 o                         
   8   6   6       3544.63       3574.59       115.44 o                         
   9   6   6        225.43        147.55        35.35 o                         
  10   6   6         68.73         61.25        32.99 o                         
 -11   7   6        465.95        493.48        75.14 o                         
 -10   7   6       1103.23       1118.35        75.23 o                         
  -9   7   6       1701.12       1637.19        76.06 o                         
  -8   7   6       1973.17       1935.27        87.79 o                         
  -7   7   6       1608.02       1652.77        63.63 o                         
  -6   7   6        180.04        181.77        26.20 o                         
  -5   7   6       1578.16       1674.50        72.11 o                         
  -4   7   6      18715.33      18951.96       339.30 o                         
  -3   7   6       5416.03       5376.56        95.33 o                         
  -2   7   6       9745.73       8817.84       170.38 o                         
  -1   7   6       3356.07       3435.22        72.34 o                         
   0   7   6       1901.61       2082.55        47.51 o                         
   1   7   6      11780.70      11928.27       164.59 o                         
   2   7   6      12558.34      12409.04       167.59 o                         
   3   7   6      13134.60      13266.02       180.64 o                         
   4   7   6       1022.37        778.39        40.09 o                         
   5   7   6         76.79        105.66        27.54 o                         
   6   7   6        432.62        416.81        39.22 o                         
   7   7   6       5128.90       4822.15       134.91 o                         
   8   7   6       3066.79       3287.23       110.38 o                         
   9   7   6       1689.97       1825.68        84.73 o                         
  10   7   6        168.80        144.62        35.96 o                         
 -11   8   6        183.09        103.74        65.90 o                         
 -10   8   6         11.18         20.01        25.89 o                         
  -9   8   6        420.66        375.50        44.94 o                         
  -8   8   6        495.89        592.95        51.21 o                         
  -7   8   6        823.41        884.20        53.95 o                         
  -6   8   6         50.93         46.36        13.48 o                         
  -5   8   6         58.71         59.46        13.99 o                         
  -4   8   6       1371.76       1389.00        46.76 o                         
  -3   8   6        281.37        233.16        18.63 o                         
  -2   8   6       1464.09       1490.49        36.33 o                         
  -1   8   6         97.06        105.85        13.99 o                         
   0   8   6       1431.89       1428.12        39.35 o                         
   1   8   6        153.24        179.04        16.04 o                         
   2   8   6        106.11        133.43        15.03 o                         
   3   8   6        450.94        428.06        25.10 o                         
   4   8   6         88.86         49.75        17.64 o                         
   5   8   6          6.77         12.21        18.23 o                         
   6   8   6          6.98         35.57        21.74 o                         
   7   8   6        112.32         90.02        36.89 o                         
   8   8   6         26.27         21.14        24.65 o                         
   9   8   6         97.62         74.86        33.01 o                         
  10   8   6         32.31         25.24        33.06 o                         
 -11   9   6         41.90        141.15       102.65 o                         
 -10   9   6       1091.28       1224.04        82.24 o                         
  -9   9   6       1573.15       1640.31        78.46 o                         
  -8   9   6        936.25        908.33        71.01 o                         
  -7   9   6          0.71         18.40        20.57 o                         
  -6   9   6        136.57         69.92        18.47 o                         
  -5   9   6       2971.91       3048.75        76.01 o                         
  -4   9   6       2188.80       2048.12        72.07 o                         
  -3   9   6       6147.97       5862.38       101.55 o                         
  -2   9   6       1831.87       1642.65        43.79 o                         
  -1   9   6       2151.19       2307.70        57.53 o                         
   0   9   6        164.95        177.34        18.42 o                         
   1   9   6       3886.11       4113.86        72.86 o                         
   2   9   6       9321.63       9648.48       143.64 o                         
   3   9   6       4659.35       4337.03        85.21 o                         
   4   9   6         20.24          3.04        15.68 o                         
   5   9   6         11.24          9.85        16.88 o                         
   6   9   6        155.07        133.39        28.59 o                         
   7   9   6       2287.91       2418.21        86.68 o                         
   8   9   6       1992.22       1816.38        84.32 o                         
   9   9   6        559.23        453.42        54.47 o                         
  10   9   6        365.26        349.48        54.13 o                         
 -10  10   6       1787.69       1808.08        95.73 o                         
  -9  10   6        144.29        140.99        33.98 o                         
  -8  10   6       2511.82       2495.75       120.29 o                         
  -7  10   6       4721.03       4640.50       119.00 o                         
  -6  10   6       4382.49       4371.04       114.57 o                         
  -5  10   6       4068.15       4175.42       107.68 o                         
  -4  10   6        594.89        618.60        38.16 o                         
  -3  10   6       1832.69       1762.26        50.45 o                         
  -2  10   6       2364.91       2465.80        77.24 o                         
  -1  10   6       8374.38       8146.27       140.25 o                         
   0  10   6       9234.56       9101.35       148.01 o                         
   1  10   6       5606.22       5798.73        98.50 o                         
   2  10   6         48.58         16.97        11.87 o                         
   3  10   6        179.85        186.50        23.14 o                         
   4  10   6       4073.57       4185.84        96.72 o                         
   5  10   6       3048.00       3165.66        88.80 o                         
   6  10   6       4239.23       4310.66       112.08 o                         
   7  10   6       3439.97       3546.85       104.09 o                         
   8  10   6        471.58        498.70        53.24 o                         
   9  10   6        155.46        181.87        38.84 o                         
  10  10   6        538.57        268.74        53.51 o                         
 -10  11   6          3.56         -2.97        29.73 o                         
  -9  11   6        407.89        360.44        48.34 o                         
  -8  11   6       1421.69       1422.41        74.28 o                         
  -7  11   6       1286.23       1238.95        72.60 o                         
  -6  11   6        954.64       1061.29        64.18 o                         
  -5  11   6        178.40        147.01        26.59 o                         
  -4  11   6       2229.75       2313.98        73.36 o                         
  -3  11   6       3416.19       3366.21        76.09 o                         
  -2  11   6      10597.20      10418.84       193.29 o                         
  -1  11   6       3869.69       3694.50        84.68 o                         
   0  11   6       4134.75       4017.86        82.08 o                         
   1  11   6       3204.45       3320.63        73.71 o                         
   2  11   6       3497.30       3506.66        76.60 o                         
   3  11   6       3548.77       3414.20        82.06 o                         
   4  11   6       2147.56       2067.55        64.61 o                         
   5  11   6        215.70        248.58        32.77 o                         
   6  11   6         13.45         10.49        21.05 o                         
   7  11   6        818.61        769.11        59.26 o                         
   8  11   6       1082.29       1171.37        75.09 o                         
   9  11   6         98.71         61.59        34.79 o                         
 -10  12   6         56.61         18.68        33.46 o                         
  -9  12   6        351.25        337.16        60.70 o                         
  -8  12   6         30.07         56.02        28.57 o                         
  -7  12   6        207.68        171.70        34.56 o                         
  -6  12   6       3434.60       3519.50       110.23 o                         
  -5  12   6        608.26        686.68        48.95 o                         
  -4  12   6       2052.33       2068.61        63.54 o                         
  -3  12   6         19.25        -12.62        12.62 o                         
  -2  12   6        133.37        117.34        20.80 o                         
  -1  12   6       7800.05       8034.77       151.38 o                         
   0  12   6       6248.48       5899.45       114.72 o                         
   1  12   6       1436.35       1252.57        46.19 o                         
   2  12   6       1284.26       1203.44        46.13 o                         
   3  12   6        863.52        877.28        59.24 o                         
   4  12   6       2271.43       2032.24        72.78 o                         
   5  12   6       4788.88       4757.83       125.75 o                         
   6  12   6        759.80        879.48        59.14 o                         
   7  12   6        322.86        297.78        41.13 o                         
   8  12   6          5.55        -25.11        27.05 o                         
   9  12   6        557.46        450.91        54.09 o                         
 -10  13   6       1751.72       1733.77       121.51 o                         
  -9  13   6       5237.45       5534.09       166.42 o                         
  -8  13   6       7990.16       7681.51       176.47 o                         
  -7  13   6       1092.12       1123.96        64.01 o                         
  -6  13   6        268.77        313.96        39.73 o                         
  -5  13   6       1739.82       1438.02        67.06 o                         
  -4  13   6       1231.42       1379.28        47.74 o                         
  -3  13   6      20945.15      20058.46       345.35 o                         
  -2  13   6       5307.39       5263.18       119.22 o                         
  -1  13   6        191.53        164.97        23.14 o                         
   0  13   6          7.45         12.36        16.22 o                         
   1  13   6         26.78         50.35        17.66 o                         
   2  13   6       2639.56       2674.83        72.95 o                         
   3  13   6       6752.37       6900.45       164.56 o                         
   4  13   6       8273.75       8463.72       209.91 o                         
   5  13   6       1887.50       1877.64        88.66 o                         
   6  13   6       1562.52       1581.56        76.64 o                         
   7  13   6         66.66         43.13        29.35 o                         
   8  13   6       2399.94       2521.18       110.91 o                         
   9  13   6       3499.66       3697.79       138.45 o                         
 -10  14   6         76.76        -64.56       107.46 o                         
  -9  14   6         90.13         41.00        34.40 o                         
  -8  14   6        156.69        100.65        38.42 o                         
  -7  14   6         50.24         40.73        25.17 o                         
  -6  14   6       5525.66       5586.28       156.05 o                         
  -5  14   6       5806.70       5530.98       160.51 o                         
  -4  14   6          6.46         42.82        18.65 o                         
  -3  14   6         58.11        107.48        22.06 o                         
  -2  14   6        240.97        230.80        28.64 o                         
  -1  14   6       1136.82       1247.97        53.62 o                         
   0  14   6       5931.59       5670.63       127.65 o                         
   1  14   6       4578.98       4347.57       128.65 o                         
   2  14   6          2.49          1.37        19.12 o                         
   3  14   6          0.80         -5.65        22.18 o                         
   4  14   6        778.36        807.48        70.64 o                         
   5  14   6       1159.97       1056.06        72.95 o                         
   6  14   6        837.45        914.36        67.63 o                         
   7  14   6       1241.11       1163.66        76.19 o                         
   8  14   6        128.80        117.64        38.09 o                         
   9  14   6         21.27        -15.33        54.06 o                         
  -9  15   6        517.81        394.32        56.26 o                         
  -8  15   6        871.78        873.87        62.04 o                         
  -7  15   6        543.28        675.84        58.02 o                         
  -6  15   6          0.11         -5.81        24.52 o                         
  -5  15   6       1040.40        964.03        68.26 o                         
  -4  15   6        309.17        365.51        53.88 o                         
  -3  15   6       3327.00       3213.46       100.54 o                         
  -2  15   6       1810.05       1534.34        60.14 o                         
  -1  15   6         81.40        107.56        23.86 o                         
   0  15   6        948.58        891.05        51.77 o                         
   1  15   6         97.20         92.54        24.19 o                         
   2  15   6        895.06        968.76        60.40 o                         
   3  15   6       1724.12       1815.78        77.43 o                         
   4  15   6        946.42       1031.41        69.22 o                         
   5  15   6       1262.71       1344.50       103.65 o                         
   6  15   6        119.10        107.56        37.82 o                         
   7  15   6        170.49        201.13        42.42 o                         
   8  15   6         77.81        134.23        38.84 o                         
  -9  16   6         40.56        -33.82        33.82 o                         
  -8  16   6        194.87        183.92        58.80 o                         
  -7  16   6        205.86        283.38        44.14 o                         
  -6  16   6       3891.43       3682.71       125.07 o                         
  -5  16   6       6317.36       6098.60       168.82 o                         
  -4  16   6       1178.73       1019.72        54.84 o                         
  -3  16   6        437.78        427.10        45.64 o                         
  -2  16   6       1084.92       1063.53        53.40 o                         
  -1  16   6       5039.05       5134.29       125.64 o                         
   0  16   6      11284.04      10885.54       218.75 o                         
   1  16   6       6343.51       6580.63       156.77 o                         
   2  16   6       1085.98       1146.46        74.55 o                         
   3  16   6        851.93        925.93        79.39 o                         
   4  16   6        927.11       1046.45        78.95 o                         
   5  16   6       7395.63       7738.66       211.43 o                         
   6  16   6       4421.51       4470.85       153.36 o                         
   7  16   6        324.98        198.97        44.65 o                         
   8  16   6         90.70         27.84        37.06 o                         
  -9  17   6       3532.56       3711.51       221.07 o                         
  -8  17   6        412.74        413.72        50.30 o                         
  -7  17   6        122.76         90.42        34.06 o                         
  -6  17   6        742.37        806.02        67.75 o                         
  -5  17   6        717.78        759.88        44.40 o                         
  -4  17   6       1500.21       1559.08        72.01 o                         
  -3  17   6       1518.71       1634.38        83.93 o                         
  -2  17   6       1323.65       1217.33        59.84 o                         
  -1  17   6         40.75         90.57        26.16 o                         
   0  17   6       3698.73       3814.30       107.74 o                         
   1  17   6       2059.21       2144.20        78.55 o                         
   2  17   6        233.53        225.12        55.39 o                         
   3  17   6       1364.46       1577.06        88.49 o                         
   4  17   6       4601.59       4447.16       161.60 o                         
   5  17   6          9.47        -12.22        30.43 o                         
   6  17   6        821.41        847.37        76.43 o                         
   7  17   6       1206.55       1196.94        87.34 o                         
   8  17   6        552.24        543.31        85.72 o                         
  -8  18   6         93.47         43.07        32.20 o                         
  -7  18   6        420.07        409.11        53.29 o                         
  -6  18   6          9.72         49.82        32.44 o                         
  -5  18   6         25.42         19.44        21.29 o                         
  -4  18   6       1353.30       1317.03        64.95 o                         
  -3  18   6       1866.45       1644.56        67.37 o                         
  -2  18   6        311.41        212.81        34.26 o                         
  -1  18   6         76.34         52.93        25.72 o                         
   0  18   6        184.68        165.43        29.21 o                         
   1  18   6       1605.10       1446.30        76.32 o                         
   2  18   6        409.18        373.67        54.97 o                         
   3  18   6        237.77        242.68        49.84 o                         
   4  18   6        423.89        329.98        58.29 o                         
   5  18   6        279.79        294.18        54.35 o                         
   6  18   6          3.41        -36.26        36.26 o                         
   7  18   6         10.97         34.93        38.60 o                         
  -8  19   6       1065.56       1033.61        94.03 o                         
  -7  19   6        966.65        790.15        72.96 o                         
  -6  19   6         92.48         80.58        35.65 o                         
  -5  19   6        706.58        738.67        52.36 o                         
  -4  19   6       2563.68       2476.89        92.79 o                         
  -3  19   6       1804.06       1812.03        83.52 o                         
  -2  19   6       4234.93       4447.32       130.02 o                         
  -1  19   6        138.44         49.29        29.48 o                         
   0  19   6        378.63        393.91        46.84 o                         
   1  19   6       1685.14       1783.37        94.39 o                         
   2  19   6       5329.68       5479.45       181.57 o                         
   3  19   6       4178.70       4159.70       156.04 o                         
   4  19   6        582.17        719.30        94.34 o                         
   5  19   6         12.86         96.20        44.05 o                         
   6  19   6        782.52        721.52        85.99 o                         
   7  19   6       1129.95       1042.48       119.95 o                         
  -8  20   6        180.31         62.90        76.50 o                         
  -7  20   6       2404.52       2276.97       134.42 o                         
  -6  20   6       3080.89       3118.21       227.15 o                         
  -5  20   6       3693.16       3496.35       119.33 o                         
  -4  20   6        627.45        630.28        75.56 o                         
  -3  20   6         29.66         14.04        28.14 o                         
  -2  20   6        976.20        904.07        65.58 o                         
  -1  20   6       2231.66       2265.23        93.56 o                         
   0  20   6       3900.51       3901.31       149.16 o                         
   1  20   6       4183.89       4335.72       172.81 o                         
   2  20   6        844.22       1016.22        93.14 o                         
   3  20   6        149.54        108.49        47.57 o                         
   4  20   6        470.71        514.94        83.06 o                         
   5  20   6       1518.84       1626.79       115.84 o                         
   6  20   6       2777.91       3034.27       193.54 o                         
   7  20   6       2633.32       2660.61       330.41 o                         
  -7  21   6        432.12        711.91       141.87 o                         
  -6  21   6         41.89         57.31        40.77 o                         
  -5  21   6          8.80         23.38        29.39 o                         
  -4  21   6         27.69         30.61        31.82 o                         
  -3  21   6        549.47        658.55        67.54 o                         
  -2  21   6        830.80        751.70        67.63 o                         
  -1  21   6         48.84         28.32        30.00 o                         
   0  21   6        178.45         80.88        41.99 o                         
   1  21   6          8.99         19.96        45.00 o                         
   2  21   6         44.32         41.23        42.39 o                         
   3  21   6         63.45         34.08        47.04 o                         
   4  21   6        490.81        603.98       103.82 o                         
   5  21   6        537.54        341.51        92.59 o                         
   6  21   6        143.32        123.31       119.51 o                         
  -6  22   6       1746.43       1702.36       121.95 o                         
  -5  22   6       1575.87       1505.51       127.02 o                         
  -4  22   6        160.41        142.07        41.13 o                         
  -3  22   6          0.63          0.52        35.15 o                         
  -2  22   6        470.12        681.86        67.53 o                         
  -1  22   6        677.59        661.57        71.79 o                         
   0  22   6        885.61        850.97       101.55 o                         
   1  22   6       2227.71       2141.02       126.10 o                         
   2  22   6        434.00        506.31        83.57 o                         
   3  22   6        369.65        438.58        92.62 o                         
   4  22   6        153.21         35.06        65.13 o                         
   5  22   6        337.63        251.31        84.65 o                         
   6  22   6       1356.34       1720.87       327.20 o                         
  -6  23   6        775.08        776.31       182.85 o                         
  -5  23   6        343.55        297.15        50.07 o                         
  -4  23   6       3739.78       3857.35       163.73 o                         
  -3  23   6       3652.47       3570.06       157.42 o                         
  -2  23   6       2730.71       2834.24       139.11 o                         
  -1  23   6       2449.43       2335.00       143.04 o                         
   0  23   6        467.99        487.64        96.40 o                         
   1  23   6        998.48        982.03       109.51 o                         
   2  23   6       3879.58       3985.43       200.07 o                         
   3  23   6       4397.19       4787.33       266.45 o                         
   4  23   6       2147.67       2336.18       184.55 o                         
  -5  24   6         25.97         41.84        43.31 o                         
  -4  24   6        177.95        183.94        51.78 o                         
  -3  24   6        595.65        409.40        68.80 o                         
  -2  24   6        331.71        362.50       103.02 o                         
  -1  24   6        564.01        549.20        88.67 o                         
   0  24   6        357.96        352.63        87.81 o                         
   1  24   6          7.80          7.78        47.94 o                         
   2  24   6         22.26         29.82        51.32 o                         
   3  24   6         73.48        -52.40        67.55 o                         
   4  24   6         43.73         28.87        86.61 o                         
  -4  25   6        279.28        308.80       220.54 o                         
  -3  25   6        148.43         95.35        59.44 o                         
  -2  25   6        604.31        657.43        91.80 o                         
  -1  25   6        234.13        349.20        76.60 o                         
   0  25   6         21.55        -46.81        46.81 o                         
   1  25   6        209.90        250.54        84.25 o                         
   2  25   6        114.79         85.37       106.26 o                         
   3  25   6          1.01        -22.46        83.40 o                         
  -3  26   6         24.35        -65.76       101.05 o                         
  -2  26   6       1164.76       1201.90       252.62 o                         
  -1  26   6       2731.29       3026.31       327.20 o                         
   0  26   6       2937.14       3113.13       240.56 o                         
   1  26   6        919.13       1216.83       460.25 o                         
   2  26   6          4.47        -53.87        99.44 o                         
 -11   1   7        218.58        164.95        42.20 o                         
 -10   1   7       3891.87       4108.32       141.52 o                         
  -9   1   7       6330.67       6043.12       161.85 o                         
  -8   1   7       6336.30       6089.81       145.65 o                         
  -7   1   7       1891.06       1863.26        57.25 o                         
  -6   1   7         49.52         21.89         8.57 o                         
  -5   1   7       6742.50       6298.85       116.59 o                         
  -4   1   7      11981.53      12624.36       214.31 o                         
  -3   1   7      13406.88      13263.56       232.18 o                         
  -2   1   7      12499.89      12297.29       179.90 o                         
  -1   1   7      14358.35      15343.67       212.14 o                         
   0   1   7        273.46        422.29        23.05 o                         
   1   1   7         54.54         33.15         8.82 o                         
   2   1   7       7498.60       7791.82       114.70 o                         
   3   1   7      15800.32      15529.66       211.57 o                         
   4   1   7       8292.05       8281.74       133.65 o                         
   5   1   7       5391.94       5111.64       118.40 o                         
   6   1   7          0.44         -9.37        18.26 o                         
   7   1   7        124.98        112.14        27.24 o                         
   8   1   7       3221.47       3061.53       109.42 o                         
   9   1   7       3431.41       3374.20       115.77 o                         
  10   1   7       3214.59       3057.43       114.74 o                         
 -11   2   7       1625.73       1550.42        88.04 o                         
 -10   2   7        154.70        157.93        36.48 o                         
  -9   2   7        432.23        470.77        51.49 o                         
  -8   2   7        267.26        250.19        33.47 o                         
  -7   2   7       3375.32       3425.10        87.97 o                         
  -6   2   7       6048.35       5981.18       107.99 o                         
  -5   2   7      10488.93      10366.59       170.33 o                         
  -4   2   7       9605.70       9347.96       166.69 o                         
  -3   2   7          1.07         -7.17         7.17 o                         
  -2   2   7        507.71        381.36        20.99 o                         
  -1   2   7      13279.84      13481.33       187.67 o                         
   0   2   7      33221.42      32759.74       510.56 o                         
   1   2   7       5123.84       4806.76        74.91 o                         
   2   2   7        967.77        909.28        33.45 o                         
   3   2   7       2090.48       1968.22        45.62 o                         
   4   2   7       5429.39       5266.60        95.15 o                         
   5   2   7      11911.14      11421.60       216.14 o                         
   6   2   7       4974.71       4965.75       129.44 o                         
   7   2   7        941.15       1009.38        58.36 o                         
   8   2   7        187.35         60.50        29.17 o                         
   9   2   7        102.44        147.85        34.49 o                         
  10   2   7       1678.81       1689.80       105.57 o                         
 -11   3   7        276.39        270.98        46.00 o                         
 -10   3   7        373.51        388.56        47.22 o                         
  -9   3   7         30.89         66.57        26.12 o                         
  -8   3   7       1319.10       1283.27        60.04 o                         
  -7   3   7       4537.96       4327.28       104.10 o                         
  -6   3   7        689.94        716.27        27.34 o                         
  -5   3   7       1689.68       1470.65        46.26 o                         
  -4   3   7        773.02        763.81        30.76 o                         
  -3   3   7        176.69        279.41        22.42 o                         
  -2   3   7       1144.90        994.19        36.50 o                         
  -1   3   7       7850.76       8520.38       131.01 o                         
   0   3   7       8654.73       8596.76       142.43 o                         
   1   3   7       1456.40       1379.27        32.40 o                         
   2   3   7         70.28         34.80        10.71 o                         
   3   3   7         29.90         46.99        12.18 o                         
   4   3   7       2270.49       2085.93        55.53 o                         
   5   3   7        104.26        123.28        24.06 o                         
   6   3   7        198.23        228.82        33.44 o                         
   7   3   7        343.97        302.85        38.91 o                         
   8   3   7        103.11         88.28        29.49 o                         
   9   3   7        251.35        150.62        33.71 o                         
  10   3   7        253.97        249.70        42.47 o                         
 -11   4   7       1792.35       1979.66       109.87 o                         
 -10   4   7        767.48        715.75        60.47 o                         
  -9   4   7        846.50        660.46        52.83 o                         
  -8   4   7        778.88        838.34        51.67 o                         
  -7   4   7       1309.35       1338.32        53.96 o                         
  -6   4   7       2305.06       2304.55        54.76 o                         
  -5   4   7       1799.89       1767.29        52.90 o                         
  -4   4   7        607.81        657.28        37.02 o                         
  -3   4   7       6541.30       6458.82       103.12 o                         
  -2   4   7        141.83        139.86        11.75 o                         
  -1   4   7       3343.52       3341.55        58.73 o                         
   0   4   7       3426.78       3298.24        67.36 o                         
   1   4   7       1514.43       1589.47        34.30 o                         
   2   4   7       1027.22       1169.53        32.49 o                         
   3   4   7         35.18         23.15        11.12 o                         
   4   4   7        120.92         68.97        16.92 o                         
   5   4   7        190.28        202.30        28.24 o                         
   6   4   7       4139.55       4326.47       157.11 o                         
   7   4   7        687.60        649.29        53.77 o                         
   8   4   7        197.60        199.93        36.97 o                         
   9   4   7        115.68        140.29        34.17 o                         
  10   4   7        434.86        385.33        49.15 o                         
 -11   5   7         68.28         26.17        54.11 o                         
 -10   5   7        321.12        284.92        43.36 o                         
  -9   5   7       4316.54       4502.51       136.34 o                         
  -8   5   7       2948.13       3120.24       114.50 o                         
  -7   5   7       1602.11       1562.42        79.19 o                         
  -6   5   7       1312.33       1329.14        51.46 o                         
  -5   5   7          6.83         13.07         9.54 o                         
  -4   5   7       5436.84       5248.87       119.99 o                         
  -3   5   7      18584.06      19106.92       245.80 o                         
  -2   5   7      16645.97      17207.03       242.02 o                         
  -1   5   7        143.36        298.19        16.91 o                         
   0   5   7       3988.34       4228.56        71.10 o                         
   1   5   7       4419.95       4129.53        64.27 o                         
   2   5   7      13450.01      13069.99       180.72 o                         
   3   5   7       7930.41       8163.18       134.34 o                         
   4   5   7       2498.40       2177.73        68.27 o                         
   5   5   7        150.20        191.64        27.37 o                         
   6   5   7        759.37        895.64        54.34 o                         
   7   5   7       5082.44       5208.66       203.71 o                         
   8   5   7       3111.32       3326.02       111.68 o                         
   9   5   7       2287.63       2395.36        97.27 o                         
  10   5   7         84.35         63.70        36.98 o                         
 -11   6   7        637.61        585.76        62.92 o                         
 -10   6   7       1086.91        997.44        69.66 o                         
  -9   6   7        238.50        232.49        36.24 o                         
  -8   6   7        432.06        315.62        42.44 o                         
  -7   6   7       3428.73       3495.76        99.61 o                         
  -6   6   7       3552.84       3493.10        93.57 o                         
  -5   6   7       7503.62       7440.48       135.96 o                         
  -4   6   7       1102.16       1105.26        39.82 o                         
  -3   6   7         30.77         57.31         9.70 o                         
  -2   6   7        614.78        546.87        20.44 o                         
  -1   6   7       4539.26       4675.74        80.82 o                         
   0   6   7      10399.35      10072.79       146.60 o                         
   1   6   7       3752.48       3790.75        69.36 o                         
   2   6   7       3472.09       3314.60        74.52 o                         
   3   6   7       1663.99       1689.77        43.38 o                         
   4   6   7         28.12         -2.61        14.14 o                         
   5   6   7        428.22        442.72        38.92 o                         
   6   6   7       3070.29       3325.82        96.93 o                         
   7   6   7       3291.11       3215.12       106.24 o                         
   8   6   7        331.51        326.19        44.39 o                         
   9   6   7         79.83         58.34        30.05 o                         
  10   6   7          9.07         28.39        33.61 o                         
 -11   7   7        314.80        335.30        50.09 o                         
 -10   7   7        285.44        213.27        39.34 o                         
  -9   7   7         25.74         30.43        24.47 o                         
  -8   7   7        318.61        211.32        30.41 o                         
  -7   7   7        982.99       1090.93        54.96 o                         
  -6   7   7          7.25        -14.64        14.64 o                         
  -5   7   7         63.49         52.15        13.85 o                         
  -4   7   7        358.39        329.21        19.29 o                         
  -3   7   7        224.73        251.92        18.21 o                         
  -2   7   7       3370.82       3290.07        59.74 o                         
  -1   7   7       2664.27       2563.85        67.42 o                         
   0   7   7        691.40        649.54        23.14 o                         
   1   7   7          7.68          7.21         9.32 o                         
   2   7   7       2534.18       2574.06        56.42 o                         
   3   7   7       8573.47       8538.87       126.69 o                         
   4   7   7         81.75         53.98        19.43 o                         
   5   7   7        174.02        146.32        28.15 o                         
   6   7   7       1014.71       1006.36        54.67 o                         
   7   7   7       1613.81       1664.71        76.52 o                         
   8   7   7        465.17        459.17        50.83 o                         
   9   7   7        287.87        239.79        64.40 o                         
  10   7   7         16.55         79.15        42.12 o                         
 -11   8   7       3196.08       3316.12       204.17 o                         
 -10   8   7        853.47        798.02        69.26 o                         
  -9   8   7       1247.46       1391.57        69.74 o                         
  -8   8   7        353.02        361.72        39.90 o                         
  -7   8   7       5216.71       5388.48       137.52 o                         
  -6   8   7      12837.51      12853.80       255.37 o                         
  -5   8   7       4871.54       5179.97       132.35 o                         
  -4   8   7       2199.61       2154.23        76.10 o                         
  -3   8   7       1497.60       1505.50        41.49 o                         
  -2   8   7       3389.01       3204.56        62.31 o                         
  -1   8   7        708.79        532.99        25.86 o                         
   0   8   7      15381.17      16140.31       236.34 o                         
   1   8   7      36648.93      37275.69       469.87 o                         
   2   8   7       4256.99       4318.16        85.62 o                         
   3   8   7        661.48        592.32        31.84 o                         
   4   8   7        525.16        587.40        38.55 o                         
   5   8   7       6239.18       6222.03       142.58 o                         
   6   8   7       7127.11       6959.33       160.07 o                         
   7   8   7       4837.45       4754.86       136.69 o                         
   8   8   7       2600.87       2942.74       107.30 o                         
   9   8   7          0.42        -28.85        28.85 o                         
  10   8   7        325.49        233.02        82.89 o                         
 -11   9   7        436.03        426.65       162.00 o                         
 -10   9   7        307.26        197.09        43.59 o                         
  -9   9   7       1063.99       1043.13        70.17 o                         
  -8   9   7        300.07        284.86        38.82 o                         
  -7   9   7       2880.40       2903.81       100.93 o                         
  -6   9   7       1431.45       1509.72        45.67 o                         
  -5   9   7          4.10          1.27        12.65 o                         
  -4   9   7       4530.60       4471.34       141.39 o                         
  -3   9   7       2684.81       2217.81        72.43 o                         
  -2   9   7      20764.31      20684.40       350.49 o                         
  -1   9   7       6070.64       6021.22       107.58 o                         
   0   9   7       1629.50       1841.50        48.09 o                         
   1   9   7       1321.94       1163.78        43.13 o                         
   2   9   7       6958.27       6764.01       109.71 o                         
   3   9   7      18056.29      17841.42       257.43 o                         
   4   9   7       8862.85       8623.20       159.61 o                         
   5   9   7         75.45          0.05        17.88 o                         
   6   9   7        399.30        503.03        43.09 o                         
   7   9   7       2717.31       2859.14       103.63 o                         
   8   9   7       1319.02       1409.11        85.98 o                         
   9   9   7       1371.46       1472.01        88.67 o                         
  10   9   7        156.61        115.11       122.93 o                         
 -11  10   7         38.95        -30.47        91.42 o                         
 -10  10   7       1364.02       1540.33       100.41 o                         
  -9  10   7        586.12        540.72        53.90 o                         
  -8  10   7         25.27         26.81        24.82 o                         
  -7  10   7        423.19        337.72        42.75 o                         
  -6  10   7       2301.61       2488.26        77.75 o                         
  -5  10   7       2323.26       2166.12        69.56 o                         
  -4  10   7       2680.37       2720.86        78.95 o                         
  -3  10   7       1853.40       1726.08        50.79 o                         
  -2  10   7        323.36        301.13        23.95 o                         
  -1  10   7       3165.16       3108.49        73.95 o                         
   0  10   7       7704.38       7821.23       132.34 o                         
   1  10   7        192.76        108.10        18.11 o                         
   2  10   7       1299.72       1161.04        46.44 o                         
   3  10   7          0.20         -2.82        14.12 o                         
   4  10   7          0.58         20.34        17.55 o                         
   5  10   7       2198.58       2240.23        78.58 o                         
   6  10   7        805.23        921.92        63.23 o                         
   7  10   7        598.84        654.23        55.82 o                         
   8  10   7         79.47         27.98        29.24 o                         
   9  10   7         13.90         -4.57        29.37 o                         
 -10  11   7       2192.19       2384.20       123.88 o                         
  -9  11   7       3642.71       3754.53       126.06 o                         
  -8  11   7       5071.90       4862.49       142.69 o                         
  -7  11   7        429.05        477.06        32.43 o                         
  -6  11   7          0.03         33.59        18.86 o                         
  -5  11   7       2851.07       2941.55        93.32 o                         
  -4  11   7       4749.30       4941.29       120.51 o                         
  -3  11   7      12490.10      12959.36       247.94 o                         
  -2  11   7       1343.64       1403.48        59.47 o                         
  -1  11   7        914.54        834.06        38.03 o                         
   0  11   7        282.74        257.08        25.06 o                         
   1  11   7       4003.53       4104.18        85.71 o                         
   2  11   7       3389.62       3265.12        79.17 o                         
   3  11   7       3825.76       3822.82       101.37 o                         
   4  11   7       3559.25       3809.38        98.77 o                         
   5  11   7       1521.56       1470.63        65.16 o                         
   6  11   7        209.31        183.57        34.07 o                         
   7  11   7       1014.38        951.15        69.00 o                         
   8  11   7       2576.29       2738.64       107.89 o                         
   9  11   7       2076.57       2189.95       105.51 o                         
 -10  12   7        625.00        444.18        73.31 o                         
  -9  12   7         79.56        154.11        36.95 o                         
  -8  12   7       1216.22       1308.20        76.37 o                         
  -7  12   7       2379.72       2382.14        82.13 o                         
  -6  12   7       2797.45       2930.54        97.47 o                         
  -5  12   7        508.53        491.49        42.46 o                         
  -4  12   7        102.09        118.40        22.79 o                         
  -3  12   7         22.96         27.82        15.41 o                         
  -2  12   7       3602.08       3533.98       122.71 o                         
  -1  12   7       9428.04       9248.80       170.26 o                         
   0  12   7        815.05        791.11        40.38 o                         
   1  12   7        839.01        828.42        40.86 o                         
   2  12   7        193.94        166.22        23.42 o                         
   3  12   7        216.76        168.44        31.28 o                         
   4  12   7       1994.22       2081.65        86.77 o                         
   5  12   7       1432.55       1478.81        70.63 o                         
   6  12   7       2475.89       2779.84       110.57 o                         
   7  12   7       1423.55       1338.79        77.23 o                         
   8  12   7        111.50        121.77        38.53 o                         
   9  12   7        245.93        144.72        44.32 o                         
 -10  13   7         38.11          0.04        37.74 o                         
  -9  13   7         47.08         58.38        33.00 o                         
  -8  13   7         41.83         44.55        32.35 o                         
  -7  13   7        478.01        440.11        45.45 o                         
  -6  13   7        114.76         68.41        25.74 o                         
  -5  13   7        135.61        120.62        26.77 o                         
  -4  13   7          3.14        -17.79        17.79 o                         
  -3  13   7        769.98        713.66        40.72 o                         
  -2  13   7         26.27         33.17        17.36 o                         
  -1  13   7        193.41        178.45        25.44 o                         
   0  13   7       1817.24       1667.81        60.40 o                         
   1  13   7       1860.72       1743.18        60.12 o                         
   2  13   7        728.48        897.23        49.33 o                         
   3  13   7        164.50        134.47        31.05 o                         
   4  13   7        267.71        285.93        39.76 o                         
   5  13   7        249.70        246.66        37.84 o                         
   6  13   7        237.10        233.50        40.55 o                         
   7  13   7        260.82        198.61        39.06 o                         
   8  13   7        397.46        295.53        50.30 o                         
   9  13   7         14.18         57.39        60.11 o                         
 -10  14   7         48.23        216.01        96.39 o                         
  -9  14   7        282.75        198.10        46.26 o                         
  -8  14   7        216.95        177.17        29.79 o                         
  -7  14   7       1861.81       1818.03        80.67 o                         
  -6  14   7        384.99        408.19        47.19 o                         
  -5  14   7        290.27        240.46        39.09 o                         
  -4  14   7       5785.88       5632.15       125.97 o                         
  -3  14   7       1329.97       1173.20        52.72 o                         
  -2  14   7       6466.76       6359.25       139.77 o                         
  -1  14   7       4434.59       4348.02       109.68 o                         
   0  14   7       3266.78       2989.87        81.82 o                         
   1  14   7       1603.31       1587.27        62.85 o                         
   2  14   7        653.77        803.50        56.55 o                         
   3  14   7       2986.07       3102.74       101.70 o                         
   4  14   7       3358.36       3579.71       123.12 o                         
   5  14   7       4540.16       4727.74       150.48 o                         
   6  14   7        766.15        688.21        61.29 o                         
   7  14   7         81.20         65.98        31.41 o                         
   8  14   7         39.23          2.84        37.23 o                         
   9  14   7        461.35        595.68       141.43 o                         
  -9  15   7       2726.30       2977.94       126.46 o                         
  -8  15   7       1541.81       1461.58        74.33 o                         
  -7  15   7        754.48        747.13        59.36 o                         
  -6  15   7        135.46         86.77        35.65 o                         
  -5  15   7       6127.23       6284.44       168.80 o                         
  -4  15   7       6143.15       5533.65       135.16 o                         
  -3  15   7       3258.36       3228.03        91.05 o                         
  -2  15   7       1292.42       1285.86        55.29 o                         
  -1  15   7       3222.15       3310.66        93.03 o                         
   0  15   7         67.25         41.03        21.26 o                         
   1  15   7       3272.93       3487.15        99.52 o                         
   2  15   7       2912.27       3204.03       121.03 o                         
   3  15   7       3286.00       3691.54       140.15 o                         
   4  15   7       3225.97       3133.67       124.14 o                         
   5  15   7       1433.04       1494.90        84.45 o                         
   6  15   7         19.07         41.90        31.78 o                         
   7  15   7        343.18        224.88        46.92 o                         
   8  15   7       1315.45       1222.23       100.20 o                         
  -9  16   7        194.90        231.66        49.24 o                         
  -8  16   7        115.25         96.90        32.98 o                         
  -7  16   7          8.64         13.56        25.68 o                         
  -6  16   7        830.66        932.55        66.30 o                         
  -5  16   7       1804.42       1736.92        81.95 o                         
  -4  16   7       1968.03       1975.66        72.66 o                         
  -3  16   7       3345.64       3083.22        90.74 o                         
  -2  16   7        731.35        662.95        51.35 o                         
  -1  16   7       1282.54       1289.01        57.73 o                         
   0  16   7       5279.81       5095.17       128.44 o                         
   1  16   7       1992.44       2108.92        77.00 o                         
   2  16   7        170.66        127.22        43.92 o                         
   3  16   7       1311.79       1480.57        85.06 o                         
   4  16   7        894.09        996.04        85.82 o                         
   5  16   7       4416.27       4659.91       168.07 o                         
   6  16   7        566.19        571.77        70.76 o                         
   7  16   7         24.77          4.15        34.75 o                         
   8  16   7          1.61        -51.99        51.99 o                         
  -9  17   7       1188.56       1070.44       107.32 o                         
  -8  17   7       1053.52       1147.61        82.94 o                         
  -7  17   7       1540.64       1474.65        83.06 o                         
  -6  17   7         18.69          4.03        26.76 o                         
  -5  17   7        773.08        824.01        66.98 o                         
  -4  17   7       3247.07       3423.91       103.80 o                         
  -3  17   7       1582.33       1694.65        67.15 o                         
  -2  17   7       2451.07       2383.37        80.45 o                         
  -1  17   7       2115.08       1873.81        76.63 o                         
   0  17   7         22.19        -17.93        21.47 o                         
   1  17   7       2642.64       2791.03        92.47 o                         
   2  17   7       2409.79       2387.68       107.92 o                         
   3  17   7        996.12        875.43        78.99 o                         
   4  17   7       1740.18       1687.95       107.34 o                         
   5  17   7       1156.68       1179.97       130.00 o                         
   6  17   7         31.16          1.24        37.59 o                         
   7  17   7        413.25        347.23        60.75 o                         
   8  17   7        928.62        807.59       177.96 o                         
  -8  18   7       1389.30       1276.43        83.14 o                         
  -7  18   7       3310.44       3003.27       126.61 o                         
  -6  18   7       3618.56       3538.76       138.30 o                         
  -5  18   7       5935.07       6161.67       176.85 o                         
  -4  18   7       1105.73       1162.72        62.41 o                         
  -3  18   7        362.32        371.10        39.27 o                         
  -2  18   7       1158.48       1347.44        67.24 o                         
  -1  18   7       6633.03       6722.46       168.63 o                         
   0  18   7       5514.36       5805.14       153.85 o                         
   1  18   7       3128.77       3288.51       128.80 o                         
   2  18   7       2146.71       2364.22       110.44 o                         
   3  18   7        459.47        325.64        55.21 o                         
   4  18   7       2211.74       2414.36       130.93 o                         
   5  18   7       3210.42       3112.02       152.21 o                         
   6  18   7       2572.64       2855.28       146.91 o                         
   7  18   7       2413.46       2335.39       147.81 o                         
  -8  19   7        898.18        915.46        90.14 o                         
  -7  19   7        191.42        191.74        54.68 o                         
  -6  19   7        733.02        799.26        70.39 o                         
  -5  19   7       1119.22       1061.19        74.67 o                         
  -4  19   7        741.25        670.66        53.20 o                         
  -3  19   7        277.08        278.77        43.28 o                         
  -2  19   7          1.86         13.62        24.11 o                         
  -1  19   7         42.57         45.84        26.82 o                         
   0  19   7        136.23        178.16        35.71 o                         
   1  19   7        224.79        182.29        51.13 o                         
   2  19   7        340.78        264.56        52.49 o                         
   3  19   7        138.44        160.68        49.38 o                         
   4  19   7         39.94         96.77        49.39 o                         
   5  19   7         18.25         58.55        47.23 o                         
   6  19   7        382.85        440.42        81.49 o                         
   7  19   7          0.43         29.65        69.19 o                         
  -8  20   7        278.36        185.41       113.88 o                         
  -7  20   7        480.23        403.54        59.74 o                         
  -6  20   7        569.88        488.32        74.73 o                         
  -5  20   7        571.87        608.11        75.77 o                         
  -4  20   7         70.98         53.11        39.43 o                         
  -3  20   7        262.24        208.62        53.56 o                         
  -2  20   7         17.09        -21.48        25.54 o                         
  -1  20   7        416.74        541.63        57.14 o                         
   0  20   7         61.33         50.17        33.11 o                         
   1  20   7       1317.59       1388.35       101.50 o                         
   2  20   7        249.71        203.08        52.15 o                         
   3  20   7        402.97        397.96        73.03 o                         
   4  20   7         48.56        115.11        72.29 o                         
   5  20   7         52.82        -12.96        72.62 o                         
   6  20   7        541.57        364.91        74.77 o                         
  -7  21   7        387.47        330.41       155.58 o                         
  -6  21   7        237.48        194.71        49.01 o                         
  -5  21   7         52.15         18.05        27.32 o                         
  -4  21   7       3090.82       3254.10       129.70 o                         
  -3  21   7       2678.76       2535.07       168.37 o                         
  -2  21   7       3442.35       3472.75       135.40 o                         
  -1  21   7       1350.73       1258.71        89.24 o                         
   0  21   7         89.18         16.72        48.19 o                         
   1  21   7       2159.19       2093.93       135.44 o                         
   2  21   7       4768.76       5234.70       227.05 o                         
   3  21   7       3111.68       2899.13       165.53 o                         
   4  21   7        861.16        866.18       123.67 o                         
   5  21   7        152.21        212.05        69.12 o                         
   6  21   7        634.73        477.97       187.66 o                         
  -6  22   7        995.66        919.21       108.67 o                         
  -5  22   7        764.99        740.21       140.27 o                         
  -4  22   7          0.52          6.85        32.88 o                         
  -3  22   7        346.09        392.45        60.69 o                         
  -2  22   7        591.65        587.52        67.31 o                         
  -1  22   7       1272.20       1113.70        88.67 o                         
   0  22   7        694.57        623.89       158.36 o                         
   1  22   7       1048.98       1152.95       200.72 o                         
   2  22   7          4.33         40.08        46.47 o                         
   3  22   7         87.26         96.17        58.19 o                         
   4  22   7        109.75        -16.44        81.37 o                         
   5  22   7        496.55        430.03        89.05 o                         
  -5  23   7        255.78        174.97        63.59 o                         
  -4  23   7         14.85        -28.98        34.80 o                         
  -3  23   7         99.76        114.63        48.07 o                         
  -2  23   7        130.24         62.83        40.42 o                         
  -1  23   7         77.41         27.30        39.08 o                         
   0  23   7         55.36        112.45        62.62 o                         
   1  23   7         11.99         37.92        54.56 o                         
   2  23   7          0.26         42.19        48.09 o                         
   3  23   7         38.95         10.66        47.80 o                         
   4  23   7          3.13        -54.23        54.23 o                         
  -5  24   7       1972.77       1937.40       256.63 o                         
  -4  24   7         18.40        -21.96        33.65 o                         
  -3  24   7         86.36         23.79        47.66 o                         
  -2  24   7        729.88        870.34        98.27 o                         
  -1  24   7       1271.84       1114.79       114.33 o                         
   0  24   7       2440.48       2568.84       183.02 o                         
   1  24   7       1745.67       2186.70       172.85 o                         
   2  24   7        148.68         75.41        76.63 o                         
   3  24   7         21.35         10.33        59.99 o                         
  -4  25   7       1375.48       1215.62       238.99 o                         
  -3  25   7       3497.88       3574.36       181.17 o                         
  -2  25   7       4330.02       4334.67       230.33 o                         
  -1  25   7        795.83        674.56       113.37 o                         
   0  25   7        149.52        190.54       158.10 o                         
   1  25   7        433.30        334.13        86.62 o                         
   2  25   7       2717.49       2992.64       199.71 o                         
   3  25   7       4031.09       3792.99       380.13 o                         
  -2  26   7         33.75          0.86       109.07 o                         
   0  26   7        195.78        216.53       117.09 o                         
   1  26   7         53.41        -66.11        85.81 o                         
 -11   0   8        794.85        760.15        94.58 o                         
 -10   0   8        378.89        294.75        64.18 o                         
  -9   0   8        398.90        242.29        48.00 o                         
  -8   0   8         31.47         22.84        25.00 o                         
  -7   0   8       3974.47       3598.11       120.24 o                         
  -6   0   8       1468.09       1283.87        66.66 o                         
  -5   0   8      21280.33      20931.66       542.76 o                         
  -4   0   8       4595.52       4842.01       182.38 o                         
  -3   0   8        489.82        447.50        21.10 o                         
  -2   0   8      13959.14      14774.39       291.32 o                         
  -1   0   8      20946.63      21542.40       415.42 o                         
   0   0   8      22237.93      21223.01       455.27 o                         
   1   0   8          9.92          7.46        14.88 o                         
   2   0   8       1162.36        965.80        42.25 o                         
   3   0   8        628.86        622.97        40.09 o                         
   4   0   8       8078.27       7861.79       210.30 o                         
   5   0   8      11413.94      11562.20       331.18 o                         
   6   0   8       3393.95       3188.41       140.69 o                         
   7   0   8          9.17         37.06        35.40 o                         
   8   0   8          3.05          4.94        37.93 o                         
   9   0   8         98.48         75.53        45.19 o                         
  10   0   8       1140.00       1324.82       143.54 o                         
 -11   1   8         25.14        -13.69        27.82 o                         
 -10   1   8       2908.66       2993.13       129.76 o                         
  -9   1   8       1735.71       1827.54        80.49 o                         
  -8   1   8       1805.95       1687.93        63.61 o                         
  -7   1   8         18.87         37.31        14.32 o                         
  -6   1   8         50.08         53.83         8.95 o                         
  -5   1   8       4848.41       4709.67        92.99 o                         
  -4   1   8       7515.07       7684.44       139.76 o                         
  -3   1   8      11516.20      12585.30       223.60 o                         
  -2   1   8       3218.83       3030.33        81.13 o                         
  -1   1   8       3467.56       3601.01        76.90 o                         
   0   1   8        405.14        633.59        30.50 o                         
   1   1   8        555.87        598.23        21.81 o                         
   2   1   8       1548.39       1596.07        40.29 o                         
   3   1   8         73.02         42.86        12.25 o                         
   4   1   8          9.43         21.39        13.22 o                         
   5   1   8       3713.77       3723.90       104.78 o                         
   6   1   8        431.65        524.57        45.78 o                         
   7   1   8         29.69        -10.98        21.47 o                         
   8   1   8        285.07        334.28        43.95 o                         
   9   1   8        759.54        738.21        64.81 o                         
  10   1   8       2098.91       2258.89       100.29 o                         
 -11   2   8        226.11        236.67        56.53 o                         
 -10   2   8         13.98          6.26        23.64 o                         
  -9   2   8        425.88        439.42        51.81 o                         
  -8   2   8         48.50         59.48        20.19 o                         
  -7   2   8        687.11        718.72        35.26 o                         
  -6   2   8        578.28        509.82        38.24 o                         
  -5   2   8        228.52        327.35        51.18 o                         
  -4   2   8       3691.67       3928.85        83.51 o                         
  -3   2   8         30.82         55.85        11.38 o                         
  -2   2   8        539.59        850.33        20.21 o                         
  -1   2   8        276.06        341.54        17.37 o                         
   0   2   8        416.24        457.36        25.13 o                         
   1   2   8          1.08         17.65         8.83 o                         
   2   2   8        162.78        166.89        16.49 o                         
   3   2   8        664.48        688.23        28.10 o                         
   4   2   8         55.34         29.49        14.92 o                         
   5   2   8        112.76         88.61        22.68 o                         
   6   2   8       1179.18       1202.59        65.23 o                         
   7   2   8         16.72        -20.89        20.89 o                         
   8   2   8          4.84         26.73        27.57 o                         
   9   2   8        220.89        161.08        36.60 o                         
  10   2   8        368.47        199.95        46.39 o                         
 -11   3   8        481.18        439.27        57.18 o                         
 -10   3   8       2797.97       2854.69       106.84 o                         
  -9   3   8       4548.66       4482.71       132.24 o                         
  -8   3   8       3040.18       3196.37       100.63 o                         
  -7   3   8       2839.74       2711.33        75.19 o                         
  -6   3   8         10.34         38.59        15.47 o                         
  -5   3   8       2351.58       2413.32        63.25 o                         
  -4   3   8      13555.45      13373.45       239.28 o                         
  -3   3   8       8066.50       7537.22       115.60 o                         
  -2   3   8       2561.27       2264.89        41.47 o                         
  -1   3   8      30069.87      31559.38       444.50 o                         
   0   3   8         14.67         43.89        12.00 o                         
   1   3   8       6180.20       6281.03        95.39 o                         
   2   3   8      12093.70      12017.35       168.42 o                         
   3   3   8       8989.68       8862.32       134.15 o                         
   4   3   8      10703.88      10849.34       185.33 o                         
   5   3   8       2342.29       2342.44        74.56 o                         
   6   3   8        545.01        511.14        46.20 o                         
   7   3   8       1707.90       1821.03        78.07 o                         
   8   3   8       4621.93       4663.39       137.39 o                         
   9   3   8       4089.59       4108.34       133.16 o                         
  10   3   8        834.61        702.81        70.23 o                         
 -11   4   8       1145.59       1348.90        99.50 o                         
 -10   4   8       1124.91       1299.24        85.29 o                         
  -9   4   8        416.82        399.43        43.57 o                         
  -8   4   8        446.24        476.01        39.30 o                         
  -7   4   8       4310.32       4311.81       138.73 o                         
  -6   4   8       6228.64       6079.64       110.01 o                         
  -5   4   8       4924.83       4389.43       101.32 o                         
  -4   4   8       5636.48       6012.14       114.53 o                         
  -3   4   8       8671.95       8789.81       133.79 o                         
  -2   4   8       6730.92       6443.96       101.09 o                         
  -1   4   8      24253.51      25072.49       360.95 o                         
   0   4   8       3103.07       2824.67        65.98 o                         
   1   4   8      18213.51      18562.68       234.64 o                         
   2   4   8      17530.72      18683.38       248.74 o                         
   3   4   8       2535.10       2457.33        54.38 o                         
   4   4   8       2059.92       1966.67        58.28 o                         
   5   4   8       8827.17       8798.40       179.98 o                         
   6   4   8       7345.31       7537.64       175.96 o                         
   7   4   8       2212.54       2179.57        85.57 o                         
   8   4   8        867.22        832.58        65.49 o                         
   9   4   8        244.27        116.90        36.31 o                         
  10   4   8       1050.22       1057.56       113.15 o                         
 -11   5   8          3.79         72.73        29.93 o                         
 -10   5   8          4.25         27.54        26.92 o                         
  -9   5   8        349.63        294.09        40.64 o                         
  -8   5   8        427.97        414.21        39.63 o                         
  -7   5   8       2700.20       2588.71        83.24 o                         
  -6   5   8        705.69        672.00        28.82 o                         
  -5   5   8        848.50        836.40        31.14 o                         
  -4   5   8          5.73         10.40         7.86 o                         
  -3   5   8       1353.60       1335.59        32.38 o                         
  -2   5   8       1427.42       1287.27        39.33 o                         
  -1   5   8       4575.55       5471.75       126.63 o                         
   0   5   8       1324.33       1444.14        46.06 o                         
   1   5   8          6.15         -8.01         8.01 o                         
   2   5   8       5519.40       5315.85        88.55 o                         
   3   5   8       1158.82       1231.08        38.83 o                         
   4   5   8        543.70        560.08        38.48 o                         
   5   5   8        118.03         94.16        22.23 o                         
   6   5   8         34.62         12.59        22.85 o                         
   7   5   8        137.86        117.11        30.45 o                         
   8   5   8         32.40        -18.25        25.59 o                         
   9   5   8        101.85        112.25        38.92 o                         
  10   5   8          0.73          7.47        52.69 o                         
 -11   6   8       2998.35       3008.86       118.63 o                         
 -10   6   8       1414.17       1348.17        72.27 o                         
  -9   6   8        331.45        295.36        39.31 o                         
  -8   6   8       2388.15       2272.72        78.11 o                         
  -7   6   8       6648.08       7108.65       161.47 o                         
  -6   6   8       9462.04       9284.89       181.14 o                         
  -5   6   8       1568.80       1658.14        50.59 o                         
  -4   6   8       3849.29       3781.27        97.94 o                         
  -3   6   8       1321.39       1319.60        45.43 o                         
  -2   6   8       2923.41       3360.53        75.55 o                         
  -1   6   8      14751.99      15629.67       216.31 o                         
   0   6   8       8635.26       8361.92       134.39 o                         
   1   6   8       9908.70       9676.55       134.65 o                         
   2   6   8       1595.40       1572.27        40.62 o                         
   3   6   8        127.32         58.66        12.98 o                         
   4   6   8       1458.14       1385.86        63.96 o                         
   5   6   8        942.98        954.53        51.25 o                         
   6   6   8       3503.92       3597.95       103.51 o                         
   7   6   8       5303.24       5221.52       144.70 o                         
   8   6   8       2435.45       2492.09       105.21 o                         
   9   6   8        100.53         47.34        33.49 o                         
  10   6   8        247.17        135.97        62.27 o                         
 -11   7   8        724.74        691.14        63.78 o                         
 -10   7   8        363.45        390.81        49.36 o                         
  -9   7   8       1028.90        985.10        59.88 o                         
  -8   7   8       1099.75       1039.95        57.10 o                         
  -7   7   8       3134.25       3224.40       103.13 o                         
  -6   7   8        137.03        176.63        24.93 o                         
  -5   7   8        331.99        335.36        25.12 o                         
  -4   7   8       6919.33       6777.35       132.74 o                         
  -3   7   8       7225.32       6798.91       109.73 o                         
  -2   7   8       7274.17       7364.84       120.76 o                         
  -1   7   8       1913.48       2005.30        51.02 o                         
   0   7   8        217.50        273.33        18.05 o                         
   1   7   8       7859.81       7850.48       114.51 o                         
   2   7   8      17920.03      17936.79       227.28 o                         
   3   7   8       6659.89       6565.79       106.00 o                         
   4   7   8       1986.01       1840.35        60.46 o                         
   5   7   8         13.48        -17.50        17.50 o                         
   6   7   8          7.03         16.45        22.30 o                         
   7   7   8       3935.64       4349.78       140.27 o                         
   8   7   8       2129.08       2030.25        95.90 o                         
   9   7   8        949.91       1063.44        82.47 o                         
  10   7   8         68.43        109.94       115.51 o                         
 -11   8   8         22.42        -70.57        73.78 o                         
 -10   8   8         63.76         41.76        32.47 o                         
  -9   8   8          2.89         17.98        24.40 o                         
  -8   8   8        236.81        145.07        31.25 o                         
  -7   8   8          5.86          5.71        19.62 o                         
  -6   8   8        132.99        146.67        36.31 o                         
  -5   8   8         71.09        105.75        13.92 o                         
  -4   8   8         15.32         25.74        11.76 o                         
  -3   8   8       1999.58       2001.93        60.69 o                         
  -2   8   8         14.77         11.65         9.79 o                         
  -1   8   8          8.85         12.87        10.53 o                         
   0   8   8          0.73          3.77         9.30 o                         
   1   8   8        627.00        605.60        28.69 o                         
   2   8   8        850.08        848.21        31.69 o                         
   3   8   8        102.97         76.44        17.35 o                         
   4   8   8          0.09         11.36        16.37 o                         
   5   8   8          0.27          3.87        21.39 o                         
   6   8   8          4.03         10.92        24.38 o                         
   7   8   8         88.68         80.30        33.58 o                         
   8   8   8          0.42        -24.39        29.51 o                         
   9   8   8          0.39        -15.31        31.77 o                         
  10   8   8          4.72         85.87        71.20 o                         
 -11   9   8         71.50        117.09       113.88 o                         
 -10   9   8        999.57        972.27        72.76 o                         
  -9   9   8        792.65        886.11        63.32 o                         
  -8   9   8       1554.32       1643.68        76.90 o                         
  -7   9   8         27.42         14.33        21.32 o                         
  -6   9   8        233.66        154.74        28.96 o                         
  -5   9   8        129.80        118.65        19.25 o                         
  -4   9   8       4021.65       4016.01       132.20 o                         
  -3   9   8       1573.03       1601.43        55.45 o                         
  -2   9   8        580.49        572.29        28.19 o                         
  -1   9   8       2031.09       2134.66        67.87 o                         
   0   9   8        589.23        505.37        29.66 o                         
   1   9   8       5501.85       5644.21        97.90 o                         
   2   9   8        157.02        150.92        18.70 o                         
   3   9   8       4130.00       3844.85        97.98 o                         
   4   9   8        986.52       1007.31        51.88 o                         
   5   9   8        309.18        271.40        34.46 o                         
   6   9   8        110.74         51.37        26.02 o                         
   7   9   8       1372.94       1300.38        77.72 o                         
   8   9   8       1605.27       1900.53        95.40 o                         
   9   9   8        275.88        170.65        42.77 o                         
 -10  10   8       1415.63       1560.86        91.46 o                         
  -9  10   8         41.42         28.60        36.45 o                         
  -8  10   8       2625.67       2782.99       104.49 o                         
  -7  10   8       3084.79       2838.93       104.22 o                         
  -6  10   8       5365.81       5271.57       125.90 o                         
  -5  10   8       1070.25       1136.80        53.93 o                         
  -4  10   8       1532.96       1613.43        58.45 o                         
  -3  10   8       1993.88       2020.66        78.85 o                         
  -2  10   8       1663.85       1678.42        54.11 o                         
  -1  10   8       5216.27       5137.84       105.55 o                         
   0  10   8       5199.19       5234.82       108.80 o                         
   1  10   8       3681.80       3538.28        93.16 o                         
   2  10   8        566.81        623.59        36.27 o                         
   3  10   8          3.74        -11.58        14.92 o                         
   4  10   8       1420.34       1372.47        55.70 o                         
   5  10   8       2555.00       2660.96        88.62 o                         
   6  10   8       2520.78       2768.55       128.29 o                         
   7  10   8       3106.69       3020.78       103.91 o                         
   8  10   8        124.21         57.93        33.79 o                         
   9  10   8         88.89         41.57        36.10 o                         
 -10  11   8        181.90        114.73        52.25 o                         
  -9  11   8       1314.11       1360.61       114.03 o                         
  -8  11   8        504.39        549.83        55.99 o                         
  -7  11   8       1486.25       1558.27        74.86 o                         
  -6  11   8        415.66        345.98        33.95 o                         
  -5  11   8         31.90         16.41        18.11 o                         
  -4  11   8        217.02        224.88        28.33 o                         
  -3  11   8       6661.21       6318.19       119.53 o                         
  -2  11   8       5666.36       5706.38       140.35 o                         
  -1  11   8       1811.62       1815.17        58.60 o                         
   0  11   8        513.43        490.23        35.20 o                         
   1  11   8       1390.11       1308.61        46.23 o                         
   2  11   8       7975.40       7904.66       147.25 o                         
   3  11   8       4982.77       5009.30       123.28 o                         
   4  11   8       2267.39       2351.17        80.47 o                         
   5  11   8         43.01         34.38        25.28 o                         
   6  11   8        158.28         39.27        28.13 o                         
   7  11   8       1109.12       1122.46        70.82 o                         
   8  11   8       1491.79       1581.17        87.24 o                         
   9  11   8        409.90        281.01        67.38 o                         
 -10  12   8        312.72        335.11        53.02 o                         
  -9  12   8        189.85        228.97        40.65 o                         
  -8  12   8        177.82        187.63        41.63 o                         
  -7  12   8        188.61        177.52        38.29 o                         
  -6  12   8       1391.41       1422.85        69.65 o                         
  -5  12   8       1888.93       1753.42        77.24 o                         
  -4  12   8       3318.14       3338.07        95.59 o                         
  -3  12   8        269.12        300.61        23.88 o                         
  -2  12   8       1912.13       1844.49        60.34 o                         
  -1  12   8       1028.41        989.07        45.24 o                         
   0  12   8       3032.51       2812.09        75.54 o                         
   1  12   8       1802.83       1834.62        59.91 o                         
   2  12   8       2165.38       2169.28        72.58 o                         
   3  12   8       1435.05       1349.45        64.05 o                         
   4  12   8       1710.98       1855.57        77.65 o                         
   5  12   8       3563.05       3806.84       119.35 o                         
   6  12   8        713.28        646.29        58.99 o                         
   7  12   8        144.01        137.86        40.91 o                         
   8  12   8         12.01          5.19        32.85 o                         
   9  12   8        601.98        697.71       245.40 o                         
 -10  13   8       2569.94       2782.51       359.28 o                         
  -9  13   8       4936.03       5243.59       162.30 o                         
  -8  13   8       7223.19       7437.06       238.54 o                         
  -7  13   8        508.50        600.37        46.80 o                         
  -6  13   8        411.62        401.59        41.57 o                         
  -5  13   8       4055.92       4009.18       119.67 o                         
  -4  13   8       3272.01       3258.85        96.46 o                         
  -3  13   8      11024.42      11469.11       216.63 o                         
  -2  13   8      11703.30      11326.78       215.50 o                         
  -1  13   8        518.28        647.31        42.98 o                         
   0  13   8         95.01         92.16        21.97 o                         
   1  13   8        629.92        666.62        45.66 o                         
   2  13   8       2858.62       2757.55        91.50 o                         
   3  13   8      11868.65      12593.91       283.60 o                         
   4  13   8       5180.90       4953.95       139.02 o                         
   5  13   8       1497.62       1815.01        93.05 o                         
   6  13   8        185.26        129.14        35.55 o                         
   7  13   8        181.45        109.75        49.16 o                         
   8  13   8       3329.63       3484.74       175.15 o                         
 -10  14   8         54.16         -7.58        89.82 o                         
  -9  14   8          8.82         -9.60        35.17 o                         
  -8  14   8          2.00        -28.00        28.00 o                         
  -7  14   8        836.81        757.10        55.86 o                         
  -6  14   8       3746.05       3646.48       117.91 o                         
  -5  14   8       2527.95       2399.39        90.68 o                         
  -4  14   8         15.35         -9.06        18.48 o                         
  -3  14   8        424.23        457.74        36.68 o                         
  -2  14   8        355.76        299.19        40.73 o                         
  -1  14   8       1642.98       1816.46        65.23 o                         
   0  14   8       9306.62       9175.71       177.34 o                         
   1  14   8       2659.57       2739.48        87.75 o                         
   2  14   8         28.11         45.76        24.76 o                         
   3  14   8         87.78         97.00        33.96 o                         
   4  14   8       1401.89       1555.26        81.15 o                         
   5  14   8       1561.63       1720.37        95.55 o                         
   6  14   8       1293.10       1301.08       109.34 o                         
   7  14   8       1547.31       1467.68       108.60 o                         
   8  14   8          4.07        -21.35        36.88 o                         
  -9  15   8        641.42        609.76        66.19 o                         
  -8  15   8       1284.44       1504.25        95.17 o                         
  -7  15   8        245.87        192.27        35.89 o                         
  -6  15   8        109.13        135.08        33.03 o                         
  -5  15   8         89.12         96.23        29.08 o                         
  -4  15   8        576.53        535.64        33.01 o                         
  -3  15   8       4059.68       3696.35        98.94 o                         
  -2  15   8       3329.60       3333.86        93.43 o                         
  -1  15   8        122.86        192.95        27.52 o                         
   0  15   8          0.14        -18.81        18.81 o                         
   1  15   8        220.88        177.27        29.13 o                         
   2  15   8       2547.54       2777.62       104.05 o                         
   3  15   8       1278.14       1436.72        84.12 o                         
   4  15   8        444.33        549.60        66.79 o                         
   5  15   8        422.23        346.24        63.86 o                         
   6  15   8         86.88         42.36        40.26 o                         
   7  15   8         91.11        110.30        61.71 o                         
   8  15   8        170.02        156.70        55.62 o                         
  -9  16   8         17.82        -38.93        38.93 o                         
  -8  16   8        113.42         50.38        32.69 o                         
  -7  16   8        723.19        758.10        64.40 o                         
  -6  16   8       3078.43       3199.76       114.67 o                         
  -5  16   8       9205.56       9130.93       224.49 o                         
  -4  16   8        390.63        317.77        31.66 o                         
  -3  16   8         48.07         33.34        20.03 o                         
  -2  16   8       1067.86        952.18        51.11 o                         
  -1  16   8       2744.70       2528.71        82.88 o                         
   0  16   8      10720.33      11294.26       241.43 o                         
   1  16   8       3823.69       4063.39       113.73 o                         
   2  16   8         46.68         64.22        33.98 o                         
   3  16   8        118.84        101.18        40.89 o                         
   4  16   8       1247.93       1438.64       117.74 o                         
   5  16   8       3684.94       3970.49       192.64 o                         
   6  16   8       4099.80       4129.04       211.47 o                         
   7  16   8        361.00        306.81        64.58 o                         
   8  16   8          2.88         20.28        70.83 o                         
  -9  17   8       2903.00       2678.26       418.63 o                         
  -8  17   8        793.98        628.33        60.09 o                         
  -7  17   8         61.27          2.45        30.36 o                         
  -6  17   8        211.96        144.00        50.69 o                         
  -5  17   8        864.89        914.54        85.44 o                         
  -4  17   8       1455.03       1386.42        62.09 o                         
  -3  17   8       3673.92       3570.08       108.51 o                         
  -2  17   8        526.59        596.20        50.22 o                         
  -1  17   8        789.12        767.71        60.50 o                         
   0  17   8       1557.91       1435.29        98.04 o                         
   1  17   8          1.33          9.06        25.23 o                         
   2  17   8          7.66         -1.52        33.50 o                         
   3  17   8        708.46        695.20        79.49 o                         
   4  17   8       1307.21       1543.12       120.66 o                         
   5  17   8          3.75          6.82        38.12 o                         
   6  17   8        377.66        494.63        74.68 o                         
   7  17   8        138.52         86.06        50.42 o                         
  -8  18   8        167.69        125.58        43.26 o                         
  -7  18   8         45.80        107.51        37.49 o                         
  -6  18   8          2.78         29.20        29.64 o                         
  -5  18   8        551.05        558.46        62.82 o                         
  -4  18   8        590.01        544.64        49.15 o                         
  -3  18   8        414.87        353.41        42.74 o                         
  -2  18   8        647.10        539.94        53.13 o                         
  -1  18   8          0.61         19.11        25.89 o                         
   0  18   8        492.16        526.61        55.10 o                         
   1  18   8         83.90        142.59        38.23 o                         
   2  18   8        232.88        130.23        46.10 o                         
   3  18   8         11.22         11.26        36.23 o                         
   4  18   8       1020.40        823.07       152.05 o                         
   5  18   8        166.50        128.33        54.05 o                         
   6  18   8         61.25         82.27        42.25 o                         
   7  18   8         23.43         79.71        89.10 o                         
  -8  19   8        754.51        705.19        81.57 o                         
  -7  19   8        675.05        608.58        71.60 o                         
  -6  19   8        129.64         65.98        37.68 o                         
  -5  19   8         61.16         12.91        34.56 o                         
  -4  19   8       1803.00       1949.49        83.39 o                         
  -3  19   8       1940.04       1861.50        85.62 o                         
  -2  19   8       1442.91       1345.39        76.34 o                         
  -1  19   8       1458.54       1419.79        80.29 o                         
   0  19   8        143.62        197.42        37.03 o                         
   1  19   8       1226.77       1409.13       113.09 o                         
   2  19   8       2965.54       3042.05       143.58 o                         
   3  19   8       2320.58       2356.40       130.80 o                         
   4  19   8       1564.03       1785.84       131.46 o                         
   5  19   8          4.36         22.36        49.09 o                         
   6  19   8        876.77        892.28       140.86 o                         
   7  19   8        816.50       1157.88       243.80 o                         
  -7  20   8       2043.85       2155.00       111.55 o                         
  -6  20   8       4985.28       5147.12       180.48 o                         
  -5  20   8       2295.73       2455.00       116.60 o                         
  -4  20   8        153.88        105.20        31.14 o                         
  -3  20   8        124.14        177.60        42.46 o                         
  -2  20   8       1216.95       1311.86        78.42 o                         
  -1  20   8       3427.47       3688.18       130.21 o                         
   0  20   8       3023.11       2945.55       115.70 o                         
   1  20   8       5633.35       5622.34       234.05 o                         
   2  20   8        358.98        213.32        54.53 o                         
   3  20   8          0.24        -25.82        35.65 o                         
   4  20   8        607.36        532.10        88.92 o                         
   5  20   8       2096.75       1962.07       263.74 o                         
   6  20   8       3502.49       3634.64       191.66 o                         
  -7  21   8         38.64         12.83        96.24 o                         
  -6  21   8          1.78        -17.48        34.55 o                         
  -5  21   8        173.47        165.14        49.41 o                         
  -4  21   8        482.40        530.30        58.32 o                         
  -3  21   8        428.23        374.02        54.52 o                         
  -2  21   8        995.97        911.04        73.45 o                         
  -1  21   8        134.41        140.94        38.89 o                         
   0  21   8         26.70         19.28        45.39 o                         
   1  21   8         91.21          2.29        57.68 o                         
   2  21   8         38.33        -39.23        39.23 o                         
   3  21   8        207.14        165.51        60.97 o                         
   4  21   8        631.97        427.05        95.69 o                         
   5  21   8        429.76        243.77       148.20 o                         
  -6  22   8       1537.32       2033.63       248.61 o                         
  -5  22   8       1483.11       1519.40       146.96 o                         
  -4  22   8        112.09        126.99        53.22 o                         
  -3  22   8         29.23         42.00        35.62 o                         
  -2  22   8        316.18        278.03        56.27 o                         
  -1  22   8       1886.91       1844.64       103.74 o                         
   0  22   8       2329.41       2336.59       167.24 o                         
   1  22   8       1695.95       1349.93       145.94 o                         
   2  22   8        179.11        306.13        69.54 o                         
   3  22   8         71.04        147.61        60.50 o                         
   4  22   8        285.06        392.27        90.07 o                         
   5  22   8        854.48        614.31       171.62 o                         
  -5  23   8        602.72        528.54        85.78 o                         
  -4  23   8       2521.96       2653.20       179.71 o                         
  -3  23   8       2592.46       2686.08       154.10 o                         
  -2  23   8       4660.99       4926.25       174.07 o                         
  -1  23   8       1844.61       1947.66       182.13 o                         
   0  23   8        435.45        381.81        88.82 o                         
   1  23   8       1902.52       1953.19       158.54 o                         
   2  23   8       6378.80       7066.93       285.17 o                         
   3  23   8       4370.87       4218.89       211.78 o                         
   4  23   8       1592.47       1626.23       243.80 o                         
  -4  24   8         44.77         74.31        37.75 o                         
  -3  24   8        597.77        649.29        77.24 o                         
  -2  24   8         27.59         29.59        46.44 o                         
  -1  24   8         53.03         60.54        47.35 o                         
   0  24   8         29.75         -7.26        48.28 o                         
   1  24   8         31.70         23.39        51.22 o                         
   2  24   8          3.15         11.17        52.83 o                         
   3  24   8         33.78         10.47       137.94 o                         
  -4  25   8        373.47        107.46       112.28 o                         
  -3  25   8        363.61        289.95        82.88 o                         
  -2  25   8        118.25         52.74        53.66 o                         
  -1  25   8        147.59        229.87        69.74 o                         
   0  25   8         11.17         98.04        60.86 o                         
   1  25   8        334.01        276.39       103.77 o                         
   2  25   8          0.85         54.02        84.86 o                         
  -2  26   8       1097.48       1057.83       172.82 o                         
  -1  26   8       1437.29       1671.14       263.05 o                         
   0  26   8       1230.80       1632.65       277.48 o                         
 -11   1   9        775.15        731.62        72.89 o                         
 -10   1   9       4335.76       4178.20       131.36 o                         
  -9   1   9       4713.40       4733.25       127.76 o                         
  -8   1   9       2965.76       2968.13        98.51 o                         
  -7   1   9       1331.37       1343.66        46.70 o                         
  -6   1   9       1957.75       1804.16        49.08 o                         
  -5   1   9       2902.12       2958.82        66.37 o                         
  -4   1   9      14226.48      13931.65       237.41 o                         
  -3   1   9       8558.56       8443.84       131.38 o                         
  -2   1   9      14610.44      14541.57       214.21 o                         
  -1   1   9       2117.00       2181.13        46.04 o                         
   0   1   9       1512.14       1670.81        47.90 o                         
   1   1   9       6681.21       6715.71       105.70 o                         
   2   1   9       3763.29       3526.47        68.08 o                         
   3   1   9       7517.03       7353.37       121.23 o                         
   4   1   9       9808.41       9788.75       163.72 o                         
   5   1   9       4306.79       4326.09       116.47 o                         
   6   1   9       1133.49       1130.11        62.13 o                         
   7   1   9        198.19        112.61        32.68 o                         
   8   1   9       3230.25       3567.84       119.28 o                         
   9   1   9       5957.22       6282.47       190.78 o                         
  10   1   9       2214.55       2541.99       211.58 o                         
 -11   2   9       1477.46       1527.80        87.86 o                         
 -10   2   9        772.87        805.23        63.48 o                         
  -9   2   9        103.08         85.74        25.49 o                         
  -8   2   9        119.42        131.50        38.31 o                         
  -7   2   9       2228.53       2107.05        57.56 o                         
  -6   2   9       1975.27       1863.45        67.27 o                         
  -5   2   9      13518.46      14000.48       243.66 o                         
  -4   2   9        649.65        579.10        26.59 o                         
  -3   2   9        268.94        257.59        16.44 o                         
  -2   2   9         69.88         39.33         8.34 o                         
  -1   2   9      13185.15      13356.64       199.94 o                         
   0   2   9      26644.44      26033.50       393.84 o                         
   1   2   9       9757.34      10299.69       145.21 o                         
   2   2   9       4225.15       4279.34        75.52 o                         
   3   2   9        285.01        367.52        24.96 o                         
   4   2   9       3337.87       3034.47        72.88 o                         
   5   2   9       8405.03       8837.79       181.25 o                         
   6   2   9       4029.66       3834.12       113.98 o                         
   7   2   9       1414.45       1470.30        73.02 o                         
   8   2   9        225.00        251.99        41.26 o                         
   9   2   9        743.62        779.03        72.44 o                         
  10   2   9       1463.29       1646.30       192.77 o                         
 -11   3   9         65.57         25.24        33.30 o                         
 -10   3   9        774.40        741.31        59.77 o                         
  -9   3   9          2.90         -3.20        21.40 o                         
  -8   3   9        733.13        743.42        50.29 o                         
  -7   3   9        602.56        585.02        32.63 o                         
  -6   3   9        918.30        864.69        41.01 o                         
  -5   3   9        151.49        206.31        22.96 o                         
  -4   3   9        117.24         96.08        15.00 o                         
  -3   3   9        889.58        922.17        33.57 o                         
  -2   3   9        471.85        461.41        17.71 o                         
  -1   3   9       2558.18       2868.17        57.24 o                         
   0   3   9       2590.34       2523.27        64.61 o                         
   1   3   9        147.90        219.53        16.31 o                         
   2   3   9       4861.95       4996.08        84.81 o                         
   3   3   9        196.81        232.68        20.90 o                         
   4   3   9        282.78        292.57        28.03 o                         
   5   3   9         71.03         34.77        20.56 o                         
   6   3   9         96.83         45.29        24.78 o                         
   7   3   9        970.92       1013.86        65.82 o                         
   8   3   9         63.71         65.43        35.70 o                         
   9   3   9        154.41        131.89        40.14 o                         
  10   3   9        165.92         20.85       101.05 o                         
 -11   4   9       2033.91       2051.29       108.49 o                         
 -10   4   9        352.48        357.13        43.82 o                         
  -9   4   9        205.19        220.40        35.25 o                         
  -8   4   9       1064.19       1160.22        55.00 o                         
  -7   4   9       1713.45       1905.95        64.24 o                         
  -6   4   9       4967.67       4979.60       115.47 o                         
  -5   4   9       2165.62       2020.64        61.23 o                         
  -4   4   9        388.23        385.88        26.33 o                         
  -3   4   9       3355.15       3742.27        70.88 o                         
  -2   4   9         89.20         52.59         9.63 o                         
  -1   4   9         13.34          0.46         8.99 o                         
   0   4   9       2953.65       3013.93        71.18 o                         
   1   4   9       1144.40       1099.96        29.17 o                         
   2   4   9        124.35        118.24        15.58 o                         
   3   4   9          9.74         12.41        12.30 o                         
   4   4   9          1.00        -13.71        13.71 o                         
   5   4   9        478.89        512.32        42.30 o                         
   6   4   9       1452.95       1729.18        81.16 o                         
   7   4   9        843.16        897.76        62.44 o                         
   8   4   9         52.26         45.47        33.33 o                         
   9   4   9         74.43         70.76        36.93 o                         
  10   4   9          6.66        -17.43        74.75 o                         
 -11   5   9         22.34          4.28        32.79 o                         
 -10   5   9       1055.97       1015.19        65.78 o                         
  -9   5   9       3707.65       3398.98       111.54 o                         
  -8   5   9       3287.87       3319.38        98.14 o                         
  -7   5   9        727.17        727.80        40.15 o                         
  -6   5   9          0.10         23.56         8.90 o                         
  -5   5   9        352.13        245.86        23.15 o                         
  -4   5   9       1687.65       1608.58        46.39 o                         
  -3   5   9      12395.20      12510.70       175.10 o                         
  -2   5   9       8290.58       8685.54       133.97 o                         
  -1   5   9       2970.35       2663.86        57.17 o                         
   0   5   9       2752.59       2884.72        65.09 o                         
   1   5   9         50.26         12.71         9.65 o                         
   2   5   9      10945.80      11095.02       160.49 o                         
   3   5   9       9380.92       9070.81       139.73 o                         
   4   5   9       2997.11       3063.84        77.57 o                         
   5   5   9          1.04        -10.34        17.99 o                         
   6   5   9         68.31         80.99        26.79 o                         
   7   5   9       2297.26       2620.70       105.76 o                         
   8   5   9       2089.48       2252.88       102.31 o                         
   9   5   9        799.42        841.14        73.32 o                         
  10   5   9        211.22        253.34       221.34 o                         
 -11   6   9        487.31        413.72        53.86 o                         
 -10   6   9        615.62        551.65        52.70 o                         
  -9   6   9          0.07          3.88        24.28 o                         
  -8   6   9       1868.63       1953.17        94.66 o                         
  -7   6   9       2890.13       2791.41        85.06 o                         
  -6   6   9       1065.24       1103.85        42.32 o                         
  -5   6   9       1136.75       1082.40        47.12 o                         
  -4   6   9        838.17        915.75        36.42 o                         
  -3   6   9        188.49        215.63        16.10 o                         
  -2   6   9       3399.39       3538.28        76.48 o                         
  -1   6   9       4167.58       4324.68        96.42 o                         
   0   6   9       4266.97       4124.97        71.00 o                         
   1   6   9       6763.92       6518.74        99.13 o                         
   2   6   9        109.02         65.54        12.61 o                         
   3   6   9         52.60         29.20        12.83 o                         
   4   6   9         62.07         52.64        18.43 o                         
   5   6   9       2807.05       2786.77        86.82 o                         
   6   6   9       4707.20       4981.62       138.30 o                         
   7   6   9        997.68       1035.10        94.42 o                         
   8   6   9        334.72        366.69        53.48 o                         
   9   6   9        396.50        390.11        52.91 o                         
  10   6   9         33.38       -113.88       113.88 o                         
 -11   7   9          8.40         21.20        38.22 o                         
 -10   7   9         14.73         13.07        26.92 o                         
  -9   7   9        113.85         76.26        27.09 o                         
  -8   7   9         63.31         40.45        24.10 o                         
  -7   7   9       4121.68       4326.18       115.29 o                         
  -6   7   9        107.99         96.70        19.33 o                         
  -5   7   9         12.61         11.20        12.84 o                         
  -4   7   9        125.99        107.18        14.72 o                         
  -3   7   9       3137.92       3077.67        69.68 o                         
  -2   7   9        476.83        502.90        18.26 o                         
  -1   7   9        409.84        555.48        21.87 o                         
   0   7   9         25.40          0.17         8.87 o                         
   1   7   9        512.61        558.99        28.01 o                         
   2   7   9       6542.11       6312.96       143.21 o                         
   3   7   9       2780.49       2867.77        74.09 o                         
   4   7   9         16.47         20.43        19.45 o                         
   5   7   9         69.73         78.85        27.56 o                         
   6   7   9        356.76        269.67        39.39 o                         
   7   7   9        185.87        215.68        46.63 o                         
   8   7   9        173.23        163.95        41.11 o                         
   9   7   9        132.22         81.13        39.34 o                         
 -11   8   9       1273.15       1148.26       253.42 o                         
 -10   8   9        349.30        322.75        45.62 o                         
  -9   8   9        124.52        126.17        31.37 o                         
  -8   8   9       1180.60       1347.17        70.37 o                         
  -7   8   9       4182.21       4286.05       125.38 o                         
  -6   8   9      20885.48      21207.64       417.04 o                         
  -5   8   9       6874.55       7156.48       157.52 o                         
  -4   8   9        919.23        816.16        33.79 o                         
  -3   8   9       2203.34       2310.40        69.55 o                         
  -2   8   9       1834.47       1840.44        51.96 o                         
  -1   8   9      17742.34      17592.13       267.56 o                         
   0   8   9      13132.84      13488.46       206.26 o                         
   1   8   9       5710.69       5471.10        92.65 o                         
   2   8   9       1125.68       1057.26        35.47 o                         
   3   8   9       1027.22       1130.59        42.44 o                         
   4   8   9       1889.20       1990.82        66.16 o                         
   5   8   9       3188.68       3310.79       104.65 o                         
   6   8   9       6832.66       7013.21       176.08 o                         
   7   8   9       4367.77       4322.15       143.63 o                         
   8   8   9       1346.36       1369.86        88.19 o                         
   9   8   9         19.24         17.26        37.88 o                         
 -11   9   9        485.80        627.14       184.45 o                         
 -10   9   9         33.99         31.60        30.99 o                         
  -9   9   9        269.36        278.08        40.50 o                         
  -8   9   9       2186.64       2036.64        93.09 o                         
  -7   9   9       3974.95       4139.16       123.89 o                         
  -6   9   9       1802.63       1620.82        68.58 o                         
  -5   9   9        241.18        170.46        21.63 o                         
  -4   9   9       3279.91       3128.39        84.38 o                         
  -3   9   9      17555.60      17440.30       318.49 o                         
  -2   9   9       4619.86       4635.93        93.29 o                         
  -1   9   9       3770.78       3847.11        89.41 o                         
   0   9   9        355.92        340.95        31.56 o                         
   1   9   9       5088.33       4871.08       105.81 o                         
   2   9   9      16355.61      16837.84       245.94 o                         
   3   9   9       3983.42       4255.14       115.96 o                         
   4   9   9       5630.02       6035.10       132.84 o                         
   5   9   9         20.30         22.56        22.69 o                         
   6   9   9        198.68        197.74        42.39 o                         
   7   9   9       2327.98       2391.68        97.89 o                         
   8   9   9       1044.55       1163.77        84.15 o                         
   9   9   9       1175.91       1301.66       106.44 o                         
 -10  10   9        790.30        909.15        69.76 o                         
  -9  10   9         12.34          1.87        26.94 o                         
  -8  10   9        117.40         56.74        27.17 o                         
  -7  10   9       1262.89       1187.69        67.52 o                         
  -6  10   9          8.33          0.64        21.69 o                         
  -5  10   9        116.99        176.84        24.10 o                         
  -4  10   9       3430.87       3544.45       140.03 o                         
  -3  10   9        301.47        381.95        33.69 o                         
  -2  10   9       2729.23       2751.36        88.68 o                         
  -1  10   9       1691.68       1706.71        55.07 o                         
   0  10   9       4552.32       4514.72        98.86 o                         
   1  10   9       1474.42       1438.49        50.48 o                         
   2  10   9        337.39        290.78        27.02 o                         
   3  10   9         25.56         10.10        17.32 o                         
   4  10   9        276.80        269.91        34.55 o                         
   5  10   9       3589.73       3731.59       109.04 o                         
   6  10   9       2295.30       2347.78        87.88 o                         
   7  10   9         68.95         73.21        33.92 o                         
   8  10   9          4.34        -28.19        33.75 o                         
   9  10   9        181.05         61.10        47.37 o                         
 -10  11   9       2872.36       2963.25       120.97 o                         
  -9  11   9       4181.30       4244.03       134.21 o                         
  -8  11   9       3681.09       3869.65       177.50 o                         
  -7  11   9        183.04        205.24        35.11 o                         
  -6  11   9         43.34          8.75        27.18 o                         
  -5  11   9       1077.49       1267.32        53.68 o                         
  -4  11   9       5961.09       5878.35       173.81 o                         
  -3  11   9       6162.72       6134.07       140.99 o                         
  -2  11   9       6167.01       5891.77       125.71 o                         
  -1  11   9        160.65        105.99        24.57 o                         
   0  11   9         95.95        102.58        19.32 o                         
   1  11   9        921.31        948.76        44.02 o                         
   2  11   9       4585.96       4193.99       158.62 o                         
   3  11   9       7331.55       7223.53       171.32 o                         
   4  11   9       1256.55       1275.57        75.13 o                         
   5  11   9       2113.09       2377.14        98.53 o                         
   6  11   9         56.35         67.52        33.15 o                         
   7  11   9       1424.28       1570.73       101.62 o                         
   8  11   9       2196.54       2303.34       141.15 o                         
   9  11   9       1492.77       1331.11       275.88 o                         
 -10  12   9        945.63        884.52        73.41 o                         
  -9  12   9         49.51         15.04        33.66 o                         
  -8  12   9        657.28        565.32        77.77 o                         
  -7  12   9       2022.35       2021.16        94.41 o                         
  -6  12   9       2279.19       2112.40        77.58 o                         
  -5  12   9        205.56        217.97        31.06 o                         
  -4  12   9       3593.76       3457.58        98.33 o                         
  -3  12   9        124.01        122.63        23.04 o                         
  -2  12   9       4706.58       4792.80       110.75 o                         
  -1  12   9        968.31        975.50        45.30 o                         
   0  12   9       1768.69       1755.57        61.44 o                         
   1  12   9       2053.48       1952.62        64.23 o                         
   2  12   9        735.63        750.60        53.18 o                         
   3  12   9        236.76        147.56        36.20 o                         
   4  12   9       1919.16       2217.91        95.04 o                         
   5  12   9        912.58        960.50        87.92 o                         
   6  12   9        554.26        588.81        72.56 o                         
   7  12   9       1267.80       1269.07       110.14 o                         
   8  12   9         62.74         -6.42        40.48 o                         
 -10  13   9        116.01        245.40       170.02 o                         
  -9  13   9          1.42         17.56        33.91 o                         
  -8  13   9        166.21        142.41        50.81 o                         
  -7  13   9        591.80        696.05        68.48 o                         
  -6  13   9        213.92        206.98        33.31 o                         
  -5  13   9        310.05        383.01        40.46 o                         
  -4  13   9         18.86         24.73        28.72 o                         
  -3  13   9        286.41        285.48        27.74 o                         
  -2  13   9       1336.62       1299.14        56.16 o                         
  -1  13   9        897.06       1017.59        51.72 o                         
   0  13   9        835.70        831.08        48.95 o                         
   1  13   9       1353.94       1276.12        89.68 o                         
   2  13   9         37.64         48.67        26.08 o                         
   3  13   9        564.34        769.71        79.83 o                         
   4  13   9          7.44        -15.33        28.78 o                         
   5  13   9          4.36         25.75        37.52 o                         
   6  13   9        317.38        320.42        72.05 o                         
   7  13   9        707.39        766.56        85.93 o                         
   8  13   9          0.90         71.37        46.53 o                         
 -10  14   9        340.37        567.79       213.32 o                         
  -9  14   9        106.93         79.62        40.38 o                         
  -8  14   9          8.89         18.02        35.63 o                         
  -7  14   9       1182.32       1224.04        67.90 o                         
  -6  14   9        229.99        221.94        35.91 o                         
  -5  14   9        836.47        894.98        64.25 o                         
  -4  14   9       1038.74       1022.70        69.89 o                         
  -3  14   9        914.44        980.26        49.08 o                         
  -2  14   9        628.12        596.43        44.61 o                         
  -1  14   9       4465.78       4426.31       119.29 o                         
   0  14   9       2510.50       2672.89        88.95 o                         
   1  14   9        226.43        284.83        37.25 o                         
   2  14   9       3797.42       3967.02       127.61 o                         
   3  14   9          2.14        -27.53        27.53 o                         
   4  14   9       4319.61       4817.67       183.39 o                         
   5  14   9       1636.53       1600.38       103.32 o                         
   6  14   9        555.05        577.27        71.48 o                         
   7  14   9        330.31        318.36        59.09 o                         
   8  14   9         54.04         14.05        45.26 o                         
  -9  15   9       3285.23       3603.61       150.75 o                         
  -8  15   9       1115.50       1219.66       133.21 o                         
  -7  15   9        552.97        505.50        74.22 o                         
  -6  15   9        425.76        421.43        53.68 o                         
  -5  15   9       4873.91       5110.61       159.27 o                         
  -4  15   9       5406.61       5466.50       152.49 o                         
  -3  15   9       2295.21       2114.31        96.53 o                         
  -2  15   9       1393.24       1445.58        63.38 o                         
  -1  15   9        175.76        106.58        26.62 o                         
   0  15   9        208.97        263.74        37.33 o                         
   1  15   9       3545.12       3762.72       114.11 o                         
   2  15   9       2133.31       2071.64        99.29 o                         
   3  15   9       1973.49       2055.69       111.19 o                         
   4  15   9       2028.50       2205.44       119.38 o                         
   5  15   9       1872.00       2023.30       119.36 o                         
   6  15   9          1.46         10.79        61.55 o                         
   7  15   9        716.50        491.94        75.43 o                         
   8  15   9       1440.54       1599.76       461.93 o                         
  -9  16   9          0.36        -56.81        56.81 o                         
  -8  16   9        122.96        120.23        44.44 o                         
  -7  16   9        121.41         59.50        31.68 o                         
  -6  16   9        215.54        243.40        40.81 o                         
  -5  16   9       3034.19       3024.77       119.05 o                         
  -4  16   9       1135.72       1055.91        67.14 o                         
  -3  16   9        287.64        377.91        37.95 o                         
  -2  16   9       2015.37       1910.37        74.86 o                         
  -1  16   9       1175.95       1309.60        65.61 o                         
   0  16   9       2440.55       2769.38       102.41 o                         
   1  16   9       1569.15       1775.26       117.04 o                         
   2  16   9        790.08        783.74        80.87 o                         
   3  16   9        242.46        190.34        46.25 o                         
   4  16   9       1424.47       1528.22       107.07 o                         
   5  16   9       1938.06       2157.77       139.53 o                         
   6  16   9       1178.39       1310.10       126.73 o                         
   7  16   9        174.36        129.46        46.14 o                         
  -8  17   9        664.74        526.80        80.09 o                         
  -7  17   9        160.99        168.06        40.78 o                         
  -6  17   9        231.35         95.26        36.47 o                         
  -5  17   9        747.06        739.52        67.90 o                         
  -4  17   9       3055.13       2998.74        96.04 o                         
  -3  17   9       1059.60       1003.09        59.38 o                         
  -2  17   9       2320.86       2503.70        90.01 o                         
  -1  17   9       2269.25       2120.73        90.47 o                         
   0  17   9        292.76        227.02        41.96 o                         
   1  17   9       1837.62       1700.96        92.29 o                         
   2  17   9       3717.67       3991.58       162.77 o                         
   3  17   9       1106.79       1330.70       102.94 o                         
   4  17   9       1698.92       1625.66       121.33 o                         
   5  17   9        390.81        467.93        81.46 o                         
   6  17   9        336.72        381.06        67.00 o                         
   7  17   9       1180.97       1107.97       136.66 o                         
  -8  18   9        986.82        880.64        65.16 o                         
  -7  18   9       3191.00       3426.61       135.48 o                         
  -6  18   9       2951.06       2897.23       150.14 o                         
  -5  18   9       3622.35       3544.50       136.59 o                         
  -4  18   9       1438.09       1318.40        64.52 o                         
  -3  18   9        345.73        253.48        37.37 o                         
  -2  18   9       2358.70       2316.73        95.04 o                         
  -1  18   9       5306.03       5458.28       159.63 o                         
   0  18   9       8051.77       8009.42       208.98 o                         
   1  18   9       5527.85       5915.07       188.90 o                         
   2  18   9        550.20        484.97        68.69 o                         
   3  18   9        397.84        465.35        69.73 o                         
   4  18   9       2399.29       2387.48       245.58 o                         
   5  18   9       5209.49       5985.03       500.01 o                         
   6  18   9       2734.67       2791.27       161.60 o                         
   7  18   9       1735.89       1989.15       324.80 o                         
  -8  19   9        699.36        683.81        74.48 o                         
  -7  19   9         63.70        -20.42        30.97 o                         
  -6  19   9         52.78         59.38        33.90 o                         
  -5  19   9        737.80        673.93        69.73 o                         
  -4  19   9        319.92        398.25        41.60 o                         
  -3  19   9        262.09        242.28        40.42 o                         
  -2  19   9        185.75        185.57        37.12 o                         
  -1  19   9        294.45        277.20        44.26 o                         
   0  19   9         31.24         13.23        28.23 o                         
   1  19   9          4.91        -45.30        45.30 o                         
   2  19   9        162.88        186.07        50.56 o                         
   3  19   9        426.96        456.75        71.73 o                         
   4  19   9        124.64        135.53        56.94 o                         
   5  19   9          5.20        -40.04        40.04 o                         
   6  19   9        306.46        341.94        74.61 o                         
  -7  20   9        517.51        531.18        65.38 o                         
  -6  20   9       1193.44       1354.71        96.89 o                         
  -5  20   9       1249.64       1373.66        92.53 o                         
  -4  20   9          1.96          4.82        24.78 o                         
  -3  20   9        720.88        719.83        62.49 o                         
  -2  20   9        159.18         98.81        33.95 o                         
  -1  20   9        314.43        298.28        55.29 o                         
   0  20   9         95.93         61.10        38.04 o                         
   1  20   9        523.31        585.22        86.64 o                         
   2  20   9        163.07        168.47        53.64 o                         
   3  20   9          1.34        -23.53        42.29 o                         
   4  20   9          9.06        -26.93        41.22 o                         
   5  20   9        237.51        161.06        97.70 o                         
  -7  21   9        601.91        551.47       133.56 o                         
  -6  21   9        180.75         57.79        47.12 o                         
  -5  21   9        174.72        133.38        50.42 o                         
  -4  21   9       1056.87       1024.51        71.87 o                         
  -3  21   9       2440.75       2271.98       106.42 o                         
  -2  21   9       3020.60       2974.18       117.01 o                         
  -1  21   9       1288.66       1485.53        87.28 o                         
   0  21   9         15.00         23.69        46.23 o                         
   1  21   9       1337.07       1471.27       120.66 o                         
   2  21   9       2268.95       2357.99       133.54 o                         
   3  21   9       2168.13       2217.05       166.83 o                         
   4  21   9       1694.72       1993.09       160.53 o                         
   5  21   9        266.69        217.61       121.10 o                         
  -6  22   9        682.84        744.23       206.91 o                         
  -5  22   9        262.95        231.93        56.07 o                         
  -4  22   9          0.92        -27.62        27.62 o                         
  -3  22   9        323.24        334.52        52.54 o                         
  -2  22   9        169.08        148.87        39.11 o                         
  -1  22   9        666.25        614.35        65.17 o                         
   0  22   9        453.69        430.71       147.26 o                         
   1  22   9        408.38        351.84        85.21 o                         
   2  22   9          2.59          6.20        53.57 o                         
   3  22   9          9.23        -24.48        55.79 o                         
   4  22   9         46.19         46.26        70.26 o                         
  -5  23   9         50.89       -106.38       159.59 o                         
  -4  23   9         13.26         17.28        34.20 o                         
  -3  23   9         47.51          8.84        38.84 o                         
  -2  23   9         38.45         20.67        37.11 o                         
  -1  23   9         12.81         46.28        38.40 o                         
   0  23   9         67.96        130.99        63.08 o                         
   1  23   9         40.06        -47.48        47.48 o                         
   2  23   9        150.23        222.68        87.64 o                         
   3  23   9         36.04         -5.04        52.40 o                         
   4  23   9         37.19         -8.02        99.44 o                         
  -4  24   9          4.60        -34.69        34.69 o                         
  -3  24   9         63.58         33.85        42.58 o                         
  -2  24   9        678.96        575.53        77.70 o                         
  -1  24   9       1580.44       1550.60       124.35 o                         
   0  24   9       1909.71       2182.20       168.83 o                         
   1  24   9       1234.14       1304.99       155.59 o                         
   2  24   9          5.12        -43.16        56.97 o                         
   3  24   9        215.10        207.05        99.12 o                         
  -3  25   9       3354.14       3435.65       217.17 o                         
  -2  25   9       3297.04       2970.39       242.40 o                         
  -1  25   9        563.24        572.56       126.50 o                         
   0  25   9          2.16         52.56        62.76 o                         
   1  25   9       1440.48       1398.63       183.02 o                         
 -11   0  10       1307.47       1315.46       110.63 o                         
 -10   0  10       1140.37       1188.47        91.86 o                         
  -9   0  10         15.73         33.95        30.69 o                         
  -8   0  10        147.26        133.29        30.21 o                         
  -7   0  10        832.10        940.04        64.19 o                         
  -6   0  10       2355.03       2203.54        76.13 o                         
  -5   0  10       5029.60       5252.61       180.59 o                         
  -4   0  10       3814.28       3696.87        97.96 o                         
  -3   0  10       1830.53       1624.24        75.44 o                         
  -2   0  10       8395.26       8152.80       237.30 o                         
  -1   0  10      16981.57      18724.08       369.46 o                         
   0   0  10       1188.28        871.04        44.25 o                         
   1   0  10      17369.66      17342.69       326.93 o                         
   2   0  10       1945.45       1937.59        65.99 o                         
   3   0  10          2.86         -0.19        17.35 o                         
   4   0  10       3903.73       3765.57       118.55 o                         
   5   0  10       8506.31       8682.73       272.18 o                         
   6   0  10       1803.02       2227.63       120.29 o                         
   7   0  10        112.43         50.63        46.67 o                         
   8   0  10        290.09        281.73        77.63 o                         
   9   0  10        235.52        328.44        80.86 o                         
  10   0  10       1571.76       1366.40       296.73 o                         
 -11   1  10        279.84        169.09        47.10 o                         
 -10   1  10       1159.51       1207.88        68.59 o                         
  -9   1  10       3101.85       3047.86        94.99 o                         
  -8   1  10       1961.36       1964.21        63.79 o                         
  -7   1  10        322.24        281.26        22.37 o                         
  -6   1  10       1097.53        989.80        50.47 o                         
  -5   1  10        410.90        417.35        26.29 o                         
  -4   1  10      10589.26      10797.36       189.62 o                         
  -3   1  10        346.27        309.90        17.08 o                         
  -2   1  10       1001.24        824.45        27.45 o                         
  -1   1  10        577.52        879.40        37.87 o                         
   0   1  10         50.48         20.13         8.92 o                         
   1   1  10        652.76        597.51        25.13 o                         
   2   1  10          4.58          0.14        10.49 o                         
   3   1  10       6113.07       6494.81       108.47 o                         
   4   1  10       1031.30        925.76        40.48 o                         
   5   1  10        781.50        986.15        55.69 o                         
   6   1  10          8.37         36.42        25.31 o                         
   7   1  10          8.12        -18.94        28.35 o                         
   8   1  10        698.40        606.68       102.18 o                         
   9   1  10       1415.27       1442.60       110.59 o                         
  10   1  10       1008.51        953.18       178.56 o                         
 -11   2  10        892.92        962.02        78.11 o                         
 -10   2  10         17.57        -19.05        33.76 o                         
  -9   2  10         66.64         62.56        23.69 o                         
  -8   2  10         12.75          8.62        15.35 o                         
  -7   2  10        611.25        619.78        44.30 o                         
  -6   2  10         37.78         24.03        14.67 o                         
  -5   2  10        187.25        220.10        20.83 o                         
  -4   2  10         19.36         12.21        10.57 o                         
  -3   2  10        262.89        229.32        15.94 o                         
  -2   2  10       2168.09       2201.43        54.87 o                         
  -1   2  10         58.80         64.06        11.63 o                         
   0   2  10       3581.85       3636.36        76.63 o                         
   1   2  10       1240.25       1235.66        33.44 o                         
   2   2  10       3696.90       3805.92        71.00 o                         
   3   2  10       1837.31       1810.73        53.21 o                         
   4   2  10         92.29         43.23        18.10 o                         
   5   2  10        183.18        127.88        30.12 o                         
   6   2  10          5.67         40.46        26.34 o                         
   7   2  10          0.41          1.48        41.73 o                         
   8   2  10         93.81         24.83        34.74 o                         
   9   2  10         46.05        -15.01        31.95 o                         
  10   2  10         18.35         69.62        89.40 o                         
 -11   3  10        706.07        646.73        58.59 o                         
 -10   3  10       3529.24       3786.72       144.59 o                         
  -9   3  10       4035.45       4071.79       121.05 o                         
  -8   3  10       3155.80       3156.83        87.29 o                         
  -7   3  10       2333.17       2448.37        64.73 o                         
  -6   3  10          1.87        -13.10        13.10 o                         
  -5   3  10       6626.13       6607.10       127.65 o                         
  -4   3  10       7566.46       7498.96       137.44 o                         
  -3   3  10       7423.67       6978.00       116.63 o                         
  -2   3  10      11135.98      11002.75       160.73 o                         
  -1   3  10       5311.54       5851.44       100.69 o                         
   0   3  10       1298.84       1342.66        43.19 o                         
   1   3  10       1443.09       1469.66        36.94 o                         
   2   3  10      15136.43      15341.89       212.47 o                         
   3   3  10       8252.42       7979.28       127.33 o                         
   4   3  10       2741.66       2853.41        75.07 o                         
   5   3  10       2824.28       2938.79        90.15 o                         
   6   3  10        345.43        370.68        46.24 o                         
   7   3  10       2012.94       1984.43        92.24 o                         
   8   3  10       3331.27       3290.45       138.53 o                         
   9   3  10       2119.07       2443.36       121.16 o                         
 -11   4  10        945.69        931.77        66.96 o                         
 -10   4  10        733.70        778.87        59.51 o                         
  -9   4  10         12.78         -4.12        21.66 o                         
  -8   4  10       1102.88       1119.55        50.93 o                         
  -7   4  10       4063.94       4218.57       112.32 o                         
  -6   4  10       4031.95       3998.49       108.17 o                         
  -5   4  10       7670.31       7713.01       148.45 o                         
  -4   4  10       1289.55       1291.94        36.63 o                         
  -3   4  10          0.35         -7.61         7.61 o                         
  -2   4  10       3100.99       3128.76        59.56 o                         
  -1   4  10      14449.04      14565.74       220.79 o                         
   0   4  10      10362.65      10060.64       172.06 o                         
   1   4  10       8410.71       8430.39       124.95 o                         
   2   4  10       6874.79       6813.67       109.82 o                         
   3   4  10         54.14         58.72        14.66 o                         
   4   4  10       6122.71       5986.80       129.42 o                         
   5   4  10       8248.36       8031.88       184.57 o                         
   6   4  10       3764.94       3943.53       127.98 o                         
   7   4  10       1391.36       1433.01        81.98 o                         
   8   4  10        465.31        460.56        63.37 o                         
   9   4  10        580.97        547.35        68.53 o                         
 -11   5  10          4.74        -16.55        31.68 o                         
 -10   5  10          9.63         85.16        30.40 o                         
  -9   5  10         77.03         56.75        30.04 o                         
  -8   5  10          4.20         -4.61        20.23 o                         
  -7   5  10        384.01        411.56        30.77 o                         
  -6   5  10       2122.61       2134.54        51.25 o                         
  -5   5  10         67.63         57.20        10.36 o                         
  -4   5  10       1796.95       1835.26        46.25 o                         
  -3   5  10       4400.68       4844.84        93.76 o                         
  -2   5  10        163.22        322.33        18.16 o                         
  -1   5  10      11921.76      12183.39       191.45 o                         
   0   5  10         57.79         61.17        15.43 o                         
   1   5  10       1433.26       1467.22        37.07 o                         
   2   5  10       3184.82       3078.09        68.55 o                         
   3   5  10        640.74        621.30        32.92 o                         
   4   5  10        179.19        216.62        27.69 o                         
   5   5  10         94.50         31.34        24.04 o                         
   6   5  10        582.48        504.06        53.28 o                         
   7   5  10        344.59        438.41        54.07 o                         
   8   5  10        460.68        379.09        56.04 o                         
   9   5  10         27.38         71.14        47.74 o                         
 -11   6  10       2042.35       2157.49       148.86 o                         
 -10   6  10        411.42        481.08        60.15 o                         
  -9   6  10         63.34         68.39        23.95 o                         
  -8   6  10       2398.50       2507.10        83.63 o                         
  -7   6  10       7353.83       7522.85       174.88 o                         
  -6   6  10      10488.25      10595.42       178.58 o                         
  -5   6  10       3521.12       3087.57        77.26 o                         
  -4   6  10       1295.77       1260.80        40.47 o                         
  -3   6  10        660.21        726.16        25.59 o                         
  -2   6  10       4815.46       4782.61        84.81 o                         
  -1   6  10      10248.25       9849.07       161.06 o                         
   0   6  10       6151.36       6233.31       157.99 o                         
   1   6  10       1845.30       1656.30        41.39 o                         
   2   6  10       1458.39       1476.05        40.95 o                         
   3   6  10        368.78        352.93        29.42 o                         
   4   6  10        877.29        843.41        46.18 o                         
   5   6  10       3904.87       4089.31       118.23 o                         
   6   6  10       3967.31       4383.38       138.86 o                         
   7   6  10       3774.06       3595.71       140.52 o                         
   8   6  10       1576.95       1396.38        99.65 o                         
   9   6  10          0.02        -40.63        40.63 o                         
 -11   7  10         35.20         28.77        51.86 o                         
 -10   7  10        291.39        227.84        41.09 o                         
  -9   7  10        203.30        208.97        34.97 o                         
  -8   7  10       2217.02       2220.80       108.32 o                         
  -7   7  10       1315.71       1373.13        61.29 o                         
  -6   7  10       1155.19       1193.41        50.79 o                         
  -5   7  10        104.57         91.56        22.55 o                         
  -4   7  10       3578.82       3694.48        92.39 o                         
  -3   7  10      12319.12      12369.62       207.62 o                         
  -2   7  10       3158.77       2922.59        68.30 o                         
  -1   7  10       6946.95       6814.54       120.41 o                         
   0   7  10         59.27         73.14        15.02 o                         
   1   7  10       4322.58       4150.35       101.67 o                         
   2   7  10      11194.48      11694.47       166.08 o                         
   3   7  10       2169.60       2016.23        57.46 o                         
   4   7  10       2611.60       2799.24        85.99 o                         
   5   7  10          6.17         22.13        24.27 o                         
   6   7  10          0.75         19.87        27.05 o                         
   7   7  10       2102.53       2198.12       118.27 o                         
   8   7  10       2130.02       2346.52       127.07 o                         
   9   7  10        574.93        597.51        79.81 o                         
 -11   8  10          0.42         76.99       113.88 o                         
 -10   8  10          6.89        -17.87        25.12 o                         
  -9   8  10         58.24         24.27        25.80 o                         
  -8   8  10          4.10         14.35        27.41 o                         
  -7   8  10          0.64          9.17        20.55 o                         
  -6   8  10        468.00        540.32        40.48 o                         
  -5   8  10          6.60         -8.88        15.05 o                         
  -4   8  10        189.10        156.69        18.14 o                         
  -3   8  10        668.02        649.69        36.21 o                         
  -2   8  10        436.96        479.36        29.79 o                         
  -1   8  10         25.58         23.68        15.01 o                         
   0   8  10        201.12        192.86        23.23 o                         
   1   8  10          6.66          9.89        14.06 o                         
   2   8  10        229.10        230.13        23.47 o                         
   3   8  10         17.97         23.24        16.94 o                         
   4   8  10        514.15        635.48        50.24 o                         
   5   8  10         37.64         31.01        29.78 o                         
   6   8  10          2.18         34.97        32.46 o                         
   7   8  10         58.92         99.19        44.08 o                         
   8   8  10         28.68         57.66        39.62 o                         
   9   8  10         71.93         37.74        46.91 o                         
 -10   9  10        857.26        765.11        62.65 o                         
  -9   9  10       1195.70       1406.63        73.50 o                         
  -8   9  10        381.86        363.43        45.63 o                         
  -7   9  10        343.40        283.08        37.97 o                         
  -6   9  10        388.75        383.59        40.58 o                         
  -5   9  10         20.92         37.71        19.45 o                         
  -4   9  10        985.75       1035.08        53.18 o                         
  -3   9  10       1532.55       1435.88        58.52 o                         
  -2   9  10       3152.67       3190.51       118.27 o                         
  -1   9  10        332.55        361.43        31.27 o                         
   0   9  10         48.44         41.36        17.61 o                         
   1   9  10       1061.64       1020.00        63.25 o                         
   2   9  10        857.28        856.62        48.11 o                         
   3   9  10       1055.02       1003.88        54.55 o                         
   4   9  10       1350.33       1234.41        67.25 o                         
   5   9  10        748.52        913.66        73.88 o                         
   6   9  10         84.74         31.69        33.82 o                         
   7   9  10        841.20        915.58        87.60 o                         
   8   9  10        481.18        565.54        87.96 o                         
   9   9  10        369.39        548.38       100.42 o                         
 -10  10  10        602.58        481.18        60.01 o                         
  -9  10  10          0.27        -17.55        26.75 o                         
  -8  10  10       2370.10       2381.78        94.88 o                         
  -7  10  10       4240.83       4399.07       132.58 o                         
  -6  10  10       4287.69       4254.19       133.10 o                         
  -5  10  10       1576.51       1692.42        71.04 o                         
  -4  10  10       3712.84       3486.66       100.93 o                         
  -3  10  10        916.05        891.29        53.90 o                         
  -2  10  10       2948.88       3116.48        78.08 o                         
  -1  10  10        698.53        756.72        43.03 o                         
   0  10  10       8640.21       8273.51       177.14 o                         
   1  10  10       1866.04       1895.58        75.98 o                         
   2  10  10        346.21        345.38        37.49 o                         
   3  10  10        314.80        214.23        36.07 o                         
   4  10  10         15.33         11.84        26.42 o                         
   5  10  10       1649.96       1873.03       104.84 o                         
   6  10  10       4112.84       4141.69       168.51 o                         
   7  10  10       2870.97       2862.36       155.12 o                         
   8  10  10        125.11        104.20        65.30 o                         
   9  10  10          9.89        -33.68       109.07 o                         
 -10  11  10        214.67        113.99        67.15 o                         
  -9  11  10        531.18        517.15        57.37 o                         
  -8  11  10        518.44        491.78        55.47 o                         
  -7  11  10         64.69         47.47        33.14 o                         
  -6  11  10        579.98        562.29        58.42 o                         
  -5  11  10        590.18        556.97        52.31 o                         
  -4  11  10       1813.96       1787.39        70.31 o                         
  -3  11  10       6120.27       6055.08       152.53 o                         
  -2  11  10       1913.66       1693.65        61.20 o                         
  -1  11  10       1903.83       2063.53        70.38 o                         
   0  11  10         47.05         43.60        21.45 o                         
   1  11  10       1164.69       1257.68        53.57 o                         
   2  11  10       4922.43       4856.42       139.05 o                         
   3  11  10       5719.64       5834.57       176.18 o                         
   4  11  10       1350.60       1320.50        80.59 o                         
   5  11  10         50.69         33.99        35.58 o                         
   6  11  10         28.73         74.16        40.57 o                         
   7  11  10       1309.09       1191.09       112.34 o                         
   8  11  10       2270.23       1999.83       143.80 o                         
 -10  12  10        380.97        415.15       112.51 o                         
  -9  12  10         82.90          6.03        31.37 o                         
  -8  12  10        127.33        138.23        76.54 o                         
  -7  12  10        410.01        310.66        58.59 o                         
  -6  12  10        419.57        398.12        36.14 o                         
  -5  12  10       2658.75       2628.96        89.88 o                         
  -4  12  10       2473.85       2590.83        89.28 o                         
  -3  12  10          1.36         13.85        22.39 o                         
  -2  12  10        673.29        748.12        45.09 o                         
  -1  12  10        780.61        844.02        48.76 o                         
   0  12  10       4505.33       4514.26       119.15 o                         
   1  12  10       5937.02       6036.65       147.44 o                         
   2  12  10       1705.41       1692.16        76.18 o                         
   3  12  10       2084.21       2276.41       112.51 o                         
   4  12  10       2141.96       2106.80       112.24 o                         
   5  12  10        628.11        532.37        69.13 o                         
   6  12  10        719.50        846.29        88.87 o                         
   7  12  10        113.15         30.09        39.64 o                         
   8  12  10          7.04        -41.78        58.57 o                         
 -10  13  10       3023.18       2894.79       378.53 o                         
  -9  13  10       5696.11       5954.34       243.11 o                         
  -8  13  10       3537.82       4022.59       190.54 o                         
  -7  13  10        641.93        590.11        67.37 o                         
  -6  13  10       1225.37       1250.26        66.51 o                         
  -5  13  10       2681.20       2641.38       117.26 o                         
  -4  13  10       5634.92       5389.98       146.41 o                         
  -3  13  10       7294.93       6990.52       155.92 o                         
  -2  13  10       9832.56       9684.71       204.76 o                         
  -1  13  10         17.32         43.94        21.52 o                         
   0  13  10        411.96        304.97        35.84 o                         
   1  13  10       2355.97       2171.74        86.11 o                         
   2  13  10       3178.70       3097.14       109.22 o                         
   3  13  10      11622.87      12252.62       338.14 o                         
   4  13  10       3854.26       4252.10       168.46 o                         
   5  13  10        333.31        423.00        66.63 o                         
   6  13  10         12.44         13.45        35.28 o                         
   7  13  10        741.64        792.50        90.56 o                         
   8  13  10       2494.17       2853.08       194.21 o                         
  -9  14  10          0.50        -46.24        46.24 o                         
  -8  14  10          5.13        -11.37        30.34 o                         
  -7  14  10        308.99        377.34        55.61 o                         
  -6  14  10       2480.93       2495.47        99.91 o                         
  -5  14  10       2307.14       2505.95       151.93 o                         
  -4  14  10        128.57        120.25        28.32 o                         
  -3  14  10          4.97          5.55        15.33 o                         
  -2  14  10         43.06         16.55        18.67 o                         
  -1  14  10       2202.24       2344.65        87.97 o                         
   0  14  10       8945.49       9142.75       202.16 o                         
   1  14  10       1598.09       1625.11        76.33 o                         
   2  14  10        133.11        180.13        37.48 o                         
   3  14  10         70.60         84.94        39.45 o                         
   4  14  10       1363.83       1507.54       104.58 o                         
   5  14  10       1503.50       1613.76       120.78 o                         
   6  14  10       1587.09       1571.91       108.40 o                         
   7  14  10        435.31        251.37        59.32 o                         
   8  14  10         23.37        -42.50        53.87 o                         
  -9  15  10        526.29        636.12        75.62 o                         
  -8  15  10       1280.00       1525.27       115.14 o                         
  -7  15  10          1.75         19.65        22.12 o                         
  -6  15  10          5.86         -3.93        24.16 o                         
  -5  15  10       1288.47       1231.32        74.27 o                         
  -4  15  10       1443.74       1454.35        73.42 o                         
  -3  15  10        556.24        560.46        42.66 o                         
  -2  15  10       1215.27       1312.79        60.96 o                         
  -1  15  10          8.02          2.25        19.62 o                         
   0  15  10        942.01        939.62        69.21 o                         
   1  15  10        175.70        118.32        32.33 o                         
   2  15  10       1338.84       1337.29        85.41 o                         
   3  15  10       2024.67       1976.57       111.37 o                         
   4  15  10       1104.59       1092.80        96.93 o                         
   5  15  10         16.26        -36.04        40.61 o                         
   6  15  10          3.90         22.12        40.40 o                         
   7  15  10        219.88         79.67        66.67 o                         
  -9  16  10          8.36        -16.04        97.84 o                         
  -8  16  10        106.66        101.75        44.44 o                         
  -7  16  10       1145.77       1226.33        73.19 o                         
  -6  16  10       2067.96       1999.36        93.95 o                         
  -5  16  10       3550.33       3379.52       126.30 o                         
  -4  16  10        830.59        913.90        66.40 o                         
  -3  16  10         16.82         18.01        21.87 o                         
  -2  16  10       1105.70       1117.17        64.97 o                         
  -1  16  10       2719.37       2880.06        96.56 o                         
   0  16  10       3391.75       3421.59       116.65 o                         
   1  16  10       6171.93       6465.37       194.30 o                         
   2  16  10        766.63        794.53        83.46 o                         
   3  16  10          9.72         20.42        36.94 o                         
   4  16  10       1794.80       1875.22       115.17 o                         
   5  16  10       2561.08       2696.17       193.75 o                         
   6  16  10       3491.44       3863.67       333.44 o                         
   7  16  10        585.04        338.50        71.69 o
[truncated: 323,920 more chars]
